# Supplementary material for: GIGANTEA recruits the UBP12 and UBP13 deubiquitylases to regulate accumulation of the ZTL photoreceptor complex
Source: Nat Commun. 2019 Aug 21;10:3750. doi: 10.1038/s41467-019-11769-7 (PMC6704089; doi:10.1038/s41467-019-11769-7)
Supplement: Supplementary file 4 — Supplementary Data 1 [file 41467_2019_11769_MOESM4_ESM.xlsx]

## Sheet: Table_S1
Table S1. The list of proteins identified by immunoprecipitation followed by mass spectrometry using 35S::FLAG-His-ZTL decoy in the Col-0 or gi-2 background.
UNIPORT ID	Locus	Gene name		SAINTexpress analysis for gi-2			SAINTexpress analysis for Col-0			Spectral counts
										Col-0				35S::FLAG-His-GFP/Col-0				35S::FLAG-His-ZTL-decoy/Col-0				gi-2				35S::FLAG-His-GFP/gi-2				35S::FLAG-His-ZTL-decoy/gi-2
				score	p-value		score	p-value		rep1	rep2	rep3		rep1	rep2	rep3		rep1	rep2	rep3		rep1	rep2	rep3		rep1	rep2	rep3		rep1	rep2	rep3
Bait
ADO1_ARATH	AT5G57360	ZEITLUPE (ZTL)		NA	NA		NA	NA		0	0	0		0	0	0		391	348	338		0	0	0		0	0	0		233	156	95
Group I: significant in the gi-2 (FDR< 0.01; SAINT p-value< 5.37E-4), but not in Col-0 background (FDR>= 0.01; SAINT p-value> 5.37E-4)
PPP7L_ARATH	At1g48120	MAIN-LIKE 3 (MAIL3)		0.98	1.15e-06		NA	NA		0	7	0		0	0	0		0	0	0		0	0	0		0	0	0		17	57	16
BH140_ARATH	At5g01310	APRATAXIN-LIKE (APTX)		0.78	2.08e-05		0.32	0.00103034		0	0	0		0	0	0		9	0	0		0	4	0		0	0	0		9	4	4
ENT1_ARATH	At1g70330	EQUILIBRATIVE NUCLEOTIDE TRANSPORTER 1 (ENT1)		0.74	2.19e-05		NA	NA		0	0	0		0	0	0		0	0	0		0	0	0		0	8	0		7	6	8
LECT6_ARATH	At5g03350			0.73	2.19e-05		NA	NA		0	0	0		0	0	0		0	0	0		0	0	0		0	6	0		5	7	5
NEET_ARATH	At5g51720	NEET GROUP PROTEIN (NEET)		0.68	2.54e-05		0.21	0.0028418		0	0	0		7	0	0		9	0	0		9	0	0		0	0	0		9	14	9
PEX5_ARATH	At5g56290	PEROXIN 5 (PEX5)		0.67	3.58e-05		0.33	0.000913		0	0	0		0	0	0		0	15	0		0	0	0		0	0	0		9	15	0
RP8L4_ARATH	At5g48620			0.67	3.58e-05		0.33	0.000913		0	0	0		0	0	0		0	40	0		0	0	0		0	0	0		11	25	0
CSP2_ARATH	At4g38680	GLYCINE RICH PROTEIN 2 (GRP2)		0.67	3.58e-05		NA	NA		0	0	0		0	0	0		0	0	0		0	0	0		0	0	0		13	11	0
EBFC1_ARATH	At4g30620	STIC2 LIKE (STCL)		0.67	3.58e-05		NA	NA		0	0	0		0	0	0		0	0	0		0	0	0		0	0	0		0	8	9
HOS1_ARATH	At2g39810	HIGH EXPRESSION OF OSMOTICALLY RESPONSIVE GENES 1 (HOS1)		0.67	3.58e-05		NA	NA		0	0	0		0	0	0		0	0	0		0	0	0		0	0	0		7	5	0
Y1719_ARATH	At1g27190	BAK1-INTERACTING RECEPTOR-LIKE KINASE 3 (BIR3)		0.67	3.58e-05		NA	NA		0	0	0		0	0	0		0	0	0		0	0	0		0	0	0		0	9	9
UXS2_ARATH	At3g62830	(AUD1)		0.66	5.42e-05		0	1		0	6	10		0	0	0		0	4	0		5	0	0		5	0	0		31	16	8
FBL27_ARATH	At1g06630			0.66	5.42e-05		NA	NA		0	0	0		0	0	0		0	0	0		0	0	0		0	0	0		0	5	4
RTNLM_ARATH	At2g23640	RETICULAN LIKE PROTEIN B13 (RTNLB13)		0.66	5.42e-05		NA	NA		0	0	0		0	0	0		0	0	0		0	0	0		0	0	0		4	0	4
UXS1_ARATH	At3g53520	UDP-GLUCURONIC ACID DECARBOXYLASE 1 (UXS1)		0.66	5.42e-05		NA	NA		0	0	0		0	0	0		0	0	0		4	0	0		0	0	0		16	19	0
MIND1_ARATH	At5g24020	(MIND)		0.62	9.81e-05		NA	NA		0	0	0		0	0	0		0	0	0		0	0	17		8	0	0		8	22	14
SSL5_ARATH	At3g51430	YELLOW-LEAF-SPECIFIC GENE 2 (YLS2)		0.6	0.000117		NA	NA		0	0	0		0	0	0		0	0	0		0	0	0		6	0	0		7	19	0
SDP6_ARATH	At3g10370	SUGAR-DEPENDENT 6 (SDP6)		0.59	0.000123		NA	NA		0	0	0		0	0	5		0	0	0		0	0	0		0	0	0		12	0	6
CAP10_ARATH	At5g35200			0.56	0.000159		0	1		0	14	0		0	0	0		13	18	18		9	13	0		34	0	23		21	58	44
MLO1_ARATH	At4g02600	(MLO1)		0.55	0.000166		NA	NA		0	0	0		0	0	0		0	0	0		0	0	10		0	0	0		0	11	10
PXN_ARATH	At2g39970	PEROXISOMAL NAD CARRIER (PXN)		0.55	0.000166		NA	NA		0	0	0		0	0	13		0	0	0		0	0	0		0	0	0		15	10	0
RH9_ARATH	At3g22310	PUTATIVE MITOCHONDRIAL RNA HELICASE 1 (PMH1)		0.54	0.000167		0.25	0.00225683		4	0	0		0	4	0		0	0	7		0	0	0		0	0	0		7	4	4
CRK35_ARATH	At4g11530	CYSTEINE-RICH RLK (RECEPTOR-LIKE PROTEIN KINASE) 34 (CRK34)		0.54	0.000167		0.02	0.0175366		0	0	0		0	0	0		0	0	14		0	0	0		37	0	15		17	21	31
YCF3_ARATH	AtCg00360	(YCF3)		0.54	0.000167		NA	NA		6	0	0		7	0	0		0	0	0		0	0	0		0	0	0		4	6	13
AK2_ARATH	At5g14060	(CARAB-AK-LYS)		0.52	0.000173		NA	NA		0	0	0		0	0	0		0	0	0		0	0	0		9	0	0		8	0	8
CRK30_ARATH	At4g11460	CYSTEINE-RICH RLK (RECEPTOR-LIKE PROTEIN KINASE) 30 (CRK30)		0.52	0.000173		NA	NA		0	0	0		0	0	0		0	0	0		0	0	0		25	0	0		0	16	17
CRK11_ARATH	At4g23190	CYSTEINE-RICH RLK (RECEPTOR-LIKE PROTEIN KINASE) 11 (CRK11)		0.51	0.000183		0.31	0.00128071		0	0	0		0	9	0		15	0	8		0	0	0		18	0	0		10	8	23
NU155_ARATH	At1g14850	NUCLEOPORIN 155 (NUP155)		0.51	0.000183		NA	NA		9	0	0		0	0	0		0	0	0		0	0	11		0	8	0		8	18	13
H32_ARATH	At1g09200;At3g27360;At5g10390;At5g10400;At5g65360	HISTONE 3.1 (H3.1)		0.5	0.000194		0.28	0.00175492		0	0	0		14	0	0		14	0	0		0	0	0		0	0	0		0	6	24
SRK2D_ARATH	At3g50500	SNF1-RELATED PROTEIN KINASE 2.2 (SNRK2.2)		0.49	0.000196		0.32	0.00103034		0	0	0		0	0	0		17	0	0		0	0	0		0	8	0		6	8	0
PEK15_ARATH	At1g52290	PROLINE-RICH EXTENSIN-LIKE RECEPTOR KINASE 15 (PERK15)		0.47	0.000219		NA	NA		0	0	0		17	0	0		0	0	0		0	12	0		0	0	0		13	0	21
STP14_ARATH	At1g77210	SUGAR TRANSPORT PROTEIN 14 (STP14)		0.47	0.000219		NA	NA		0	10	7		0	0	0		0	0	0		6	0	16		10	0	0		35	0	19
PSB5B_ARATH	At3g26340			0.46	0.000235		NA	NA		0	0	0		0	0	0		0	0	0		0	11	0		0	10	0		12	13	0
RS103_ARATH	At5g52650			0.46	0.000235		NA	NA		0	0	0		0	0	0		0	0	0		0	0	0		30	38	0		45	27	0
MYO5_ARATH	At1g17580	MYOSIN 1 (MYA1)		0.45	0.000241		0.17	0.00341408		0	24	0		7	0	0		0	28	9		0	16	0		12	12	0		29	35	0
ARC6_ARATH	At5g42480	ACCUMULATION AND REPLICATION OF CHLOROPLASTS 6 (ARC6)		0.45	0.000241		NA	NA		8	0	0		0	0	0		0	0	0		0	0	0		0	0	0		5	7	0
ENO3_ARATH	At2g29560	CYTOSOLIC ENOLASE (ENOC)		0.43	0.000264		0.21	0.0028418		0	15	0		0	0	0		0	0	8		0	0	0		0	0	0		8	0	8
SNAA1_ARATH	At3g56450	ALPHA-SOLUBLE NSF ATTACHMENT PROTEIN 1 (ALPHA-SNAP1)		0.43	0.000264		0.07	0.00608512		0	0	0		0	0	0		6	13	8		9	0	0		21	0	12		17	21	11
EXPA6_ARATH	At2g28950	EXPANSIN A6 (EXPA6)		0.43	0.000264		NA	NA		6	0	0		0	0	0		0	0	0		6	7	0		0	18	0		6	27	14
CRK15_ARATH	At4g23230	CYSTEINE-RICH RLK (RECEPTOR-LIKE PROTEIN KINASE) 15 (CRK15)		0.42	0.000278		0.23	0.00261219		0	0	0		0	15	0		26	0	30		0	0	0		42	0	20		24	29	38
CRK14_ARATH	At4g23220	CYSTEINE-RICH RLK (RECEPTOR-LIKE PROTEIN KINASE) 14 (CRK14)		0.4	0.000308		NA	NA		0	0	0		0	0	0		0	0	0		0	0	0		31	0	8		0	14	24
CRK25_ARATH	At4g05200	CYSTEINE-RICH RLK (RECEPTOR-LIKE PROTEIN KINASE) 25 (CRK25)		0.4	0.000308		NA	NA		0	0	0		0	0	0		0	0	0		0	0	0		13	0	0		0	6	7
RS122_ARATH	At2g32060			0.4	0.000308		NA	NA		0	0	0		0	11	0		0	0	0		0	0	0		0	0	9		17	0	7
SSRA_ARATH	At2g21160			0.4	0.000308		NA	NA		0	0	0		0	0	0		0	0	0		9	0	0		7	0	9		0	15	10
Y1790_ARATH	At1g67900			0.4	0.000308		NA	NA		0	0	0		0	0	0		0	0	0		0	0	0		8	0	6		7	9	0
DCE3_ARATH	At2g02000	GLUTAMATE DECARBOXYLASE 3 (GAD3)		0.37	0.000363		0.2	0.00287872		0	0	0		0	0	11		0	11	0		0	0	0		0	0	11		0	11	9
PP124_ARATH	At1g74850	PLASTID TRANSCRIPTIONALLY ACTIVE 2 (PTAC2)		0.36	0.000387		0.18	0.00319025		0	0	0		0	0	0		0	0	8		0	0	8		9	0	0		8	0	8
CAX1_ARATH	At2g38170	CATION EXCHANGER 1 (CAX1)		0.36	0.000387		0	1		6	18	0		13	14	15		0	0	16		8	16	15		5	11	23		38	45	19
IF2B_ARATH	At5g20920	EUKARYOTIC TRANSLATION INITIATION FACTOR 2 BETA SUBUNIT (EIF2 BETA)		0.36	0.000387		NA	NA		0	0	0		0	12	0		0	0	0		0	0	0		7	0	7		11	12	0
AB15G_ARATH	At3g21090	ATP-BINDING CASSETTE G15 (ABCG15)		0.35	0.00042		0.05	0.00834656		0	7	0		0	0	7		0	8	6		7	0	0		8	0	0		20	7	8
NRPD1_ARATH	At1g63020	NUCLEAR RNA POLYMERASE D1A (NRPD1A)		0.35	0.00042		NA	NA		0	0	0		0	0	0		0	0	0		4	0	0		0	0	5		5	5	0
Group II: significant in both Col-0 and gi-2 background (FDR< 0.01; SAINT p-value< 5.37E-4)
ADO2_ARATH	At2g18915	LOV KELCH PROTEIN 2 (LKP2)		1	1.15e-06		1	1.15e-06		0	0	0		0	0	0		31	19	25		0	0	0		0	0	0		26	16	13
MIK2_ARATH	At4g08850	MDIS1-INTERACTING RECEPTOR LIKE KINASE2 (MIK2)		0.98	1.15e-06		0.36	0.000387		0	0	5		0	0	0		6	6	0		0	0	0		6	0	0		18	27	19
SSY4_ARATH	At4g18240	STARCH SYNTHASE 4 (SS4)		0.91	9.23e-06		0.43	0.000264		0	8	0		0	0	0		0	4	8		0	0	0		0	0	0		15	24	8
Y5520_ARATH	At5g05200			0.82	1.73e-05		0.56	0.000159		8	0	0		0	0	0		9	0	10		0	0	0		0	0	0		8	9	9
PAI1_ARATH	At1g07780	PHOSPHORIBOSYLANTHRANILATE ISOMERASE 1 (PAI1)		0.71	2.31e-05		0.48	0.00021		0	0	0		0	0	0		18	0	17		10	0	0		0	21	0		20	19	14
NDUA2_ARATH	At5g47890			0.67	3.58e-05		1	1.15e-06		0	0	0		0	0	0		4	10	5		0	0	0		0	0	0		5	0	5
TCPA_ARATH	At3g20050	T-COMPLEX PROTEIN 1 ALPHA SUBUNIT (TCP-1)		0.67	3.58e-05		1	1.15e-06		34	25	44		41	25	33		296	220	251		26	27	24		51	64	46		194	158	108
CESAA_ARATH	At2g25540	CELLULOSE SYNTHASE 10 (CESA10)		0.67	3.58e-05		0.67	3.58e-05		0	0	0		0	0	0		5	0	5		0	0	0		0	0	0		13	13	0
GYRBM_ARATH	At5g04130	DNA GYRASE B2 (GYRB2)		0.67	3.58e-05		0.67	3.58e-05		0	0	0		0	0	0		0	6	24		0	0	0		0	0	0		9	20	0
VPS41_ARATH	At1g08190	VACUOLAR PROTEIN SORTING 41 (VPS41)		0.67	3.58e-05		0.67	3.58e-05		0	0	0		0	0	0		0	10	5		0	0	0		0	0	0		12	11	0
BIR2_ARATH	At3g28450	BAK1-INTERACTING RECEPTOR-LIKE KINASE 2 (BIR2)		0.66	5.42e-05		0.35	0.00042		0	10	0		0	0	0		19	0	9		0	0	0		19	0	0		10	19	24
TCPQ_ARATH	At3g03960			0.64	7.73e-05		1	1.15e-06		52	67	44		44	48	42		367	299	352		58	66	46		65	41	32		197	135	155
NU205_ARATH	At5g51200	EMBRYO DEFECTIVE 3142 (EMB3142)		0.62	9.81e-05		0.89	1.15e-05		0	0	0		0	0	0		15	6	13		0	0	0		6	0	0		8	24	0
PAP10_ARATH	At2g46910			0.62	9.81e-05		0.76	2.08e-05		0	0	0		0	0	0		17	8	17		0	0	0		4	13	0		12	7	9
VPS4_ARATH	At2g27600	SUPPRESSOR OF K+ TRANSPORT GROWTH DEFECT1 (SKD1)		0.62	9.81e-05		0.45	0.000241		49	12	7		18	0	0		43	58	35		7	0	16		0	0	0		56	67	38
THOC2_ARATH	At1g24706	(THO2)		0.61	0.000112		0.84	1.5e-05		0	0	0		13	0	0		9	13	25		0	0	0		0	0	0		20	17	0
RPT3_ARATH	At5g64330	NON-PHOTOTROPIC HYPOCOTYL 3 (NPH3)		0.56	0.000159		0.9	1.04e-05		0	0	0		0	0	0		7	6	8		0	0	0		0	0	4		7	5	0
TPS6_ARATH	At1g68020	(ATTPS6)		0.56	0.000159		0.78	2.08e-05		0	0	0		0	0	16		25	12	8		0	0	0		0	0	0		0	15	16
PP413_ARATH	At5g42310	CHLOROPLAST RNA PROCESSING 1 (CRP1)		0.5	0.000194		0.52	0.000173		5	7	0		0	0	0		5	9	5		0	0	0		0	0	0		14	7	0
TIC40_ARATH	At5g16620	TRANSLOCON AT THE INNER ENVELOPE MEMBRANE OF CHLOROPLASTS 40 (TIC40)		0.5	0.000194		0.5	0.000194		0	0	0		0	0	0		13	0	8		6	7	0		0	0	0		0	16	7
VATG1_ARATH	At3g01390	VACUOLAR MEMBRANE ATPASE 10 (VMA10)		0.5	0.000194		0.37	0.000363		19	16	0		0	0	16		18	16	22		0	0	0		0	0	0		9	29	26
PAI2_ARATH	At5g05590	PHOSPHORIBOSYLANTHRANILATE ISOMERASE 2 (PAI2)		0.47	0.000219		0.4	0.000308		6	0	0		0	0	0		10	0	9		0	0	0		0	13	0		10	10	5
PCS2_ARATH	At1g03980	PHYTOCHELATIN SYNTHASE 2 (PCS2)		0.38	0.000347		0.35	0.00042		0	0	0		0	0	7		7	0	6		0	0	0		6	0	0		7	7	0
MYO14_ARATH	At4g28710	(XIH)		0.36	0.000387		0.45	0.000241		0	0	0		0	13	0		0	14	13		11	0	0		0	0	0		10	11	0
CDPKB_ARATH	At1g35670	CALCIUM-DEPENDENT PROTEIN KINASE 2 (CDPK2)		0.35	0.00042		0.4	0.000308		0	0	0		8	0	0		9	8	8		0	6	0		0	8	0		9	0	11
Group III: significant in the Col-0 (FDR< 0.01; SAINT p-value< 5.37E-4), but not in gi-2 background (FDR>= 0.01; SAINT p-value> 5.37E-4)
CLC1_ARATH	At2g20760			0.33	0.000913		1	1.15e-06		0	0	0		0	0	0		12	7	8		0	0	0		0	0	0		0	0	17
GIGAN_ARATH	At1g22770	GIGANTEA (GI)		0.33	0.000913		1	1.15e-06		0	0	0		0	0	0		208	223	246		0	0	0		0	0	0		9	0	0
TCPG_ARATH	At5g26360			0.33	0.000913		1	1.15e-06		29	18	43		42	44	17		295	145	172		18	22	40		31	18	27		158	92	51
TCPH_ARATH	At3g11830			0.33	0.000913		1	1.15e-06		9	37	32		37	38	20		244	177	155		54	25	24		41	32	31		150	96	67
MD36B_ARATH	At5g52470	FIBRILLARIN 1 (FIB1)		0.33	0.000913		0.96	4.62e-06		0	0	0		0	0	0		18	34	19		0	0	0		0	0	10		0	0	33
AB39G_ARATH	At1g66950	ATP-BINDING CASSETTE G39 (ABCG39)		0.33	0.000913		0.67	3.58e-05		0	0	0		0	0	0		0	20	36		0	0	0		0	0	0		0	29	0
COG4_ARATH	At4g01395			0.33	0.000913		0.67	3.58e-05		0	0	0		0	0	0		11	7	0		0	0	0		0	0	0		14	0	0
EHD1_ARATH	At3g20290	EPS15 HOMOLOGY DOMAIN 1 (EHD1)		0.33	0.000913		0.67	3.58e-05		0	0	0		0	0	0		0	7	6		0	0	0		0	0	0		11	0	0
PTALR_ARATH	At1g10310			0.33	0.000913		0.67	3.58e-05		0	0	0		0	0	0		25	0	8		0	0	0		0	0	0		10	0	0
SFH4_ARATH	At1g19650			0.33	0.000913		0.67	3.58e-05		0	0	0		0	0	0		9	0	9		0	0	0		0	0	0		8	0	0
ADHL1_ARATH	At1g22430			0.33	0.000913		0.37	0.000363		0	0	0		0	0	0		12	0	4		7	6	0		0	0	0		0	24	0
GLGB2_ARATH	At5g03650	STARCH BRANCHING ENZYME 2.2 (SBE2.2)		0.32	0.00103034		0.84	1.5e-05		6	0	0		9	23	0		76	29	49		17	4	0		0	12	0		39	22	0
ISPF_ARATH	At1g63970	ISOPRENOID F (ISPF)		0.32	0.00103034		0.77	2.08e-05		0	13	0		0	0	0		44	39	16		17	13	0		0	0	0		14	22	9
GMPP2_ARATH	At3g55590			0.32	0.00103034		0.74	2.19e-05		0	0	0		0	5	0		14	14	10		6	6	0		5	0	0		6	5	13
F10AL_ARATH	At4g22670	HSP70-INTERACTING PROTEIN 1 (HIP1)		0.31	0.00128071		0.83	1.5e-05		7	0	0		0	0	0		8	8	8		0	0	0		0	0	0		0	13	0
ARP4_ARATH	At1g18450	ACTIN-RELATED PROTEIN 4 (ARP4)		0.31	0.00128071		0.78	2.08e-05		0	0	0		0	15	7		14	35	27		5	0	0		0	8	0		13	14	8
LUT1_ARATH	At3g53130	LUTEIN DEFICIENT 1 (LUT1)		0.31	0.00128071		0.5	0.000194		7	0	0		0	0	0		7	0	17		0	0	0		0	6	0		16	0	0
PP437_ARATH	At5g59900			0.28	0.00175492		0.83	1.5e-05		0	0	0		11	0	0		11	11	11		0	0	0		0	0	0		0	0	11
PS13B_ARATH	At4g19006			0.28	0.00175492		0.78	2.08e-05		0	0	23		0	47	0		51	61	74		48	0	0		0	0	0		66	32	0
DEXHC_ARATH	At1g20960	EMBRYO DEFECTIVE 1507 (emb1507)		0.28	0.00175492		0.66	5.42e-05		15	0	0		9	9	0		91	42	102		36	33	8		8	19	0		61	16	7
AGD7_ARATH	At2g37550	ARF-GAP DOMAIN 7 (AGD7)		0.28	0.00175492		0.46	0.000235		0	0	0		7	0	0		6	5	0		0	0	0		0	0	0		8	0	0
PSD7A_ARATH	At5g05780	RP NON-ATPASE SUBUNIT 8A (RPN8A)		0.27	0.00191992		0.99	1.15e-06		8	0	7		0	0	0		79	49	71		0	7	0		17	7	17		13	30	7
GLGB1_ARATH	At2g36390	STARCH BRANCHING ENZYME 2.1 (SBE2.1)		0.27	0.00191992		0.63	8.19e-05		0	0	0		0	17	0		38	6	50		0	11	0		9	15	0		29	0	10
AP4E_ARATH	At1g31730	ADAPTOR PROTEIN COMPLEX 4E (AP4E)		0.26	0.00205607		0.92	8.08e-06		0	0	8		0	7	0		23	21	73		0	7	0		10	0	0		0	18	0
PDX2_ARATH	At5g60540	PYRIDOXINE BIOSYNTHESIS 2 (PDX2)		0.25	0.00225683		0.56	0.000159		16	21	0		0	16	0		39	0	32		0	0	0		0	0	0		9	28	0
GRV2_ARATH	At2g26890	GRAVITROPISM DEFECTIVE 2 (GRV2)		0.25	0.00225683		0.5	0.000194		8	0	0		0	0	0		0	9	6		0	0	0		0	0	0		0	0	7
SKI31_ARATH	At5g45360	SKP1-INTERACTING PARTNER 31 (SKIP31)		0.25	0.00225683		0.5	0.000194		0	0	0		0	0	0		5	5	0		0	5	0		0	0	0		5	0	0
PSD7B_ARATH	At3g11270	MATERNAL EFFECT EMBRYO ARREST 34 (MEE34)		0.24	0.00244259		0.99	1.15e-06		0	0	0		0	0	0		42	34	43		0	0	0		11	0	0		0	8	0
Y3669_ARATH	At3g06690			0.24	0.00244259		0.86	1.5e-05		0	0	0		11	10	0		12	32	29		0	0	0		0	0	0		0	0	13
UGPI2_ARATH	At5g19240			0.24	0.00244259		0.5	0.000194		0	0	0		0	0	0		7	22	14		14	0	0		9	7	0		17	0	5
EF1D2_ARATH	At2g18110			0.24	0.00244259		0.41	0.000302		0	0	0		14	0	0		0	13	14		0	0	15		0	0	0		0	0	17
GRS16_ARATH	At2g38270	CAX-INTERACTING PROTEIN 2 (CXIP2)		0.23	0.00261219		0.63	8.19e-05		0	0	0		0	5	5		18	18	13		0	8	0		9	9	0		10	15	0
NRPB3_ARATH	At2g15430	(NRPB3)		0.23	0.00261219		0.62	9.81e-05		0	0	0		0	0	0		21	0	17		0	13	0		0	0	0		8	0	0
COPE2_ARATH	At2g34840			0.23	0.00261219		0.42	0.000278		0	0	0		5	0	12		9	13	17		0	16	0		0	0	0		8	0	16
IF2A_ARATH	At5g05470	EUKARYOTIC TRANSLATION INITIATION FACTOR 2 ALPHA SUBUNIT (EIF2 ALPHA)		0.2	0.00287872		0.5	0.000194		0	0	0		0	0	0		0	11	5		0	0	0		8	0	0		5	0	0
IF4G_ARATH	At3g60240	EUKARYOTIC TRANSLATION INITIATION FACTOR 4G (EIF4G)		0.19	0.00297218		0.7	2.42e-05		14	0	0		0	0	0		36	26	7		10	0	0		0	0	0		11	0	0
AGD5_ARATH	At5g54310	ARF-GAP DOMAIN 5 (AGD5)		0.17	0.00341408		0.68	2.54e-05		0	0	0		0	6	0		18	7	6		6	0	0		0	0	0		6	0	0
UKL1_ARATH	At5g40870	URIDINE KINASE/URACIL PHOSPHORIBOSYLTRANSFERASE 1 (UK/UPRT1)		0.17	0.00341408		0.37	0.000363		0	7	0		0	0	5		14	6	0		6	0	0		0	0	0		0	8	0
VAC14_ARATH	At2g01690			0.12	0.00371869		0.6	0.000117		0	0	7		0	0	0		13	13	12		6	5	0		5	7	0		9	0	9
USP_ARATH	At5g52560	UDP-SUGAR PYROPHOSPHORYLASE (USP)		0.12	0.00371869		0.57	0.000144		12	0	0		0	0	9		25	12	50		12	12	0		0	11	0		20	11	12
CLO_ARATH	At1g06220	MATERNAL EFFECT EMBRYO ARREST 5 (MEE5)		0.1	0.00465211		0.65	6.46e-05		0	0	8		0	0	0		28	6	37		8	7	9		9	0	0		14	6	7
HMT2_ARATH	At3g63250	HOMOCYSTEINE METHYLTRANSFERASE 2 (HMT2)		0.09	0.00545169		0.43	0.000264		0	0	0		0	0	7		18	9	9		0	12	9		0	0	0		0	9	0
DSLE_ARATH	At3g42170	DAYSLEEPER (DAYSLEEPER)		0.06	0.00659164		0.61	0.000112		7	7	14		0	0	6		47	8	23		0	7	7		0	6	0		15	0	16
CIPKQ_ARATH	At5g21326	CALCINEURIN B-LIKE PROTEIN (CBL)-INTERACTING PROTEIN KINASE 26 (CIPK26)		0.04	0.00952459		0.58	0.000133		22	9	0		0	8	0		15	37	18		0	0	0		0	0	5		0	0	13
DRP1B_ARATH	At3g61760	DYNAMIN-LIKE 1B (DL1B)		0.02	0.0175366		0.34	0.000462		6	6	6		0	6	0		13	13	31		15	6	0		0	6	0		13	13	11
ISOA1_ARATH	At2g39930	ISOAMYLASE 1 (ISA1)		0.01	0.0294183		0.71	2.31e-05		12	0	10		0	0	0		17	23	16		0	0	0		8	5	0		8	0	0
WAK2_ARATH	At1g21270	WALL-ASSOCIATED KINASE 2 (WAK2)		0.01	0.0294183		0.54	0.000167		15	0	13		0	0	7		17	10	24		0	0	0		0	0	0		0	0	8
CHLD_ARATH	At1g08520	ALBINA 1 (ALB1)		0.01	0.0294183		0.42	0.000278		0	0	0		9	27	0		44	15	76		8	15	0		38	8	13		30	36	31
SUSY1_ARATH	At5g20830	SUCROSE SYNTHASE 1 (SUS1)		0	1		1	1.15e-06		20	26	13		14	0	10		109	61	134		10	28	0		13	8	15		12	16	19
TCPB_ARATH	At5g20890			0	1		1	1.15e-06		79	57	70		45	54	40		347	274	267		39	40	21		98	70	49		173	115	100
TCPD_ARATH	At3g18190			0	1		1	1.15e-06		58	53	43		32	36	27		230	164	162		25	31	23		61	31	21		103	115	97
TCPE_ARATH	At1g24510			0	1		0.85	1.5e-05		76	52	32		54	26	52		227	179	230		58	71	27		35	55	13		168	108	83
TCPZA_ARATH	At3g02530			0	1		0.67	3.58e-05		70	49	68		53	47	59		306	180	200		53	54	54		88	75	31		149	122	84
UBP12_ARATH	At5g06600	UBIQUITIN-SPECIFIC PROTEASE 12 (UBP12)		0	1		0.67	3.58e-05		8	19	12		16	5	21		114	15	93		9	8	9		16	37	4		7	14	10
AMY3_ARATH	At1g69830	ALPHA-AMYLASE-LIKE 3 (AMY3)		0	1		0.65	6.46e-05		76	70	22		26	39	15		210	93	174		42	49	14		54	28	16		129	146	145
M2K2_ARATH	At4g29810	MAP KINASE KINASE 2 (MKK2)		0	1		0.65	6.46e-05		22	14	11		14	10	8		38	17	38		9	12	16		16	10	4		8	10	6
RP8HA_ARATH				0	1		0.65	6.46e-05		8	14	0		8	0	0		8	32	48		0	0	0		8	0	6		0	0	8
TCPZB_ARATH	At5g16070			0	1		0.65	6.46e-05		57	44	61		30	42	38		260	145	173		43	48	32		80	57	30		133	105	74
AB7I_ARATH	At1g32500	ATP-BINDING CASSETTE I7 (ABCI7)		0	1		0.64	7.73e-05		0	0	0		0	13	6		45	11	21		12	0	0		0	6	0		6	0	7
PS12B_ARATH	At5g64760	REGULATORY PARTICLE NON-ATPASE SUBUNIT 5B (RPN5B)		0	1		0.57	0.000144		8	6	0		8	0	0		14	13	33		0	8	0		0	8	0		5	0	0
WAK1_ARATH	At1g21250	CELL WALL-ASSOCIATED KINASE 1 (WAK1)		0	1		0.37	0.000363		24	34	21		0	8	15		34	34	61		0	0	0		0	0	0		0	0	23
OPLA_ARATH	At5g37830	OXOPROLINASE 1 (OXP1)		0	1		0.34	0.000462		15	15	30		24	25	19		61	41	73		30	26	0		25	0	9		29	27	24
ACD6_ARATH	At4g14400	ACCELERATED CELL DEATH 6 (ACD6)		NA	NA		1	1.15e-06		0	0	0		0	0	0		31	40	71		0	0	0		0	0	0		0	0	0
CDI_ARATH	At1g64980	CADMIUM 2+ INDUCED (CDI)		NA	NA		1	1.15e-06		0	0	0		0	0	0		9	8	8		0	0	0		0	0	0		0	0	0
EDS1L_ARATH				NA	NA		1	1.15e-06		0	0	0		0	0	0		26	19	41		0	0	0		0	0	0		0	0	0
ESP_ARATH	At1g54040	EPITHIOSPECIFIER PROTEIN (ESP)		NA	NA		1	1.15e-06		0	0	0		0	0	0		322	378	387		0	0	0		0	0	0		0	0	0
MPK5_ARATH	At4g11330	MAP KINASE 5 (MPK5)		NA	NA		1	1.15e-06		0	0	0		0	0	0		46	37	44		0	0	0		0	0	0		0	0	0
PCR1_ARATH	At1g14880	PLANT CADMIUM RESISTANCE 1 (PCR1)		NA	NA		1	1.15e-06		0	0	0		0	0	0		21	24	35		0	0	0		0	0	0		0	0	0
PLP2_ARATH	At2g26560	PHOSPHOLIPASE A 2A (PLA2A)		NA	NA		1	1.15e-06		0	0	0		0	0	0		43	64	22		0	0	0		0	0	0		0	0	0
PPCS1_ARATH	At1g12350	4-PHOSPHO-PANTO-THENOYLCYSTEINE SYNTHETASE (COAB)		NA	NA		1	1.15e-06		0	0	0		0	0	0		66	12	21		0	0	0		0	0	0		0	0	0
RP8L2_ARATH	At1g53350			NA	NA		1	1.15e-06		0	0	0		0	0	0		26	24	21		0	0	0		0	0	0		0	0	0
SUS4_ARATH	At3g43190	SUCROSE SYNTHASE 4 (SUS4)		NA	NA		1	1.15e-06		0	0	0		0	0	0		17	13	19		0	0	0		0	0	0		0	0	0
AROC_ARATH	At1g48850	EMBRYO DEFECTIVE 1144 (EMB1144)		NA	NA		0.88	1.15e-05		0	0	0		0	0	0		26	6	26		0	0	9		0	0	0		0	0	0
PDS_ARATH	At4g14210	PHYTOENE DESATURASE 3 (PDS3)		NA	NA		0.83	1.5e-05		0	0	0		0	0	7		8	8	8		0	0	0		0	0	0		0	0	0
WAK4_ARATH	At1g21210	WALL ASSOCIATED KINASE 4 (WAK4)		NA	NA		0.86	1.5e-05		0	26	0		0	0	0		26	15	39		0	0	0		0	0	0		0	0	0
CCT1_ARATH	At2g32260	PHOSPHORYLCHOLINE CYTIDYLYLTRANSFERASE (CCT1)		NA	NA		0.8	1.96e-05		0	0	0		0	0	0		7	7	8		0	7	0		0	0	0		0	0	0
DMS3_ARATH	At3g49250	DEFECTIVE IN MERISTEM SILENCING 3 (DMS3)		NA	NA		0.77	2.08e-05		0	0	0		0	0	0		4	7	4		0	0	0		4	0	0		0	0	0
ODO2B_ARATH	At4g26910			NA	NA		0.78	2.08e-05		0	10	0		24	0	0		35	15	25		0	0	0		0	0	0		0	0	0
MAP22_ARATH	At3g59990	METHIONINE AMINOPEPTIDASE 2B (MAP2B)		NA	NA		0.75	2.19e-05		0	0	0		5	0	0		5	5	5		0	0	0		0	0	0		0	0	0
ACO32_ARATH	At1g06310	ACYL-COA OXIDASE 6 (ACX6)		NA	NA		0.67	3.58e-05		0	0	0		0	0	0		0	7	9		0	0	0		0	0	0		0	0	0
ADF5_ARATH	At2g16700	ACTIN DEPOLYMERIZING FACTOR 5 (ADF5)		NA	NA		0.67	3.58e-05		0	0	0		0	0	0		11	0	6		0	0	0		0	0	0		0	0	0
AKR2B_ARATH	At2g17390	ANKYRIN REPEAT-CONTAINING 2B (AKR2B)		NA	NA		0.67	3.58e-05		0	0	0		0	0	0		5	8	0		0	0	0		0	0	0		0	0	0
ALA11_ARATH	At1g13210	AUTOINHIBITED CA2+/ATPASE II (ACA.l)		NA	NA		0.67	3.58e-05		0	0	0		0	0	0		0	6	8		0	0	0		0	0	0		0	0	0
AOP2C_ARATH	At4g03060	ALKENYL HYDROXALKYL PRODUCING 2 (AOP2)		NA	NA		0.67	3.58e-05		0	0	0		0	0	0		0	8	6		0	0	0		0	0	0		0	0	0
AOP2L_ARATH				NA	NA		0.67	3.58e-05		0	0	0		0	0	0		0	14	13		0	0	0		0	0	0		0	0	0
APRR5_ARATH	At5g24470	PSEUDO-RESPONSE REGULATOR 5 (PRR5)		NA	NA		0.67	3.58e-05		0	0	0		0	0	0		13	8	0		0	0	0		0	0	0		0	0	0
CML12_ARATH	At2g41100	TOUCH 3 (TCH3)		NA	NA		0.67	3.58e-05		0	0	0		0	0	0		0	5	14		0	0	0		0	0	0		0	0	0
DEXHD_ARATH	At2g42270	(BRR2B)		NA	NA		0.67	3.58e-05		0	0	0		0	0	0		13	0	16		0	0	0		0	0	0		0	0	0
DRL18_ARATH	At1g61310			NA	NA		0.67	3.58e-05		0	0	0		0	0	0		0	27	20		0	0	0		0	0	0		0	0	0
FLOT2_ARATH	At5g25260			NA	NA		0.67	3.58e-05		0	0	0		0	0	0		7	7	0		0	0	0		0	0	0		0	0	0
KAI2_ARATH	At4g37470	KARRIKIN INSENSITIVE 2 (KAI2)		NA	NA		0.67	3.58e-05		0	0	0		0	0	0		6	0	6		0	0	0		0	0	0		0	0	0
LEUD3_ARATH	At2g43090	ISOPROPYLMALATE ISOMERASE SMALL SUBUNIT 1 (IPMI SSU1)		NA	NA		0.67	3.58e-05		0	0	0		0	0	0		16	0	44		0	0	0		0	0	0		0	0	0
LSF1_ARATH	At3g01510	LIKE SEX4 1 (LSF1)		NA	NA		0.67	3.58e-05		0	0	0		0	0	0		7	0	13		0	0	0		0	0	0		0	0	0
P5CR1_ARATH	At5g14800	PYRROLINE-5- CARBOXYLATE (P5C) REDUCTASE (P5CR)		NA	NA		0.67	3.58e-05		0	0	0		0	0	0		0	11	15		0	0	0		0	0	0		0	0	0
PLDG1_ARATH	At4g11850	PHOSPHOLIPASE D GAMMA 1 (PLDGAMMA1)		NA	NA		0.67	3.58e-05		0	0	0		0	0	0		5	18	0		0	0	0		0	0	0		0	0	0
PPCS2_ARATH	At5g02080			NA	NA		0.67	3.58e-05		0	0	0		0	0	0		7	0	8		0	0	0		0	0	0		0	0	0
RECAC_ARATH	At1g79050	HOMOLOG OF BACTERIAL RECA (RECA1)		NA	NA		0.67	3.58e-05		0	0	0		0	0	0		7	0	8		0	0	0		0	0	0		0	0	0
RP8L3_ARATH	At5g35450			NA	NA		0.67	3.58e-05		0	0	0		0	0	0		0	6	21		0	0	0		0	0	0		0	0	0
RPD1_ARATH	At4g33495	ROOT PRIMORDIUM DEFECTIVE 1 (RPD1)		NA	NA		0.67	3.58e-05		0	0	0		0	0	0		0	8	8		0	0	0		0	0	0		0	0	0
RPOC1_ARATH	AtCg00180	(RPOC1)		NA	NA		0.67	3.58e-05		0	0	0		0	0	0		14	7	0		0	0	0		0	0	0		0	0	0
SDR3A_ARATH	At2g47130	SHORT-CHAIN DEHYDROGENASE/REDUCTASE 2 (SDR3)		NA	NA		0.67	3.58e-05		0	0	0		0	0	0		29	0	9		0	0	0		0	0	0		0	0	0
SY122_ARATH	At3g52400	SYNTAXIN OF PLANTS 122 (SYP122)		NA	NA		0.67	3.58e-05		0	0	0		0	0	0		7	0	13		0	0	0		0	0	0		0	0	0
URIC_ARATH	At2g26230	URATE OXIDASE (UOX)		NA	NA		0.67	3.58e-05		0	0	0		0	0	0		33	0	9		0	0	0		0	0	0		0	0	0
VPS29_ARATH	At3g47810	MAIGO 1 (MAG1)		NA	NA		0.67	3.58e-05		0	0	0		0	0	0		16	0	11		0	0	0		0	0	0		0	0	0
RPD3B_ARATH	At2g15400	(NRPE3B)		NA	NA		0.61	0.000112		0	0	0		0	0	0		14	0	8		0	6	0		0	0	0		0	0	0
TRBP2_ARATH	At4g27070	TRYPTOPHAN SYNTHASE BETA-SUBUNIT 2 (TSB2)		NA	NA		0.61	0.000112		0	0	0		0	31	0		52	0	67		0	0	0		0	36	0		0	0	0
AKR2A_ARATH	At4g35450	ANKYRIN REPEAT-CONTAINING PROTEIN 2 (AKR2)		NA	NA		0.6	0.000117		4	0	0		0	0	5		25	14	8		0	0	0		0	17	0		0	0	0
ADF2_ARATH	At3g46000	ACTIN DEPOLYMERIZING FACTOR 2 (ADF2)		NA	NA		0.58	0.000133		12	0	9		0	0	0		29	9	32		20	0	0		0	0	0		0	0	0
PRFB1_ARATH	At5g36170	HIGH CHLOROPHYLL FLUORESCENT 109 (HCF109)		NA	NA		0.58	0.000133		0	6	0		0	0	0		7	0	11		0	0	0		0	0	0		0	0	0
PFKA4_ARATH	At5g61580	PHOSPHOFRUCTOKINASE 4 (PFK4)		NA	NA		0.57	0.000144		0	0	0		0	0	6		8	8	0		0	0	0		0	0	0		0	0	0
PSBP2_ARATH	At2g30790	PHOTOSYSTEM II SUBUNIT P-2 (PSBP-2)		NA	NA		0.57	0.000144		0	0	0		0	0	0		11	17	17		0	0	0		12	16	4		0	0	0
PFKA3_ARATH	At4g26270	PHOSPHOFRUCTOKINASE 3 (PFK3)		NA	NA		0.56	0.000159		5	8	7		4	0	0		23	15	4		0	4	7		0	4	0		0	0	0
M2K4_ARATH	At1g51660	MITOGEN-ACTIVATED PROTEIN KINASE KINASE 4 (MKK4)		NA	NA		0.55	0.000166		7	0	0		0	0	0		9	7	0		0	0	0		0	0	0		0	0	0
C71BB_ARATH	At5g25120	CYTOCHROME P450, FAMILY 71, SUBFAMILY B, POLYPEPTIDE 11 (CYP71B11)		NA	NA		0.54	0.000167		13	0	0		0	10	0		5	17	15		0	0	0		0	0	0		0	0	0
TIC32_ARATH	At4g23430	TRANSLOCON AT THE INNER ENVELOPE MEMBRANE OF CHLOROPLASTS 32-IVA (Tic32-IVa)		NA	NA		0.51	0.000183		0	0	11		0	0	7		0	28	9		0	0	0		0	0	0		0	0	0
TIR_ARATH	At1g72930	TOLL/INTERLEUKIN-1 RECEPTOR-LIKE (TIR)		NA	NA		0.51	0.000183		0	0	0		0	6	0		0	6	6		0	0	0		0	0	0		0	0	0
C89A2_ARATH	At1g64900	CYTOCHROME P450, FAMILY 89, SUBFAMILY A, POLYPEPTIDE 2 (CYP89A2)		NA	NA		0.49	0.000196		9	0	13		0	0	0		7	8	16		0	0	0		0	0	0		0	0	0
ODPB2_ARATH	At1g30120	PYRUVATE DEHYDROGENASE E1 BETA (PDH-E1 BETA)		NA	NA		0.48	0.00021		0	0	0		6	0	0		7	12	0		0	0	0		6	0	0		0	0	0
FIS1A_ARATH	At3g57090	(BIGYIN)		NA	NA		0.47	0.000219		0	11	0		0	0	10		10	17	0		0	0	0		0	0	0		0	0	0
STP13_ARATH	At5g26340	(MSS1)		NA	NA		0.47	0.000219		0	10	19		0	0	0		12	20	7		0	0	0		0	0	0		0	0	0
HIS6A_ARATH	At5g10330	HISTIDINOL PHOSPHATE AMINOTRANSFERASE 1 (HPA1)		NA	NA		0.44	0.00025		0	0	13		0	0	0		19	7	12		0	0	0		11	6	0		0	0	0
FTSH4_ARATH	At2g26140	FTSH PROTEASE 4 (ftsh4)		NA	NA		0.43	0.000264		10	0	0		6	7	0		15	16	0		10	0	0		0	0	0		0	0	0
AGD12_ARATH	At4g21160	(ZAC)		NA	NA		0.42	0.000278		8	0	8		0	0	0		0	8	11		0	0	0		0	0	0		0	0	0
MSH7_ARATH	At3g24495	MUTS HOMOLOG 7 (MSH7)		NA	NA		0.4	0.000308		7	0	0		0	0	0		4	5	0		0	0	0		0	0	0		0	0	0
PX11B_ARATH	At3g47430	PEROXIN 11B (PEX11B)		NA	NA		0.38	0.000347		0	8	0		7	0	8		6	16	7		0	0	0		0	0	0		0	0	0
Group IV: not significant in both Col-0 and gi-2 (FDR>= 0.01; SAINT p-value> 5.37E-4)
ARR16_ARATH	At2g40670	RESPONSE REGULATOR 16 (RR16)		0.33	0.000913		0.33	0.000913		0	0	0		0	0	0		6	0	0		0	0	0		0	0	0		0	0	6
CER2_ARATH	At4g24510	ECERIFERUM 2 (CER2)		0.33	0.000913		0.33	0.000913		0	0	0		0	0	0		0	0	8		0	0	0		0	0	0		9	0	0
CIPK3_ARATH	At2g26980	CBL-INTERACTING PROTEIN KINASE 3 (CIPK3)		0.33	0.000913		0.33	0.000913		0	0	0		0	0	0		6	0	0		0	0	0		0	0	0		0	0	5
CKL12_ARATH	At5g57015	CASEIN KINASE I-LIKE 12 (ckl12)		0.33	0.000913		0.33	0.000913		0	0	0		0	0	0		0	7	0		0	0	0		0	0	0		6	0	0
CRK18_ARATH	At4g23260	CYSTEINE-RICH RLK (RECEPTOR-LIKE PROTEIN KINASE) 18 (CRK18)		0.33	0.000913		0.33	0.000913		0	0	0		0	0	0		0	5	0		0	0	0		0	0	0		0	0	23
CRK22_ARATH	At4g23300	CYSTEINE-RICH RLK (RECEPTOR-LIKE PROTEIN KINASE) 22 (CRK22)		0.33	0.000913		0.33	0.000913		0	0	0		0	0	0		9	0	0		0	0	0		0	0	0		0	0	9
CTU2_ARATH	At4g35910	CYTOPLASMIC THIOURIDYLASE 2 (CTU2)		0.33	0.000913		0.33	0.000913		0	0	0		0	0	0		0	0	7		0	0	0		0	0	0		0	0	4
FB110_ARATH	At2g17036			0.33	0.000913		0.33	0.000913		0	0	0		0	0	0		0	6	0		0	0	0		0	0	0		0	0	6
G6PD2_ARATH	At5g13110	GLUCOSE-6-PHOSPHATE DEHYDROGENASE 2 (G6PD2)		0.33	0.000913		0.33	0.000913		0	0	0		0	0	0		0	0	7		0	0	0		0	0	0		0	8	0
GMK1_ARATH	At2g41880	GUANYLATE KINASE 1 (GK-1)		0.33	0.000913		0.33	0.000913		0	0	0		0	0	0		6	0	0		0	0	0		0	0	0		10	0	0
GPX5_ARATH	At3g63080	GLUTATHIONE PEROXIDASE 5 (GPX5)		0.33	0.000913		0.33	0.000913		0	0	0		0	0	0		0	6	0		0	0	0		0	0	0		6	0	0
ILL1_ARATH	At5g56650	IAA-LEUCINE RESISTANT (ILR)-LIKE 1 (ILL1)		0.33	0.000913		0.33	0.000913		0	0	0		0	0	0		0	0	6		0	0	0		0	0	0		8	0	0
LTN1_ARATH	At5g58410			0.33	0.000913		0.33	0.000913		0	0	0		0	0	0		0	6	0		0	0	0		0	0	0		7	0	0
RH30_ARATH	At5g63120			0.33	0.000913		0.33	0.000913		0	0	0		0	0	0		14	0	0		0	0	0		0	0	0		0	13	0
RL212_ARATH	At1g57660; At1g57860			0.33	0.000913		0.33	0.000913		0	0	0		0	0	0		0	59	0		0	0	0		0	0	0		0	37	0
SY132_ARATH	At5g08080	SYNTAXIN OF PLANTS 132 (SYP132)		0.33	0.000913		0.33	0.000913		0	0	0		0	0	0		12	0	0		0	0	0		0	0	0		0	0	10
U80B1_ARATH	At1g43620	(UGT80B1)		0.33	0.000913		0.33	0.000913		0	0	0		0	0	0		0	9	0		0	0	0		0	0	0		0	7	0
WAKLG_ARATH	At1g16260			0.33	0.000913		0.33	0.000913		0	0	0		0	0	0		0	0	9		0	0	0		0	0	0		0	0	13
Y4230_ARATH	At4g03230			0.33	0.000913		0.33	0.000913		0	0	0		0	0	0		13	0	0		0	0	0		0	0	0		0	0	15
SQD2_ARATH	At5g01220	SULFOQUINOVOSYLDIACYLGLYCEROL 2 (SQD2)		0.33	0.000913		0.31	0.00128071		0	6	7		7	6	8		0	8	21		0	6	0		0	8	0		37	0	0
UREG_ARATH	At2g34470	UREASE ACCESSORY PROTEIN G (UREG)		0.33	0.000913		0.19	0.00297218		7	0	0		0	0	6		7	0	0		0	0	0		0	0	0		0	25	0
AB4G_ARATH	At4g25750	ATP-BINDING CASSETTE G4 (ABCG4)		0.33	0.000913		NA	NA		0	0	0		0	0	0		0	0	0		0	0	0		0	0	0		0	0	9
AB9B_ARATH	At4g18050	ATP-BINDING CASSETTE B9 (ABCB9)		0.33	0.000913		NA	NA		0	0	0		0	0	0		0	0	0		0	0	0		0	0	0		6	0	0
ABIL4_ARATH	At5g42030	ABL INTERACTOR-LIKE PROTEIN 4 (ABIL4)		0.33	0.000913		NA	NA		0	0	0		0	0	0		0	0	0		0	0	0		0	0	0		0	0	4
ACCO4_ARATH	At1g05010	ETHYLENE-FORMING ENZYME (EFE)		0.33	0.000913		NA	NA		0	0	0		0	0	0		0	0	0		0	0	0		0	0	0		0	10	0
ALKR4_ARATH	At1g60710	(ATB2)		0.33	0.000913		NA	NA		0	0	0		0	0	0		0	0	0		0	0	0		0	0	0		0	22	0
APA2_ARATH	At1g62290	PUTATIVE ASPARTIC PROTEINASE A2 (PASPA2)		0.33	0.000913		NA	NA		0	0	0		0	0	0		0	0	0		0	0	0		0	0	0		0	0	7
ATG11_ARATH	At4g30790	AUTOPHAGY-RELATED 11 (ATG11)		0.33	0.000913		NA	NA		0	0	0		0	0	0		0	0	0		0	0	0		0	0	0		0	0	8
CALR2_ARATH	At1g09210	CALRETICULIN 1B (CRT1b)		0.33	0.000913		NA	NA		0	0	0		0	0	0		0	0	0		0	0	0		0	0	0		0	0	5
CDPKA_ARATH	At1g18890	CALCIUM-DEPENDENT PROTEIN KINASE 1 (CDPK1)		0.33	0.000913		NA	NA		0	0	0		0	0	0		0	0	0		0	0	0		0	0	0		0	7	0
CERK1_ARATH	At3g21630	CHITIN ELICITOR RECEPTOR KINASE 1 (CERK1)		0.33	0.000913		NA	NA		0	0	0		0	0	0		0	0	0		0	0	0		0	0	0		0	0	7
CID10_ARATH	At3g49390	CTC-INTERACTING DOMAIN 10 (CID10)		0.33	0.000913		NA	NA		0	0	0		0	0	0		0	0	0		0	0	0		0	0	0		5	0	0
CLC3_ARATH	At3g51890	CLATHRIN LIGHT CHAIN 3 (CLC3)		0.33	0.000913		NA	NA		0	0	0		0	0	0		0	0	0		0	0	0		0	0	0		0	0	4
CLCC_ARATH	At5g49890	CHLORIDE CHANNEL C (CLC-C)		0.33	0.000913		NA	NA		0	0	0		0	0	0		0	0	0		0	0	0		0	0	0		0	4	0
CMT2_ARATH	At4g19020	CHROMOMETHYLASE 2 (CMT2)		0.33	0.000913		NA	NA		0	0	0		0	0	0		0	0	0		0	0	0		0	0	0		7	0	0
CMTA4_ARATH	At1g67310			0.33	0.000913		NA	NA		0	0	0		0	0	0		0	0	0		0	0	0		0	0	0		7	0	0
CP29A_ARATH	At3g53460	CHLOROPLAST RNA-BINDING PROTEIN 29 (CP29)		0.33	0.000913		NA	NA		0	0	0		0	0	0		0	0	0		0	0	0		0	0	0		0	9	0
CRK17_ARATH	At4g23250	EMBRYO DEFECTIVE 1290 (emb1290)		0.33	0.000913		NA	NA		0	0	0		0	0	0		0	0	0		0	0	0		0	0	0		0	0	30
CRK26_ARATH	At4g38830	CYSTEINE-RICH RLK (RECEPTOR-LIKE PROTEIN KINASE) 26 (CRK26)		0.33	0.000913		NA	NA		0	0	0		0	0	0		0	0	0		0	0	0		0	0	0		0	0	14
CRK43_ARATH	At4g28670			0.33	0.000913		NA	NA		0	0	0		0	0	0		0	0	0		0	0	0		0	0	0		0	0	4
CSCL9_ARATH	At1g10090			0.33	0.000913		NA	NA		0	0	0		0	0	0		0	0	0		0	0	0		0	0	0		0	4	0
CSLCC_ARATH	At4g07960	CELLULOSE-SYNTHASE-LIKE C12 (CSLC12)		0.33	0.000913		NA	NA		0	0	0		0	0	0		0	0	0		0	0	0		0	0	0		0	7	0
CSN5B_ARATH	At1g71230	COP9-SIGNALOSOME 5B (CSN5B)		0.33	0.000913		NA	NA		0	0	0		0	0	0		0	0	0		0	0	0		0	0	0		0	8	0
CSN6A_ARATH	At5g56280	COP9 SIGNALOSOME SUBUNIT 6A (CSN6A)		0.33	0.000913		NA	NA		0	0	0		0	0	0		0	0	0		0	0	0		0	0	0		6	0	0
CYSD1_ARATH	At3g04940	CYSTEINE SYNTHASE D1 (CYSD1)		0.33	0.000913		NA	NA		0	0	0		0	0	0		0	0	0		0	0	0		0	0	0		0	0	16
DCP5_ARATH	At1g26110	DECAPPING 5 (DCP5)		0.33	0.000913		NA	NA		0	0	0		0	0	0		0	0	0		0	0	0		0	0	0		0	0	6
DGAT1_ARATH	At2g19450	TRIACYLGLYCEROL BIOSYNTHESIS DEFECT 1 (TAG1)		0.33	0.000913		NA	NA		0	0	0		0	0	0		0	0	0		0	0	0		0	0	0		0	5	0
DPOLA_ARATH	At5g67100	INCURVATA2 (ICU2)		0.33	0.000913		NA	NA		0	0	0		0	0	0		0	0	0		0	0	0		0	0	0		0	0	4
DRTS2_ARATH	At4g34570	THYMIDYLATE SYNTHASE 2 (THY-2)		0.33	0.000913		NA	NA		0	0	0		0	0	0		0	0	0		0	0	0		0	0	0		0	5	0
DTX20_ARATH	At1g33100			0.33	0.000913		NA	NA		0	0	0		0	0	0		0	0	0		0	0	0		0	0	0		0	0	6
DUF1_ARATH	At1g03300	DOMAIN OF UNKNOWN FUNCTION 724 1 (ATDUF1)		0.33	0.000913		NA	NA		0	0	0		0	0	0		0	0	0		0	0	0		0	0	0		0	4	0
EMF1_ARATH	At5g11530	EMBRYONIC FLOWER 1 (EMF1)		0.33	0.000913		NA	NA		0	0	0		0	0	0		0	0	0		0	0	0		0	0	0		0	6	0
EXPA1_ARATH	At1g69530	EXPANSIN A1 (EXPA1)		0.33	0.000913		NA	NA		0	0	0		0	0	6		0	0	0		0	0	0		5	0	0		0	6	5
FB175_ARATH	At3g22421			0.33	0.000913		NA	NA		0	0	0		0	0	0		0	0	0		0	0	0		0	0	0		0	5	0
FB214_ARATH	At3g61340			0.33	0.000913		NA	NA		0	0	0		0	0	0		0	0	0		0	0	0		0	0	0		0	11	0
FBD15_ARATH	At5g27750			0.33	0.000913		NA	NA		0	0	0		0	0	0		0	0	0		0	0	0		0	0	0		4	0	0
FBL61_ARATH	At3g59160			0.33	0.000913		NA	NA		0	0	0		0	0	0		0	0	0		0	0	0		0	0	0		0	4	0
FBL75_ARATH	At4g14103			0.33	0.000913		NA	NA		0	0	0		0	0	0		0	0	0		0	0	0		0	0	0		0	6	0
FCL2_ARATH	At1g17890	(GER2)		0.33	0.000913		NA	NA		0	0	0		0	0	0		0	0	0		0	0	0		0	0	0		0	0	6
GAOX4_ARATH	At1g60980	GIBBERELLIN 20-OXIDASE 4 (GA20OX4)		0.33	0.000913		NA	NA		0	0	0		0	0	0		0	0	0		0	0	0		0	0	0		5	0	0
GASAE_ARATH	At5g14920	A-STIMULATED IN ARABIDOPSIS 14 (GASA14)		0.33	0.000913		NA	NA		0	0	0		0	0	0		0	0	0		0	0	0		0	0	0		0	5	0
GH34_ARATH	At1g59500	(GH3.4)		0.33	0.000913		NA	NA		0	0	0		0	0	0		0	0	0		0	0	0		0	0	0		0	7	0
GONS4_ARATH	At5g19980	GOLGI NUCLEOTIDE SUGAR TRANSPORTER 4 (GONST4)		0.33	0.000913		NA	NA		0	0	0		0	0	0		0	0	0		0	0	0		0	0	0		0	8	0
GPAT8_ARATH	At4g00400;At4g00410	GLYCEROL-3-PHOSPHATE SN-2-ACYLTRANSFERASE 8 (GPAT8)		0.33	0.000913		NA	NA		0	0	0		0	0	0		0	0	0		0	0	0		0	0	0		0	25	0
H11_ARATH	At1g06760	HISTONE 1.1 (H1.1)		0.33	0.000913		NA	NA		0	0	0		0	0	0		0	0	0		0	0	0		0	0	0		6	0	0
HSD1A_ARATH	At5g50600			0.33	0.000913		NA	NA		0	0	0		0	0	0		0	0	0		0	0	0		0	0	0		0	0	5
IRE3_ARATH	At1g48490			0.33	0.000913		NA	NA		0	0	0		0	0	0		0	0	0		0	0	0		0	0	0		4	0	0
JJJ1_ARATH	At1g74250			0.33	0.000913		NA	NA		0	0	0		0	0	0		0	0	0		0	0	0		0	0	0		6	0	0
KN14Q_ARATH	At1g72250			0.33	0.000913		NA	NA		0	0	0		0	0	0		0	0	0		0	0	0		0	0	0		0	5	0
LCAT3_ARATH	At3g03310	LECITHIN:CHOLESTEROL ACYLTRANSFERASE 3 (LCAT3)		0.33	0.000913		NA	NA		0	0	0		0	0	0		0	0	0		0	0	0		0	0	0		0	6	0
LEA31_ARATH	At3g22490	RESPONSIVE TO ABSCISIC ACID 28 (ATRAB28)		0.33	0.000913		NA	NA		0	0	0		0	0	0		0	0	0		0	0	0		0	0	0		6	0	0
LPP3_ARATH	At3g02600	LIPID PHOSPHATE PHOSPHATASE 3 (LPP3)		0.33	0.000913		NA	NA		0	0	0		0	0	0		0	0	0		0	0	0		0	0	0		0	6	0
LRK13_ARATH	At3g45410	L-TYPE LECTIN RECEPTOR KINASE I.3 (LECRK-I.3)		0.33	0.000913		NA	NA		0	0	0		0	0	0		0	0	0		0	0	0		0	0	0		0	0	5
LSM4_ARATH	At5g27720	EMBRYO DEFECTIVE 1644 (emb1644)		0.33	0.000913		NA	NA		0	0	0		0	0	0		0	0	0		0	0	0		0	0	0		4	0	0
MEB2_ARATH	At5g24290	MEMBRANE OF ER BODY 2 (MEB2)		0.33	0.000913		NA	NA		0	0	0		0	0	0		0	0	0		0	0	0		0	0	0		0	5	0
MLO2_ARATH	At1g11310	MILDEW RESISTANCE LOCUS O 2 (MLO2)		0.33	0.000913		NA	NA		0	0	0		0	0	0		0	0	0		0	0	0		0	0	0		0	6	0
MLO3_ARATH	At3g45290	MILDEW RESISTANCE LOCUS O 3 (MLO3)		0.33	0.000913		NA	NA		0	0	0		0	0	0		0	0	0		0	0	0		0	0	0		5	0	0
MPK13_ARATH	At1g07880	(ATMPK13)		0.33	0.000913		NA	NA		0	0	0		0	0	0		0	0	0		0	0	0		0	0	0		18	0	0
MYO9_ARATH	At1g08730	(XIC)		0.33	0.000913		NA	NA		0	0	0		0	0	0		0	0	0		0	0	0		0	0	0		0	43	0
MYOB2_ARATH	At1g70750	MYOSIN BINDING PROTEIN 2 (MYOB2)		0.33	0.000913		NA	NA		0	0	0		0	0	0		0	0	0		0	0	0		0	0	0		0	4	0
NFYAA_ARATH	At5g06510	NUCLEAR FACTOR Y, SUBUNIT A10 (NF-YA10)		0.33	0.000913		NA	NA		0	0	0		0	0	0		0	0	0		0	0	0		0	0	0		5	0	0
NPRT1_ARATH	At4g36940	NICOTINATE PHOSPHORIBOSYLTRANSFERASE 1 (NAPRT1)		0.33	0.000913		NA	NA		0	0	0		0	0	0		0	0	0		0	0	0		0	0	0		0	0	6
NRL2_ARATH	At3g44300	NITRILASE 2 (NIT2)		0.33	0.000913		NA	NA		0	0	0		0	0	0		0	0	0		0	0	0		0	0	0		0	0	26
NU133_ARATH	At2g05120	(NUP133)		0.33	0.000913		NA	NA		0	0	0		0	0	0		0	0	0		0	0	0		0	0	0		0	0	9
OBGC_ARATH	At5g18570	EMBRYO DEFECTIVE 269 (EMB269)		0.33	0.000913		NA	NA		0	0	0		0	0	0		0	0	0		0	0	0		0	0	0		0	0	19
OLEO4_ARATH	At3g27660	OLEOSIN 4 (OLEO4)		0.33	0.000913		NA	NA		0	0	0		0	0	0		0	0	0		0	0	0		0	0	0		0	0	43
OLEO5_ARATH	At3g01570			0.33	0.000913		NA	NA		0	0	0		0	0	0		0	0	0		0	0	0		0	0	0		0	0	5
P2C15_ARATH	At1g68410			0.33	0.000913		NA	NA		0	0	0		0	0	0		0	0	0		0	0	0		0	0	0		0	5	0
PHLD_ARATH	At3g04450			0.33	0.000913		NA	NA		0	0	0		0	0	0		0	0	0		0	0	0		0	0	0		6	0	0
PHO16_ARATH	At2g03250			0.33	0.000913		NA	NA		0	0	0		0	0	0		0	0	0		0	0	0		0	0	0		0	5	0
PHO34_ARATH	At4g27320	(PHOS34)		0.33	0.000913		NA	NA		0	0	0		0	0	0		0	0	0		0	0	0		0	0	0		0	0	12
PIE1_ARATH	At3g12810	PHOTOPERIOD-INDEPENDENT EARLY FLOWERING 1 (PIE1)		0.33	0.000913		NA	NA		0	0	0		0	0	0		0	0	0		0	0	0		0	0	0		0	12	0
PIRL7_ARATH	At4g29880	PLANT INTRACELLULAR RAS GROUP-RELATED LRR 7 (PIRL7)		0.33	0.000913		NA	NA		0	0	0		0	0	0		0	0	0		0	0	0		0	0	0		6	0	0
PME25_ARATH	At3g10720			0.33	0.000913		NA	NA		0	0	0		0	0	0		0	0	0		0	0	0		0	0	0		5	0	0
PMTE_ARATH	At4g18030			0.33	0.000913		NA	NA		0	0	0		0	0	0		0	0	0		0	0	0		0	0	0		0	9	0
PMTK_ARATH	At1g31850			0.33	0.000913		NA	NA		0	0	0		0	0	0		0	0	0		0	0	0		0	0	0		4	0	0
PMTR_ARATH	At3g51070			0.33	0.000913		NA	NA		0	0	0		0	0	0		0	0	0		0	0	0		0	0	0		6	0	0
POB1_ARATH	At3g61600	POZ/BTB CONTAININ G-PROTEIN 1 (POB1)		0.33	0.000913		NA	NA		0	0	0		0	0	0		0	0	0		0	0	0		0	0	0		0	5	0
POT12_ARATH	At1g60160			0.33	0.000913		NA	NA		0	0	0		0	0	0		0	0	0		0	0	0		0	0	0		0	0	5
PP263_ARATH	At3g42630			0.33	0.000913		NA	NA		0	0	0		0	0	0		0	0	0		0	0	0		0	0	0		7	0	0
PP270_ARATH	At3g48810	ORGANELLE TRANSCRIPT PROCESSING 439 (OTP439)		0.33	0.000913		NA	NA		0	0	0		0	0	0		0	0	0		0	0	0		0	0	0		0	7	0
PP281_ARATH	At3g53700	MATERNAL EFFECT EMBRYO ARREST 40 (MEE40)		0.33	0.000913		NA	NA		0	0	0		0	0	0		0	0	0		0	0	0		0	0	0		9	0	0
PP314_ARATH	At4g16390	SUPPRESSOR OF VARIEGATION 7 (SVR7)		0.33	0.000913		NA	NA		0	0	0		0	0	0		0	0	0		0	0	0		0	0	0		8	0	0
PP340_ARATH	At4g28010	RNA PROCESSING FACTOR 5 (RPF5)		0.33	0.000913		NA	NA		0	0	0		0	0	0		0	0	0		0	0	0		0	0	0		4	0	0
PP430_ARATH	At5g52850			0.33	0.000913		NA	NA		0	0	0		0	0	0		0	0	0		0	0	0		0	0	0		0	0	5
PSMD4_ARATH	At4g38630	REGULATORY PARTICLE NON-ATPASE 10 (RPN10)		0.33	0.000913		NA	NA		0	0	0		0	0	0		0	0	0		0	0	0		0	0	0		0	7	0
PTR39_ARATH	At3g45680	(NPF2.3)		0.33	0.000913		NA	NA		0	0	0		0	0	0		0	0	0		0	0	0		0	0	0		0	5	0
PUB43_ARATH	At1g76390	PLANT U-BOX 43 (PUB43)		0.33	0.000913		NA	NA		0	0	0		0	0	0		0	0	0		0	0	0		0	0	0		16	0	0
PUSH_ARATH	At2g30320			0.33	0.000913		NA	NA		0	0	0		0	0	0		0	0	0		0	0	0		0	0	0		0	0	7
R27AB_ARATH	At2g47110	UBIQUITIN 6 (UBQ6)		0.33	0.000913		NA	NA		0	0	0		0	0	0		0	0	0		0	0	0		0	0	0		71	0	0
RAC2B_ARATH	At3g09910	RAB GTPASE HOMOLOG C2B (RABC2b)		0.33	0.000913		NA	NA		0	0	0		0	0	0		0	0	0		0	0	0		0	0	0		16	0	0
RAH1A_ARATH	At5g64990	RAB GTPASE HOMOLOG H1A (RABH1a)		0.33	0.000913		NA	NA		0	0	0		0	0	0		0	0	0		0	0	0		0	0	0		7	0	0
RGP5_ARATH	At5g16510	REVERSIBLY GLYCOSYLATED POLYPEPTIDE 5 (RGP5)		0.33	0.000913		NA	NA		0	0	0		0	0	0		0	0	0		0	0	0		0	0	0		0	0	5
RH13_ARATH	At3g16840			0.33	0.000913		NA	NA		0	0	0		0	0	0		0	0	0		0	0	0		0	0	0		5	0	0
RLF33_ARATH	At4g15800	RALF-LIKE 33 (RALFL33)		0.33	0.000913		NA	NA		0	0	0		0	0	0		0	0	0		0	0	0		0	0	0		0	5	0
RLM1A_ARATH	At1g64070	RESISTANCE TO LEPTOSPHAERIA MACULANS 1 (RLM1)		0.33	0.000913		NA	NA		0	0	0		0	0	0		0	0	0		0	0	0		0	0	0		0	0	12
RNG1A_ARATH	At5g44280	RING 1A (RING1A)		0.33	0.000913		NA	NA		0	0	0		0	0	0		0	0	0		0	0	0		0	0	0		9	0	0
RPT2_ARATH	At2g30520;At2g30510	ROOT PHOTOTROPISM 2 (RPT2)		0.33	0.000913		NA	NA		0	0	0		10	5	5		0	0	0		0	0	0		12	0	0		7	33	4
RZ1A_ARATH	At3g26420	RNA-BINDING GLYCINE-RICH PROTEIN B2 (RBGB2)		0.33	0.000913		NA	NA		0	0	0		0	0	0		0	0	0		0	0	0		0	0	0		7	0	0
SBH2_ARATH	At1g14290	SPHINGOID BASE HYDROXYLASE 2 (SBH2)		0.33	0.000913		NA	NA		0	0	0		0	0	0		0	0	0		0	0	0		0	0	0		0	6	0
SBT16_ARATH	At4g34980	SUBTILISIN-LIKE SERINE PROTEASE 2 (SLP2)		0.33	0.000913		NA	NA		0	0	0		0	0	0		0	0	0		0	0	0		0	0	0		7	0	0
SC61B_ARATH	At2g45070	SUPPRESSORS OF SECRETION-DEFECTIVE 61 BETA (SEC61 BETA)		0.33	0.000913		NA	NA		0	0	0		0	0	0		0	0	0		0	0	0		0	0	0		0	6	0
SERC_ARATH	At1g18640	3-PHOSPHOSERINE PHOSPHATASE (PSP)		0.33	0.000913		NA	NA		0	0	0		0	0	0		0	0	0		0	0	0		0	0	0		0	6	0
SLD1_ARATH	At3g61580	SPHINGOID LCB DESATURASE 1 (SLD1)		0.33	0.000913		NA	NA		0	0	0		0	0	0		0	0	0		0	0	0		0	0	0		5	0	0
SRK2B_ARATH	At1g60940	SNF1-RELATED PROTEIN KINASE 2.10 (SNRK2.10)		0.33	0.000913		NA	NA		0	0	0		0	0	0		0	0	0		0	0	0		0	0	0		0	0	7
SSL7_ARATH	At3g51450			0.33	0.000913		NA	NA		0	0	0		0	0	0		0	0	0		0	0	0		0	0	0		0	0	5
STKLR_ARATH	At4g01260			0.33	0.000913		NA	NA		0	0	0		0	0	0		0	0	0		0	0	0		0	0	0		0	4	0
STP12_ARATH	At4g21480	SUGAR TRANSPORTER PROTEIN 12 (STP12)		0.33	0.000913		NA	NA		0	0	0		0	0	0		0	0	0		0	0	0		0	0	0		0	14	0
TAF4_ARATH	At1g27720	TBP-ASSOCIATED FACTOR 4B (TAF4b)		0.33	0.000913		NA	NA		0	0	0		0	0	0		0	0	0		0	0	0		0	0	0		0	6	0
TCX5_ARATH	At4g29000			0.33	0.000913		NA	NA		0	0	0		0	0	0		0	0	0		0	0	0		0	0	0		0	0	11
TIO_ARATH	At1g50240	FUSED (FU)		0.33	0.000913		NA	NA		0	0	0		0	0	0		0	0	0		0	0	0		0	0	0		0	4	0
TL16_ARATH	At4g02530	MAINTENANCE OF PHOTOSYSTEM II UNDER HIGH LIGHT 2 (MPH2)		0.33	0.000913		NA	NA		0	0	0		0	0	0		0	0	0		0	0	0		0	0	0		4	0	0
TONS_ARATH	At3g18730	TONSOKU (TSK)		0.33	0.000913		NA	NA		0	0	0		0	0	0		0	0	0		0	0	0		0	0	0		5	0	0
TOR_ARATH	At1g50030	TARGET OF RAPAMYCIN (TOR)		0.33	0.000913		NA	NA		0	0	0		0	0	0		0	0	0		0	0	0		0	0	0		0	13	0
TORL2_ARATH	At2g07170			0.33	0.000913		NA	NA		0	0	0		0	0	0		0	0	0		0	0	0		0	0	0		5	0	0
TRL12_ARATH	At5g61440	ATYPICAL CYS HIS RICH THIOREDOXIN 5 (ACHT5)		0.33	0.000913		NA	NA		0	0	0		0	0	0		0	0	0		0	0	0		0	0	0		9	0	0
TRL31_ARATH	At5g06690	WCRKC THIOREDOXIN 1 (WCRKC1)		0.33	0.000913		NA	NA		0	0	0		0	0	0		0	0	0		0	0	0		0	0	0		7	0	0
TRPE_ARATH	At5g05730	ANTHRANILATE SYNTHASE ALPHA SUBUNIT 1 (ASA1)		0.33	0.000913		NA	NA		0	0	0		0	0	0		0	0	0		0	0	0		0	0	0		0	13	0
U85A2_ARATH	At1g22360	UDP-GLUCOSYL TRANSFERASE 85A2 (UGT85A2)		0.33	0.000913		NA	NA		0	0	0		0	0	0		0	0	0		0	0	0		0	0	0		0	0	7
UBC35_ARATH	At1g78870	UBIQUITIN-CONJUGATING ENZYME 35 (UBC35)		0.33	0.000913		NA	NA		0	0	0		0	0	0		0	0	0		0	0	0		0	0	0		0	7	0
UGE3_ARATH	At1g63180	UDP-D-GLUCOSE/UDP-D-GALACTOSE 4-EPIMERASE 3 (UGE3)		0.33	0.000913		NA	NA		0	0	0		0	0	0		0	0	0		0	0	0		0	0	0		0	7	0
ULP1C_ARATH	At1g10570	OVERLY TOLERANT TO SALT 2 (OTS2)		0.33	0.000913		NA	NA		0	0	0		0	0	0		0	0	0		0	0	0		0	0	0		0	11	0
VAP14_ARATH	At1g51270			0.33	0.000913		NA	NA		0	0	0		0	0	0		0	0	0		0	0	0		0	0	0		0	7	0
WAKLQ_ARATH	At5g02070			0.33	0.000913		NA	NA		0	0	0		0	0	0		0	0	0		0	0	0		0	0	0		0	0	5
WRK39_ARATH	At3g04670	WRKY DNA-BINDING PROTEIN 39 (WRKY39)		0.33	0.000913		NA	NA		0	0	0		0	0	0		0	0	0		0	0	0		0	0	0		11	0	0
WTR24_ARATH	At3g30340	USUALLY MULTIPLE ACIDS MOVE IN AND OUT TRANSPORTERS 32 (UMAMIT32)		0.33	0.000913		NA	NA		0	0	0		0	0	0		0	0	0		0	0	0		0	0	0		17	0	0
XTH6_ARATH	At5g65730	XYLOGLUCAN ENDOTRANSGLUCOSYLASE/HYDROLASE 6 (XTH6)		0.33	0.000913		NA	NA		0	0	0		0	0	0		0	0	0		0	0	0		0	0	0		0	5	0
Y1044_ARATH	At1g30440			0.33	0.000913		NA	NA		0	0	0		0	0	0		0	0	0		0	0	0		0	0	0		0	6	0
Y1141_ARATH	At1g11410			0.33	0.000913		NA	NA		0	0	0		0	0	0		0	0	0		0	0	0		0	0	0		0	0	22
Y1887_ARATH	At1g80870			0.33	0.000913		NA	NA		0	0	0		0	0	0		0	0	0		0	0	0		0	0	0		0	0	9
Y1972_ARATH	At1g29720			0.33	0.000913		NA	NA		0	0	0		0	0	0		0	0	0		0	0	0		0	0	0		0	0	13
Y4117_ARATH	At4g11170	RESISTANCE METHYLATED GENE 1 (RMG1)		0.33	0.000913		NA	NA		0	0	0		0	0	0		0	0	0		0	0	0		0	0	0		11	0	0
Y4862_ARATH	At4g38062			0.33	0.000913		NA	NA		0	0	0		0	0	0		0	0	0		0	0	0		0	0	0		5	0	0
Y5010_ARATH	At5g50100			0.33	0.000913		NA	NA		0	0	0		0	0	0		0	0	0		0	0	0		0	0	0		0	4	0
Y5613_ARATH	At5g61350	[CA2+]CYT-ASSOCIATED PROTEIN KINASE 1 (CAP1)		0.33	0.000913		NA	NA		0	0	0		0	0	0		0	0	0		0	0	0		0	0	0		0	13	0
Y5694_ARATH	At5g06940			0.33	0.000913		NA	NA		0	0	0		0	0	0		0	0	0		0	0	0		0	0	0		5	0	0
PPR3_ARATH	At1g02150			0.32	0.00103034		0.01	0.0294183		0	7	8		0	25	0		19	33	37		21	0	7		28	17	7		65	26	24
ACFR1_ARATH	At4g25570	(ACYB-2)		0.32	0.00103034		NA	NA		0	0	0		0	7	8		0	0	0		0	0	0		0	0	0		7	6	0
ARR15_ARATH	At1g74890	RESPONSE REGULATOR 15 (ARR15)		0.32	0.00103034		NA	NA		0	0	0		0	0	0		0	0	0		0	0	0		0	0	0		3	0	0
DRL14_ARATH	At1g62630			0.32	0.00103034		NA	NA		0	0	0		0	7	7		0	0	0		0	0	0		0	0	0		5	8	0
RL63_ARATH	At1g74050			0.32	0.00103034		NA	NA		69	0	0		0	0	0		0	0	0		0	0	0		0	0	0		80	0	0
SM3L1_ARATH	At5g05130			0.32	0.00103034		NA	NA		0	0	0		0	0	0		0	0	0		0	0	0		4	0	0		10	0	0
TAF11_ARATH	At4g20280	TBP-ASSOCIATED FACTOR 11 (TAF11)		0.32	0.00103034		NA	NA		0	0	0		0	0	0		0	0	0		0	0	0		0	0	0		0	0	3
FDFT1_ARATH	At4g34640	SQUALENE SYNTHASE 1 (SQS1)		0.31	0.00128071		0.03	0.0113176		0	0	9		0	8	0		0	6	0		0	0	0		0	7	0		11	7	7
ACA10_ARATH	At4g29900	AUTOINHIBITED CA(2+)-ATPASE 10 (ACA10)		0.31	0.00128071		0	1		28	35	11		7	0	36		46	39	70		42	20	8		29	29	18		96	46	72
ATP9_ARATH	AtMg01080	MITOCHONDRIAL F0-ATPASE SUBUNIT 9 (ATP9)		0.31	0.00128071		0	1		7	0	0		22	19	10		21	11	0		0	16	8		0	9	0		0	49	0
IMDH1_ARATH	At1g79470			0.31	0.00128071		0	1		0	0	0		0	0	0		0	0	4		4	0	0		13	4	13		15	12	0
CDPKF_ARATH	At4g21940	CALCIUM-DEPENDENT PROTEIN KINASE 15 (CPK15)		0.31	0.00128071		NA	NA		0	0	0		0	0	0		0	0	0		17	0	5		14	0	13		19	11	19
FAX3_ARATH	At2g38550			0.31	0.00128071		NA	NA		0	0	0		0	7	0		0	0	0		6	9	0		0	9	0		24	6	0
KING1_ARATH	At3g48530	SNF1-RELATED PROTEIN KINASE REGULATORY SUBUNIT GAMMA 1 (KING1)		0.31	0.00128071		NA	NA		0	0	9		0	0	0		0	0	0		0	0	0		0	0	0		14	0	0
RAN2_ARATH	At5g20020	RAS-RELATED GTP-BINDING NUCLEAR PROTEIN 2 (RAN2)		0.31	0.00128071		NA	NA		0	0	0		0	0	0		0	0	0		0	23	0		0	0	0		0	30	0
AIG2B_ARATH	At3g28940			0.3	0.00135802		0.2	0.00287872		7	0	0		9	0	0		0	11	0		6	0	0		0	0	0		0	10	8
MYO6_ARATH	At5g43900	MYOSIN 2 (MYA2)		0.3	0.00135802		0.11	0.00408675		0	11	0		0	0	10		0	0	7		0	0	0		0	0	0		22	0	0
NOL_ARATH	At5g04900	NYC1-LIKE (NOL)		0.3	0.00135802		0	1		8	13	14		0	14	18		5	0	0		0	0	0		0	9	0		0	39	0
BCHC1_ARATH	At3g60920	BEACH-DOMAIN HOMOLOG C1 (BCHC1)		0.3	0.00135802		NA	NA		0	0	0		0	0	0		0	0	0		0	0	4		4	4	0		11	0	0
RR17_ARATH	At1g79850	RIBOSOMAL PROTEIN S17 (RPS17)		0.3	0.00135802		NA	NA		0	0	0		0	6	0		0	0	0		0	0	11		0	11	8		6	7	25
G6PD1_ARATH	At5g35790	GLUCOSE-6-PHOSPHATE DEHYDROGENASE 1 (G6PD1)		0.29	0.00155416		0.33	0.000913		0	0	0		5	0	0		9	8	14		0	0	8		0	7	9		6	19	0
IDH4_ARATH	At1g32480	ISOCITRATE DEHYDROGENASE IV (IDH-IV)		0.29	0.00155416		0.11	0.00408675		0	0	0		0	13	0		7	7	0		5	0	0		7	0	0		12	0	8
ACP2_ARATH	At1g54580	ACYL CARRIER PROTEIN 2 (ACP2)		0.29	0.00155416		NA	NA		0	0	0		0	0	0		0	0	0		0	17	0		0	6	0		0	21	0
AP2S_ARATH	At1g47830			0.29	0.00155416		NA	NA		0	0	0		0	0	5		0	0	0		0	0	0		0	0	0		0	7	0
CDPK9_ARATH	At3g20410	CALMODULIN-DOMAIN PROTEIN KINASE 9 (CPK9)		0.29	0.00155416		NA	NA		0	0	0		0	0	0		0	0	0		0	0	0		21	0	0		9	0	6
DEXHE_ARATH	At5g61140	(BRR2C)		0.29	0.00155416		NA	NA		0	12	0		0	0	0		0	0	0		0	0	0		0	0	0		14	0	0
HXKL1_ARATH	At1g47840	HEXOKINASE 3 (HXK3)		0.29	0.00155416		NA	NA		0	0	0		0	0	0		0	0	0		0	0	0		0	5	0		0	7	0
JAL28_ARATH	At3g16400	NITRILE SPECIFIER PROTEIN 1 (NSP1)		0.29	0.00155416		NA	NA		17	0	24		0	0	7		0	0	0		0	33	0		58	0	47		0	0	90
KCS19_ARATH	At5g04530	3-KETOACYL-COA SYNTHASE 19 (KCS19)		0.29	0.00155416		NA	NA		0	0	0		0	0	0		0	0	0		0	6	0		0	0	0		0	0	8
PERK2_ARATH	At3g24400	PROLINE-RICH EXTENSIN-LIKE RECEPTOR KINASE 2 (PERK2)		0.29	0.00155416		NA	NA		0	0	0		0	0	0		0	0	0		0	0	0		7	0	0		0	0	9
PUM5_ARATH	At3g20250	PUMILIO 5 (PUM5)		0.29	0.00155416		NA	NA		0	0	0		0	0	0		0	0	0		0	0	0		0	0	4		0	0	6
SCAB2_ARATH	At2g40820			0.29	0.00155416		NA	NA		0	0	0		0	0	0		0	0	0		0	0	0		4	0	0		6	0	0
RLM3_ARATH	At4g16990	RESISTANCE TO LEPTOSPHAERIA MACULANS 3 (RLM3)		0.28	0.00175492		0	1		0	9	0		0	6	12		0	0	8		40	30	8		0	28	0		64	22	0
AP1M2_ARATH	At1g60780	HAPLESS 13 (HAP13)		0.28	0.00175492		NA	NA		0	0	0		19	0	0		0	0	0		0	0	0		0	0	0		16	0	0
CAMT4_ARATH	At4g34050	CAFFEOYL COENZYME A O-METHYLTRANSFERASE 1 (CCoAOMT1)		0.28	0.00175492		NA	NA		0	5	0		0	20	0		0	0	0		0	0	5		13	20	12		22	34	22
PER31_ARATH	At3g28200			0.28	0.00175492		NA	NA		0	0	0		0	0	0		0	0	0		0	0	8		0	0	0		9	0	0
AGD6_ARATH	At3g53710	ARF-GAP DOMAIN 6 (AGD6)		0.27	0.00191992		0.27	0.00191992		0	0	0		0	0	0		0	0	9		0	0	0		9	0	0		0	0	9
BET11_ARATH	At3g58170	BET1P/SFT1P-LIKE PROTEIN 14A (BS14A)		0.27	0.00191992		NA	NA		9	0	0		0	0	0		0	0	0		0	0	0		0	0	0		9	0	0
FTSI2_ARATH	At3g16290	EMBRYO DEFECTIVE 2083 (EMB2083)		0.27	0.00191992		NA	NA		0	0	6		0	0	0		0	0	0		0	0	0		0	0	0		7	0	0
HAT22_ARATH	At4g37790	(HAT22)		0.27	0.00191992		NA	NA		0	0	0		0	0	0		0	0	0		0	0	0		0	5	0		0	0	6
LOX5_ARATH	At3g22400	(LOX5)		0.27	0.00191992		NA	NA		0	0	0		9	0	0		0	0	0		0	0	0		0	0	0		0	9	0
MYO8_ARATH	At1g04160	MYOSIN XI B (XIB)		0.27	0.00191992		NA	NA		0	0	0		14	0	0		0	0	0		0	0	0		0	0	0		12	0	0
PGML2_ARATH	At1g58280			0.27	0.00191992		NA	NA		0	0	0		0	0	0		0	0	0		0	5	0		0	0	0		0	6	0
PP2A1_ARATH	At1g59830	PROTEIN PHOSPHATASE 2A-1 (PP2A-1)		0.27	0.00191992		NA	NA		0	0	0		0	6	0		0	0	0		0	0	11		9	0	13		18	12	0
SCL5_ARATH	At1g50600	SCARECROW-LIKE 5 (SCL5)		0.27	0.00191992		NA	NA		0	0	0		0	0	0		0	0	0		0	6	0		0	0	0		7	0	0
TON1B_ARATH	At3g55005	TONNEAU 1B (TON1B)		0.27	0.00191992		NA	NA		0	0	0		0	0	9		0	0	0		0	0	0		0	0	0		0	9	0
RAA2D_ARATH	At5g59150	RAB GTPASE HOMOLOG A2D (RABA2D)		0.26	0.00205607		0.28	0.00175492		31	0	0		0	0	0		0	23	0		0	0	0		0	0	0		0	19	0
FTSH7_ARATH	At3g47060	FTSH PROTEASE 7 (ftsh7)		0.26	0.00205607		0.19	0.00297218		11	0	14		0	0	0		0	11	0		0	0	0		0	0	0		0	17	0
RH14_ARATH	At3g01540	DEAD BOX RNA HELICASE 1 (DRH1)		0.26	0.00205607		0.18	0.00319025		9	9	0		14	0	9		23	9	17		9	5	0		9	0	0		0	26	10
CSLD6_ARATH	At1g32180	CELLULOSE SYNTHASE-LIKE D6 (CSLD6)		0.26	0.00205607		0.17	0.00341408		6	5	0		0	0	4		0	7	0		0	0	0		0	0	0		5	7	0
PP113_ARATH	At1g71210			0.26	0.00205607		0.17	0.00341408		0	0	0		6	0	0		0	0	6		0	0	0		0	6	0		10	0	0
Y1796_ARATH	At1g79600	ABC1-LIKE KINASE 3 (ABC1K3)		0.26	0.00205607		0.14	0.00348677		0	9	0		0	6	0		12	6	0		0	6	0		0	11	0		5	6	18
BAME1_ARATH	At5g65700	BARELY ANY MERISTEM 1 (BAM1)		0.26	0.00205607		NA	NA		0	0	0		0	0	0		0	0	0		0	0	0		8	0	0		0	0	8
CNIH1_ARATH	At3g12180			0.26	0.00205607		NA	NA		0	0	0		0	0	0		0	0	0		7	0	0		0	0	0		0	0	7
ZIP2_ARATH	At5g59520	ZRT/IRT-LIKE PROTEIN 2 (ZIP2)		0.26	0.00205607		NA	NA		0	0	0		8	0	0		0	0	0		0	0	0		0	0	0		0	8	0
PP250_ARATH	At3g23020			0.25	0.00225683		0.25	0.00225683		0	0	0		0	0	0		0	6	0		0	0	0		0	0	6		0	6	0
VAR3_ARATH	At5g17790	VARIEGATED 3 (VAR3)		0.25	0.00225683		0.25	0.00225683		5	0	0		0	0	0		5	0	0		0	0	0		0	0	0		0	5	0
WTR37_ARATH	At4g30420	USUALLY MULTIPLE ACIDS MOVE IN AND OUT TRANSPORTERS 34 (UMAMIT34)		0.25	0.00225683		0.25	0.00225683		0	0	0		0	0	0		0	0	5		0	0	5		0	0	0		5	0	0
ACC2_ARATH	At1g36180	ACETYL-COA CARBOXYLASE 2 (ACC2)		0.25	0.00225683		0	1		24	8	11		0	0	0		5	6	6		10	0	0		0	0	0		10	28	5
ABIL3_ARATH	At5g24310	ABL INTERACTOR-LIKE PROTEIN 3 (ABIL3)		0.25	0.00225683		NA	NA		0	0	6		0	0	0		0	0	0		0	0	0		0	0	0		0	0	6
BGL36_ARATH	At1g51490	BETA GLUCOSIDASE 36 (BGLU36)		0.25	0.00225683		NA	NA		0	0	0		6	0	0		0	0	0		0	0	0		0	0	0		0	0	6
COPT6_ARATH	At2g26975	COPPER TRANSPORTER 6 (COPT6)		0.25	0.00225683		NA	NA		0	0	0		0	0	0		0	0	0		0	0	0		8	0	0		0	7	0
FB250_ARATH	At5g03100			0.25	0.00225683		NA	NA		0	0	0		0	6	0		0	0	0		0	0	0		0	0	0		0	0	6
GLTP1_ARATH	At2g33470	GLYCOLIPID TRANSFER PROTEIN 1 (GLTP1)		0.25	0.00225683		NA	NA		0	0	0		0	0	7		0	0	0		0	7	0		0	6	0		6	7	6
H2AV1_ARATH	At3g54560	HISTONE H2A 11 (HTA11)		0.25	0.00225683		NA	NA		0	0	0		0	0	0		0	0	0		0	0	0		18	0	14		0	20	0
OFP3_ARATH	At5g58360	OVATE FAMILY PROTEIN 3 (OFP3)		0.25	0.00225683		NA	NA		5	0	0		0	0	0		0	0	0		0	0	0		0	0	0		5	0	0
PP368_ARATH	At5g08310			0.25	0.00225683		NA	NA		0	0	0		0	0	0		0	0	0		0	5	0		0	0	0		5	0	0
RAA4B_ARATH	At4g39990	RAB GTPASE HOMOLOG A4B (RABA4B)		0.25	0.00225683		NA	NA		0	0	34		0	0	0		0	0	0		0	0	0		4	0	0		0	22	0
SAC7_ARATH	At3g51460	ROOT HAIR DEFECTIVE4 (RHD4)		0.25	0.00225683		NA	NA		7	0	20		0	0	0		0	0	0		9	0	0		0	0	0		19	9	0
CRK16_ARATH	At4g23240	CYSTEINE-RICH RLK (RECEPTOR-LIKE PROTEIN KINASE) 16 (CRK16)		0.24	0.00244259		0.27	0.00191992		0	0	0		0	0	0		12	0	0		0	0	0		7	0	7		3	0	8
ETHE1_ARATH	At1g53580	GLYOXALASE II 3 (GLY3)		0.24	0.00244259		0.24	0.00244259		0	0	0		0	0	0		9	0	0		6	0	0		6	0	0		0	9	0
AMT11_ARATH	At4g13510	AMMONIUM TRANSPORTER 1;1 (AMT1;1)		0.24	0.00244259		NA	NA		6	8	0		0	0	5		0	0	0		0	0	0		0	0	0		0	12	0
PP365_ARATH	At5g04810			0.23	0.00261219		0.31	0.00128071		0	0	0		0	0	0		0	0	12		6	0	0		0	0	0		5	0	0
SIGE_ARATH	At5g24120	SIGMA FACTOR E (SIGE)		0.23	0.00261219		0.23	0.00261219		0	0	0		0	0	0		0	0	4		0	4	0		0	0	0		0	4	0
ALAT2_ARATH	At1g72330	ALANINE AMINOTRANSFERASE 2 (ALAAT2)		0.23	0.00261219		0	1		10	8	18		8	8	9		17	17	16		8	8	8		7	0	15		8	15	28
ECA1_ARATH	At1g07810	ER-TYPE CA2+-ATPASE 1 (ECA1)		0.23	0.00261219		0	1		0	0	12		0	0	0		0	0	7		10	14	0		10	12	0		25	8	6
BI1_ARATH	At5g47120	BAX INHIBITOR 1 (BI1)		0.23	0.00261219		NA	NA		0	0	0		0	0	0		0	0	0		0	0	0		3	0	0		0	3	0
CAAT9_ARATH	At1g05940	CATIONIC AMINO ACID TRANSPORTER 9 (CAT9)		0.23	0.00261219		NA	NA		0	0	0		0	0	16		0	0	0		0	0	0		0	6	0		0	13	0
CESA1_ARATH	At4g32410	CELLULOSE SYNTHASE 1 (CESA1)		0.23	0.00261219		NA	NA		0	0	0		0	0	4		0	0	0		0	7	0		0	0	0		0	8	0
DRP5A_ARATH	At1g53140	DYNAMIN RELATED PROTEIN 5A (DRP5A)		0.23	0.00261219		NA	NA		0	8	0		0	0	0		0	0	0		0	0	0		0	0	0		0	0	6
KLCR2_ARATH	At3g27960	KINESIN LIGHT CHAIN-RELATED 2 (KLCR2)		0.23	0.00261219		NA	NA		10	0	0		8	0	0		0	0	0		0	0	6		0	0	0		7	10	0
OTU_ARATH	At3g57810			0.23	0.00261219		NA	NA		0	0	0		0	0	0		0	0	0		0	0	0		0	0	19		0	0	11
PABP7_ARATH	At2g36660	POLY(A) BINDING PROTEIN 7 (PAB7)		0.23	0.00261219		NA	NA		0	0	0		0	0	0		0	0	0		0	0	0		0	6	0		0	5	0
PP112_ARATH	At1g71060			0.23	0.00261219		NA	NA		4	0	0		0	0	0		0	0	0		0	0	0		0	0	0		0	0	4
PTR1_ARATH	At3g54140	NRT1/ PTR FAMILY 8.1 (NPF8.1)		0.23	0.00261219		NA	NA		6	0	10		0	15	0		0	0	0		0	0	0		13	0	0		0	0	21
TOP6A_ARATH	At5g02820	ROOT HAIRLESS 2 (RHL2)		0.23	0.00261219		NA	NA		0	0	0		0	0	0		0	0	0		4	0	0		0	0	0		4	0	0
VPS54_ARATH	At4g19490	(VPS54)		0.23	0.00261219		NA	NA		10	0	0		0	0	0		0	0	0		0	0	0		0	0	0		7	0	0
Y4423_ARATH	At4g14230			0.23	0.00261219		NA	NA		0	0	0		0	3	0		0	0	0		0	0	0		0	0	0		0	0	3
SYHC_ARATH	At3g02760			0.22	0.00274719		0	1		5	0	5		5	0	13		5	0	0		0	0	0		15	0	0		20	0	0
ACCO3_ARATH	At1g12010			0.22	0.00274719		NA	NA		0	0	0		0	0	24		0	0	0		0	0	0		0	0	0		0	0	12
ATPG2_ARATH	At1g15700	(ATPC2)		0.22	0.00274719		NA	NA		0	0	0		0	0	0		0	0	0		15	0	0		14	0	0		0	15	0
DRG1_ARATH	At1g17470	DEVELOPMENTALLY REGULATED G-PROTEIN 1 (DRG1)		0.22	0.00274719		NA	NA		0	0	0		0	0	0		0	0	0		0	0	0		23	0	0		0	0	11
SHGR6_ARATH	At2g36810	SHOOT GRAVITROPISM 6 (SGR6)		0.22	0.00274719		NA	NA		4	9	0		0	0	0		0	0	0		7	0	0		6	0	0		12	6	0
SUCA2_ARATH	At5g23250			0.22	0.00274719		NA	NA		0	0	0		9	0	0		0	0	0		0	0	0		0	0	7		0	0	10
SRK2G_ARATH	At5g08590	SNF1-RELATED PROTEIN KINASE 2.1 (SNRK2.1)		0.21	0.0028418		0.22	0.00274719		0	0	10		0	0	0		10	0	0		0	0	0		0	6	0		9	0	0
SSY2_ARATH	At3g01180	STARCH SYNTHASE 2 (SS2)		0.21	0.0028418		0.14	0.00348677		13	14	0		0	0	0		0	0	10		0	0	0		0	0	0		0	13	0
LACS7_ARATH	At5g27600	LONG-CHAIN ACYL-COA SYNTHETASE 7 (LACS7)		0.21	0.0028418		0.05	0.00834656		0	0	0		0	0	0		7	0	0		0	0	0		5	15	6		13	0	0
VPS11_ARATH	At2g05170	VACUOLAR PROTEIN SORTING 11 (VPS11)		0.21	0.0028418		0.05	0.00834656		0	8	26		0	0	0		10	12	17		0	10	0		0	11	0		24	0	0
CP19C_ARATH	At3g56070	ROTAMASE CYCLOPHILIN 2 (ROC2)		0.21	0.0028418		NA	NA		0	0	0		0	0	0		0	0	0		0	0	0		0	5	4		0	6	0
LYK3_ARATH	At1g51940	LYSM-CONTAINING RECEPTOR-LIKE KINASE 3 (LYK3)		0.21	0.0028418		NA	NA		0	0	0		0	0	0		0	0	0		0	0	0		13	0	0		0	0	7
TPS7_ARATH	At1g06410	TREHALOSE-PHOSPHATASE/SYNTHASE 7 (TPS7)		0.2	0.00287872		0.31	0.00128071		0	8	5		0	0	27		30	21	40		6	8	20		15	0	0		20	36	21
MTNA_ARATH	At2g05830	5-METHYLTHIORIBOSE KINASE 1 (MTI1)		0.2	0.00287872		0.14	0.00348677		9	0	0		9	8	7		8	23	19		0	0	0		22	0	9		9	26	10
ALKR3_ARATH	At1g60690			0.2	0.00287872		NA	NA		0	8	0		0	0	10		0	0	0		0	0	0		10	0	10		10	14	11
CRK23_ARATH	At4g23310	CYSTEINE-RICH RLK (RECEPTOR-LIKE PROTEIN KINASE) 23 (CRK23)		0.2	0.00287872		NA	NA		0	0	0		0	0	0		0	0	0		0	0	0		7	0	7		0	8	0
FLA15_ARATH	At3g52370	FASCICLIN-LIKE ARABINOGALACTAN PROTEIN 15 PRECURSOR (FLA15)		0.2	0.00287872		NA	NA		0	9	5		0	0	6		0	0	0		0	0	0		0	14	0		0	15	0
GSTUN_ARATH	At1g78320	GLUTATHIONE S-TRANSFERASE TAU 23 (GSTU23)		0.2	0.00287872		NA	NA		0	0	0		0	0	0		0	0	0		0	0	0		17	13	14		18	0	12
H2A8_ARATH	At4g13570	HISTONE H2A 4 (HTA4)		0.2	0.00287872		NA	NA		0	0	0		0	0	0		0	0	0		0	0	0		10	7	7		0	12	0
JAL29_ARATH	At3g16410	NITRILE SPECIFIER PROTEIN 4 (NSP4)		0.2	0.00287872		NA	NA		0	0	0		0	0	0		0	0	0		38	0	38		51	33	41		59	39	84
NAT3_ARATH	At2g26510	PIGMENT DEFECTIVE EMBRYO 135 (PDE135)		0.2	0.00287872		NA	NA		0	14	0		0	0	0		0	0	0		0	0	0		0	0	0		7	0	0
NPGR2_ARATH	At4g28600	NO POLLEN GERMINATION RELATED 2 (NPGR2)		0.2	0.00287872		NA	NA		0	0	8		0	0	0		0	0	0		0	0	0		0	0	0		0	5	0
PSA5B_ARATH	At3g14290	20S PROTEASOME ALPHA SUBUNIT E2 (PAE2)		0.2	0.00287872		NA	NA		6	0	7		0	0	0		0	0	0		0	0	0		24	0	0		0	16	0
TO202_ARATH	At1g27390	TRANSLOCASE OUTER MEMBRANE 20-2 (TOM20-2)		0.2	0.00287872		NA	NA		0	13	0		0	0	13		0	0	0		0	9	0		0	0	0		16	0	0
CAMK1_ARATH	At2g41140	CDPK-RELATED KINASE 1 (CRK1)		0.19	0.00297218		0.24	0.00244259		10	6	0		0	0	0		0	11	0		0	0	0		0	0	0		0	0	8
CLL1_ARATH	At1g43140			0.19	0.00297218		0.19	0.00297218		0	0	0		0	0	0		0	0	8		7	0	0		0	8	0		0	8	0
PSD1B_ARATH	At1g04810			0.19	0.00297218		0.01	0.0294183		40	0	25		32	0	27		52	35	0		11	12	9		0	0	0		47	0	63
FPPS2_ARATH	At4g17190	FARNESYL DIPHOSPHATE SYNTHASE 2 (FPS2)		0.19	0.00297218		NA	NA		0	0	0		0	0	0		0	0	0		4	0	0		0	0	0		0	0	3
PABP2_ARATH	At4g34110	POLY(A) BINDING PROTEIN 2 (PAB2)		0.19	0.00297218		NA	NA		0	0	6		6	0	0		0	0	0		0	0	0		6	0	0		0	6	6
PP349_ARATH	At4g34830/At4g34820			0.19	0.00297218		NA	NA		0	0	0		7	0	0		0	0	0		0	0	0		10	6	0		0	11	0
RING1_ARATH	At1g12760			0.18	0.00319025		0.18	0.00319025		0	0	0		0	8	0		0	0	8		0	0	0		8	0	0		0	8	0
HST_ARATH	At5g48930	HYDROXYCINNAMOYL-COA SHIKIMATE/QUINATE HYDROXYCINNAMOYL TRANSFERASE (HCT)		0.18	0.00319025		NA	NA		7	0	0		7	0	0		0	0	0		0	0	0		8	0	0		0	0	10
JAL34_ARATH	At3g16460	JACALIN-RELATED LECTIN 34 (JAL34)		0.18	0.00319025		NA	NA		0	0	0		0	0	0		0	0	0		8	13	9		0	0	9		16	8	0
NU4C_ARATH	AtCg01050	(NDHD)		0.18	0.00319025		NA	NA		0	0	0		0	8	0		0	0	0		0	0	0		0	8	0		8	0	0
PYRD_ARATH	At5g23300	PYRIMIDINE D (PYRD)		0.18	0.00319025		NA	NA		8	0	0		0	0	0		0	0	0		9	0	0		0	0	9		0	9	8
SAC6_ARATH	At5g66020	SUPPRESSOR OF ACTIN 1B (ATSAC1B)		0.18	0.00319025		NA	NA		0	8	0		0	0	8		0	0	0		0	0	0		0	0	0		8	0	0
TRXH2_ARATH	At5g39950	THIOREDOXIN 2 (TRX2)		0.18	0.00319025		NA	NA		0	0	0		0	0	0		0	0	0		0	0	0		14	0	0		0	6	0
IF2C_ARATH	At1g17220	FU-GAERI1 (FUG1)		0.17	0.00341408		0.33	0.000913		0	0	0		0	5	0		22	0	0		0	0	0		7	0	0		0	0	6
HBL2_ARATH	At3g10520	HAEMOGLOBIN 2 (HB2)		0.17	0.00341408		0.32	0.00103034		0	0	0		0	11	0		7	0	7		0	0	0		6	0	0		5	0	5
PP420_ARATH	At5g46580	SUPPRESSOR OF THYLAKOID FORMATION 1 (SOT1)		0.17	0.00341408		0.32	0.00103034		0	0	0		0	0	0		0	14	5		6	13	0		0	0	0		8	0	0
ARFT_ARATH	At1g35240	AUXIN RESPONSE FACTOR 20 (ARF20)		0.17	0.00341408		0.27	0.00191992		8	0	0		0	0	0		0	8	11		0	0	0		0	8	9		0	8	8
BGAL6_ARATH	At5g63800	MUCILAGE-MODIFIED 2 (MUM2)		0.17	0.00341408		0.27	0.00191992		0	0	0		0	0	0		0	6	8		0	21	0		0	0	0		8	0	0
ERF1Z_ARATH	At3g26618	EUKARYOTIC RELEASE FACTOR 1-3 (ERF1-3)		0.17	0.00341408		0.22	0.00274719		0	0	0		0	0	0		0	0	25		0	0	8		23	24	0		0	22	0
BCHC2_ARATH	At2g45540	BEACH-DOMAIN HOMOLOG C2 (BCHC2)		0.17	0.00341408		0	1		16	8	0		7	7	8		9	7	15		8	0	0		14	0	0		25	6	5
CDPKD_ARATH	At3g51850	CALCIUM-DEPENDENT PROTEIN KINASE 13 (CPK13)		0.17	0.00341408		NA	NA		0	12	0		0	0	0		0	0	0		0	0	0		0	0	0		0	0	5
ESD4_ARATH	At4g15880	EARLY IN SHORT DAYS 4 (ESD4)		0.17	0.00341408		NA	NA		0	0	0		0	0	0		0	0	0		0	6	0		0	6	0		0	6	0
GAOX2_ARATH	At5g51810	GIBBERELLIN 20 OXIDASE 2 (GA20OX2)		0.17	0.00341408		NA	NA		0	0	0		0	0	0		0	0	0		0	0	8		0	0	0		4	0	0
NFYC1_ARATH	At3g48590	NUCLEAR FACTOR Y, SUBUNIT C1 (NF-YC1)		0.17	0.00341408		NA	NA		7	0	0		6	0	6		0	0	0		0	0	0		0	6	0		5	7	9
PTC52_ARATH	At4g25650	ACD1-LIKE (ACD1-LIKE)		0.17	0.00341408		NA	NA		7	0	0		7	5	0		0	0	0		0	0	0		7	7	0		0	0	13
SMT3B_ARATH	At1g76090	STEROL METHYLTRANSFERASE 3 (SMT3)		0.17	0.00341408		NA	NA		0	0	0		9	0	0		0	0	0		10	6	10		0	11	0		6	0	18
SUV3L_ARATH	At5g39840			0.17	0.00341408		NA	NA		0	0	0		4	4	0		0	0	0		0	0	0		4	0	0		0	4	4
U75B1_ARATH	At1g05560	UDP-GLUCOSYLTRANSFERASE 75B1 (UGT75B1)		0.17	0.00341408		NA	NA		0	0	12		0	0	0		0	0	0		0	0	0		0	0	0		5	0	0
PLY20_ARATH	At5g48900			0.16	0.00342908		0.24	0.00244259		0	0	9		0	0	0		0	27	0		0	9	17		17	0	7		23	0	0
CSN2_ARATH	At2g26990	FUSCA 12 (FUS12)		0.16	0.00342908		0.22	0.00274719		7	0	0		10	0	0		0	10	0		0	0	0		0	0	0		0	7	0
GAUT7_ARATH	At2g38650	GALACTURONOSYLTRANSFERASE 7 (GAUT7)		0.16	0.00342908		0.16	0.00342908		0	0	0		0	0	0		0	0	5		4	0	0		6	0	0		0	5	0
ERF1X_ARATH	At5g47880	EUKARYOTIC RELEASE FACTOR 1-1 (ERF1-1)		0.16	0.00342908		0.14	0.00348677		0	0	0		0	9	0		7	5	16		0	0	0		14	15	5		15	13	8
NET1A_ARATH	At3g22790	NETWORKED 1A (NET1A)		0.16	0.00342908		NA	NA		0	0	0		0	0	0		0	0	0		0	0	0		0	0	9		0	0	4
UVR3_ARATH	At3g15620	UV REPAIR DEFECTIVE 3 (UVR3)		0.16	0.00342908		NA	NA		0	0	5		0	0	0		0	0	0		0	0	5		0	0	0		0	0	5
VEP1_ARATH	At4g24220	VEIN PATTERNING 1 (VEP1)		0.16	0.00342908		NA	NA		6	7	0		9	0	5		0	0	0		0	0	0		7	0	0		4	13	5
XYLL3_ARATH	At5g59250	(HP59)		0.16	0.00342908		NA	NA		8	6	5		6	11	12		0	0	0		0	4	6		14	7	7		7	22	14
CSI2_ARATH	At1g44120	CELLULOSE SYNTHASE INTERACTIVE 2 (CSI2)		0.15	0.0034487		NA	NA		0	0	0		0	0	0		0	0	0		0	0	0		5	6	0		0	0	5
THAD_ARATH	At5g47990	CYTOCHROME P450, FAMILY 705, SUBFAMILY A, POLYPEPTIDE 5 (CYP705A5)		0.15	0.0034487		NA	NA		0	0	6		0	0	0		0	0	0		0	0	0		0	0	0		0	3	0
HDA18_ARATH	At5g61070	HISTONE DEACETYLASE OF THE RPD3/HDA1 SUPERFAMILY 18 (HDA18)		0.14	0.00348677		0.29	0.00155416		0	0	0		4	0	0		4	0	4		4	0	0		0	0	0		4	0	0
GATB_ARATH	At1g48520	GLU-ADT SUBUNIT B (GATB)		0.14	0.00348677		0.14	0.00348677		0	0	0		10	0	0		6	0	0		0	0	0		0	6	0		0	6	0
ACP4_ARATH	At4g25050	ACYL CARRIER PROTEIN 4 (ACP4)		0.14	0.00348677		0.05	0.00834656		16	0	10		0	9	0		0	0	10		0	0	0		0	0	0		0	13	0
IMPL1_ARATH	At1g31190	MYO-INOSITOL MONOPHOSPHATASE LIKE 1 (IMPL1)		0.14	0.00348677		0.01	0.0294183		14	0	0		8	14	15		9	20	0		0	0	0		17	5	0		0	0	27
RPOB_ARATH	AtCg00190	RNA POLYMERASE SUBUNIT BETA (RPOB)		0.14	0.00348677		0.01	0.0294183		4	7	8		14	12	7		15	29	23		7	19	18		5	9	0		19	33	12
AVP2_ARATH	At1g78920	VACUOLAR H+-PYROPHOSPHATASE 2 (VP2)		0.14	0.00348677		NA	NA		10	0	0		9	0	0		0	0	0		17	18	18		0	17	0		33	0	0
GPAT4_ARATH	At1g01610	GLYCEROL-3-PHOSPHATE SN-2-ACYLTRANSFERASE 4 (GPAT4)		0.14	0.00348677		NA	NA		6	9	0		0	8	7		0	0	0		0	0	0		9	9	0		7	17	0
PYRC_ARATH	At4g22930	PYRIMIDIN 4 (PYR4)		0.14	0.00348677		NA	NA		6	0	0		0	0	0		0	0	0		0	6	0		6	0	14		12	0	5
APG3_ARATH	At3g62910	ALBINO AND PALE GREEN (APG3)		0.13	0.00355369		0.21	0.0028418		8	0	0		0	0	0		6	8	4		0	6	0		7	0	0		8	0	0
DRL21_ARATH	At3g14460			0.13	0.00355369		0.17	0.00341408		0	0	0		0	0	7		0	0	9		0	0	5		0	9	0		0	8	0
OPR1_ARATH	At1g76680	12-OXOPHYTODIENOATE REDUCTASE 1 (OPR1)		0.13	0.00355369		0.08	0.00565129		0	0	7		0	0	8		0	11	0		0	11	8		0	0	0		8	4	12
CH102_ARATH	At2g44650	CHLOROPLAST CHAPERONIN 10 (CHL-CPN10)		0.13	0.00355369		0.06	0.00659164		0	0	0		19	7	0		7	0	0		0	0	0		0	0	0		0	0	9
RK11_ARATH	At1g32990	PLASTID RIBOSOMAL PROTEIN L11 (PRPL11)		0.13	0.00355369		NA	NA		0	0	0		0	0	0		0	0	0		0	9	0		8	0	7		0	0	9
SYNC3_ARATH	At1g70980	(SYNC3)		0.13	0.00355369		NA	NA		0	0	0		0	0	6		0	0	0		0	0	0		17	0	0		0	0	8
BBX20_ARATH	At4g39070	BZS1 (BZS1)		0.12	0.00371869		NA	NA		0	0	0		0	0	0		0	0	0		0	3	4		0	0	0		3	0	0
CYB5E_ARATH	At5g53560	CYTOCHROME B5 ISOFORM E (CB5-E)		0.12	0.00371869		NA	NA		0	0	0		5	20	0		0	0	0		0	0	0		8	0	17		18	8	6
FB130_ARATH	At2g40910			0.12	0.00371869		NA	NA		0	0	0		0	0	0		0	0	0		0	5	0		0	9	0		5	0	0
LIAS_ARATH	At2g20860	LIPOIC ACID SYNTHASE 1 (LIP1)		0.12	0.00371869		NA	NA		0	0	0		6	0	11		0	0	0		0	0	0		0	0	0		6	0	0
SEC3B_ARATH	At1g47560	EXOCYST COMPLEX COMPONENT SEC3B (SEC3B)		0.11	0.00408675		NA	NA		0	17	0		0	0	0		0	0	0		0	0	0		0	0	0		0	5	0
VATO1_ARATH	At4g32530			0.11	0.00408675		NA	NA		0	5	0		5	6	5		0	0	0		6	5	0		6	5	0		12	10	0
OHP2_ARATH	At1g34000	ONE-HELIX PROTEIN 2 (OHP2)		0.1	0.00465211		0	1		0	6	8		0	0	9		14	8	8		14	9	13		7	0	5		16	23	14
AB21B_ARATH	At3g62150	ATP-BINDING CASSETTE B21 (ABCB21)		0.1	0.00465211		NA	NA		13	7	7		0	0	0		0	0	0		0	0	7		7	0	0		14	7	7
AK1_ARATH	At5g13280	ASPARTATE KINASE 1 (AK-LYS1)		0.1	0.00465211		NA	NA		0	0	9		0	9	0		0	0	0		0	0	0		0	9	0		0	0	9
BXL4_ARATH	At5g64570	BETA-D-XYLOSIDASE 4 (XYL4)		0.1	0.00465211		NA	NA		0	0	0		0	0	9		0	0	0		0	7	8		0	0	0		8	0	0
E135_ARATH	At4g31140			0.1	0.00465211		NA	NA		0	0	6		8	0	0		0	0	0		0	0	0		0	7	0		0	0	7
GCA1_ARATH	At1g19580	GAMMA CARBONIC ANHYDRASE 1 (GAMMA CA1)		0.1	0.00465211		NA	NA		19	9	0		0	0	0		0	0	0		0	0	0		0	0	0		0	9	0
THIK5_ARATH	At5g48880	3-KETO-ACYL-COENZYME A THIOLASE 5 (KAT5)		0.1	0.00465211		NA	NA		0	0	0		0	8	7		0	0	0		0	0	9		0	0	0		8	0	0
TMN1_ARATH	At1g10950	TRANSMEMBRANE NINE 1 (TMN1)		0.1	0.00465211		NA	NA		0	0	0		0	5	5		0	0	0		0	0	9		0	0	8		0	5	9
XPOT_ARATH	At1g72560	PAUSED (PSD)		0.1	0.00465211		NA	NA		7	8	0		0	0	0		0	0	0		0	0	9		0	0	0		8	0	0
RS113_ARATH	At5g23740	RIBOSOMAL PROTEIN S11-BETA (RPS11-BETA)		0.09	0.00545169		0.12	0.00371869		0	0	0		0	0	0		0	10	0		9	10	0		0	9	0		0	0	9
DHQS_ARATH	At5g66120			0.09	0.00545169		NA	NA		0	0	0		24	20	5		0	0	0		0	0	0		14	8	7		25	26	8
HRD11_ARATH	At1g54410	DEHYDRIN 11KDA (HIRD11)		0.09	0.00545169		NA	NA		0	0	0		0	0	0		0	0	0		12	14	0		0	0	0		8	0	0
RNC1_ARATH	At4g37510			0.08	0.00565129		0.22	0.00274719		0	6	0		7	0	0		0	0	13		7	6	0		0	0	0		7	7	0
FBL39_ARATH	At2g42730			0.08	0.00565129		NA	NA		0	0	10		0	4	0		0	0	0		0	0	0		0	0	0		0	4	0
HMCS_ARATH	At4g11820	HYDROXYMETHYLGLUTARYL-COA SYNTHASE (HMGS)		0.08	0.00565129		NA	NA		20	20	0		0	0	0		0	0	0		8	0	0		0	9	0		18	16	14
PSB5A_ARATH	At1g13060	20S PROTEASOME BETA SUBUNIT E1 (PBE1)		0.07	0.00608512		0.24	0.00244259		0	0	12		0	8	0		37	9	15		0	29	0		10	17	8		19	29	9
TRPC_ARATH	At2g04400			0.07	0.00608512		0.17	0.00341408		0	0	0		0	0	0		0	8	0		0	0	0		9	9	0		0	0	5
NUCL2_ARATH	At3g18610	NUCLEOLIN LIKE 2 (NUC-L2)		0.07	0.00608512		0.07	0.00608512		0	0	0		0	0	0		0	0	5		0	0	0		6	6	5		5	0	0
Y1755_ARATH	At1g07550			0.07	0.00608512		0.02	0.0175366		0	10	0		11	0	11		0	9	11		0	0	0		10	0	0		9	10	13
SOT11_ARATH	At2g03750			0.07	0.00608512		0	1		9	7	7		7	7	9		9	0	9		9	9	8		9	9	8		9	17	22
INVA4_ARATH	At1g12240	(ATBETAFRUCT4)		0.07	0.00608512		NA	NA		0	0	0		6	0	0		0	0	0		0	0	0		12	0	0		0	0	5
DOHH_ARATH	At3g58180			0.06	0.00659164		0.19	0.00297218		0	7	7		0	0	0		0	6	8		7	0	0		0	0	0		0	0	6
RS112_ARATH	At4g30800			0.06	0.00659164		0.01	0.0294183		0	0	0		0	10	0		12	16	0		14	0	0		11	14	10		0	15	19
CRK21_ARATH	At4g23290	CYSTEINE-RICH RLK (RECEPTOR-LIKE PROTEIN KINASE) 21 (CRK21)		0.06	0.00659164		0	1		0	21	26		0	0	0		17	17	0		0	0	0		24	0	14		0	12	29
GDL17_ARATH	At1g33811			0.06	0.00659164		NA	NA		0	6	13		0	0	6		0	0	0		12	0	0		0	13	0		10	16	8
LACS3_ARATH	At1g64400	LONG-CHAIN ACYL-COA SYNTHETASE 3 (LACS3)		0.06	0.00659164		NA	NA		0	0	0		0	7	0		0	0	0		0	6	0		0	8	0		6	0	0
OPR3_ARATH	At2g06050	OXOPHYTODIENOATE-REDUCTASE 3 (OPR3)		0.06	0.00659164		NA	NA		0	0	10		9	0	0		0	0	0		0	0	0		8	0	0		0	0	8
TI100_ARATH	At5g22640	EMBRYO DEFECTIVE 1211 (emb1211)		0.05	0.00834656		0.24	0.00244259		0	11	11		0	0	0		0	0	20		15	0	0		0	0	0		0	0	11
TPS11_ARATH	At2g18700	TREHALOSE PHOSPHATASE/SYNTHASE 11 (TPS11)		0.05	0.00834656		0.23	0.00261219		5	0	5		0	0	0		0	5	10		0	0	5		0	6	0		5	0	5
ERD6_ARATH	At1g08930	EARLY RESPONSE TO DEHYDRATION 6 (ERD6)		0.05	0.00834656		0.11	0.00408675		0	5	0		5	5	6		0	6	6		0	0	0		0	0	0		0	0	6
CYT4_ARATH	At4g16500	PHYTOCYSTATIN 4 (CYS4)		0.05	0.00834656		NA	NA		0	0	0		0	0	0		0	0	0		18	0	0		0	19	10		0	14	8
NACA1_ARATH	At3g12390			0.05	0.00834656		NA	NA		9	0	0		16	10	0		0	0	0		0	0	0		0	0	0		0	10	0
PTR6_ARATH	At1g52190	NRT1/ PTR FAMILY 1.2 (NPF1.2)		0.05	0.00834656		NA	NA		0	23	8		0	0	0		0	0	0		11	18	14		33	46	17		38	36	61
Y3739_ARATH	At3g27390			0.05	0.00834656		NA	NA		0	8	0		0	0	0		0	0	0		0	0	6		5	0	0		0	5	0
IDH3_ARATH	At4g35650	ISOCITRATE DEHYDROGENASE III (IDH-III)		0.04	0.00952459		0.11	0.00408675		0	0	0		0	21	0		0	23	7		13	8	0		15	7	0		20	0	15
HINT1_ARATH	At3g56490	HIS TRIAD FAMILY PROTEIN 3 (HIT3)		0.04	0.00952459		0.01	0.0294183		0	11	5		0	0	0		5	0	15		0	20	0		8	5	7		17	5	0
2AAG_ARATH	At1g13320	PROTEIN PHOSPHATASE 2A SUBUNIT A3 (PP2AA3)		0.04	0.00952459		0	1		16	0	18		14	0	0		11	16	23		13	11	0		0	12	0		0	27	0
DRP1C_ARATH	At1g14830	DYNAMIN-LIKE 1C (DL1C)		0.04	0.00952459		0	1		12	43	0		7	7	14		20	24	28		15	15	15		0	21	0		51	25	12
STR14_ARATH	At4g27700			0.04	0.00952459		0	1		8	0	12		11	9	6		15	13	10		24	0	0		0	0	9		15	25	0
GAE5_ARATH	At4g12250	UDP-D-GLUCURONATE 4-EPIMERASE 5 (GAE5)		0.04	0.00952459		NA	NA		0	0	0		0	0	0		0	0	0		11	6	3		0	0	0		5	0	0
HMA1_ARATH	At4g37270	HEAVY METAL ATPASE 1 (HMA1)		0.04	0.00952459		NA	NA		9	0	0		0	7	8		0	0	0		0	0	0		8	0	0		0	9	6
JAL21_ARATH	At2g33070	NITRILE SPECIFIER PROTEIN 2 (NSP2)		0.04	0.00952459		NA	NA		0	0	0		0	0	0		0	0	0		0	0	15		13	8	8		13	0	8
PHB6_ARATH	At2g20530	PROHIBITIN 6 (PHB6)		0.03	0.0113176		0.1	0.00465211		0	0	0		44	0	0		0	38	0		21	0	7		0	31	0		0	0	34
CYP59_ARATH	At1g53720	CYCLOPHILIN 59 (CYP59)		0.03	0.0113176		0.03	0.0113176		0	0	0		0	5	0		0	0	5		5	0	5		0	5	0		5	0	0
PPR62_ARATH	At1g28690			0.03	0.0113176		0.03	0.0113176		0	0	5		0	0	0		0	5	0		0	5	5		5	0	0		0	5	0
STR2_ARATH	At1g16460	RHODANESE HOMOLOGUE 2 (RDH2)		0.03	0.0113176		0.02	0.0175366		21	8	9		0	0	0		0	7	9		0	0	0		0	0	0		0	10	0
CADH4_ARATH	At3g19450	(ATCAD4)		0.03	0.0113176		0	1		0	8	9		0	12	42		0	7	0		0	8	9		5	11	14		8	15	39
CLC2_ARATH	At2g40060	CLATHRIN LIGHT CHAIN 2 (CLC2)		0.03	0.0113176		0	1		20	11	13		7	0	7		0	0	13		8	0	0		0	0	9		23	6	8
DJ1D_ARATH	At3g02720	(DJ1D)		0.03	0.0113176		0	1		0	15	16		0	0	16		0	0	8		0	0	26		15	0	10		0	0	32
DRP3A_ARATH	At4g33650	DYNAMIN-RELATED PROTEIN 3A (DRP3A)		0.03	0.0113176		0	1		14	76	6		4	8	12		39	27	42		24	25	27		7	9	0		38	49	76
NDB1_ARATH	At4g28220	NAD(P)H DEHYDROGENASE B1 (NDB1)		0.03	0.0113176		0	1		13	0	6		7	11	9		11	0	12		0	0	5		4	16	0		19	9	21
NDUA6_ARATH	At3g12260			0.03	0.0113176		0	1		9	10	0		10	9	6		0	9	6		0	10	0		0	0	11		0	19	6
PABP8_ARATH	At1g49760	POLY(A) BINDING PROTEIN 8 (PAB8)		0.03	0.0113176		0	1		0	0	0		11	0	0		0	0	6		0	7	0		26	5	0		0	0	14
PAI3_ARATH	At1g29410	PHOSPHORIBOSYLANTHRANILATE ISOMERASE 3 (PAI3)		0.03	0.0113176		0	1		0	0	0		0	0	0		8	0	8		0	6	9		10	8	7		10	9	9
RAGP1_ARATH	At3g63130	RAN GTPASE ACTIVATING PROTEIN 1 (RANGAP1)		0.03	0.0113176		0	1		11	7	16		0	0	0		0	7	22		31	0	7		0	0	12		0	0	27
GPPL3_ARATH	At2g33255			0.03	0.0113176		NA	NA		0	5	0		0	0	0		0	0	0		5	6	0		6	0	4		6	0	6
C3H33_ARATH	At3g02830	ZINC FINGER PROTEIN 1 (ZFN1)		0.02	0.0175366		0.23	0.00261219		12	0	0		0	8	14		6	18	0		0	0	0		0	0	0		8	0	0
BSL2_ARATH	At1g08420	BRI1 SUPPRESSOR 1 (BSU1)-LIKE 2 (BSL2)		0.02	0.0175366		0.01	0.0294183		0	8	0		0	0	17		0	0	4		0	0	0		0	0	0		5	0	0
TVP23_ARATH	At1g09330	ECHIDNA (ECH)		0.02	0.0175366		0.01	0.0294183		0	0	0		0	0	0		0	9	0		7	6	8		9	0	9		9	9	0
AB6I_ARATH	At3g10670	NON-INTRINSIC ABC PROTEIN 7 (NAP7)		0.02	0.0175366		0	1		18	8	0		0	8	0		15	6	8		0	23	16		8	7	0		0	27	6
HSP7R_ARATH	At4g16660			0.02	0.0175366		0	1		0	0	0		0	6	9		0	9	0		10	7	0		32	8	7		9	8	24
SPD2_ARATH	At1g70310	SPERMIDINE SYNTHASE 2 (SPDS2)		0.02	0.0175366		0	1		11	12	9		10	9	17		15	25	16		17	11	10		20	26	30		10	20	49
YSL4_ARATH	At5g41000	YELLOW STRIPE LIKE 4 (YSL4)		0.02	0.0175366		0	1		5	4	5		0	0	5		4	5	5		0	5	0		4	4	0		4	8	5
ZDS_ARATH	At3g04870	ZETA-CAROTENE DESATURASE (ZDS)		0.02	0.0175366		0	1		6	0	0		11	0	0		3	4	3		3	0	0		6	4	0		0	4	7
APX5_ARATH	At4g35970	ASCORBATE PEROXIDASE 5 (APX5)		0.02	0.0175366		NA	NA		0	0	0		0	5	0		0	0	0		7	0	0		9	0	9		7	0	0
ARP6_ARATH	At3g33520	ACTIN-RELATED PROTEIN 6 (ARP6)		0.02	0.0175366		NA	NA		0	0	0		0	6	0		0	0	0		0	0	0		13	6	7		8	0	0
BAK1_ARATH	At4g33430	BRI1-ASSOCIATED RECEPTOR KINASE (BAK1)		0.02	0.0175366		NA	NA		0	8	0		0	0	0		0	0	0		0	0	22		7	0	0		0	7	9
C71BC_ARATH	At5g25130	CYTOCHROME P450, FAMILY 71, SUBFAMILY B, POLYPEPTIDE 12 (CYP71B12)		0.02	0.0175366		NA	NA		9	0	0		17	10	0		0	0	0		0	0	0		0	0	0		0	9	0
FAX2_ARATH	At3g43520			0.02	0.0175366		NA	NA		0	0	0		0	0	0		0	0	0		8	9	8		15	0	20		17	15	0
HHL1_ARATH	At1g67700	HYPERSENSITIVE TO HIGH LIGHT 1 (HHL1)		0.02	0.0175366		NA	NA		0	0	0		5	0	0		0	0	0		0	0	0		19	7	0		0	0	7
HOL2_ARATH	At2g43920	HARMLESS TO OZONE LAYER 2 (HOL2)		0.02	0.0175366		NA	NA		0	0	0		0	6	0		0	0	0		0	7	9		0	7	0		0	7	5
NATAL_ARATH	At2g39020	(NATA2)		0.02	0.0175366		NA	NA		0	0	0		0	0	0		0	0	0		0	0	0		16	8	0		0	5	0
SIP_ARATH	At2g03120	SIGNAL PEPTIDE PEPTIDASE (SPP)		0.02	0.0175366		NA	NA		0	0	0		0	0	6		0	0	0		6	0	0		15	0	0		0	0	6
SSL10_ARATH	At3g57030			0.02	0.0175366		NA	NA		0	8	0		0	0	0		0	0	0		7	0	5		7	0	7		8	7	6
TCLOT_ARATH	At5g42850			0.02	0.0175366		NA	NA		5	0	8		6	6	11		0	0	0		0	0	0		0	0	0		0	9	0
VA713_ARATH	At5g11150	VESICLE-ASSOCIATED MEMBRANE PROTEIN 713 (VAMP713)		0.02	0.0175366		NA	NA		0	9	0		0	0	13		0	0	0		0	5	0		0	0	0		6	0	0
YCF4_ARATH	AtCg00520	(YCF4)		0.02	0.0175366		NA	NA		0	0	8		7	14	13		0	0	0		0	0	7		6	0	6		0	0	17
PSD8A_ARATH	At1g64520	REGULATORY PARTICLE NON-ATPASE 12A (RPN12a)		0.01	0.0294183		0.28	0.00175492		29	28	9		21	12	0		33	39	67		23	24	0		5	24	16		58	41	34
IF5A2_ARATH	At1g26630	FUMONISIN B1-RESISTANT12 (FBR12)		0.01	0.0294183		0.21	0.0028418		7	0	0		8	0	0		6	14	0		0	7	0		9	0	0		0	7	0
TLP10_ARATH	At1g25280	TUBBY LIKE PROTEIN 10 (TLP10)		0.01	0.0294183		0.16	0.00342908		0	0	0		4	4	5		0	0	9		0	4	0		0	6	0		4	4	0
TPS5_ARATH	At4g17770	TREHALOSE PHOSPHATASE/SYNTHASE 5 (TPS5)		0.01	0.0294183		0.06	0.00659164		14	0	26		0	6	15		27	0	15		0	19	0		0	0	0		0	23	0
COPE1_ARATH	At1g30630			0.01	0.0294183		0.05	0.00834656		6	26	17		29	16	16		72	9	44		6	16	6		18	41	31		54	68	17
LEU11_ARATH	At1g18500	METHYLTHIOALKYLMALATE SYNTHASE-LIKE 4 (MAML-4)		0.01	0.0294183		0.03	0.0113176		11	0	0		0	0	0		0	11	0		0	0	0		13	0	16		9	7	0
CFIS2_ARATH	At4g25550			0.01	0.0294183		0.02	0.0175366		14	12	0		0	0	13		29	12	22		10	20	10		10	9	0		28	5	21
CGS1_ARATH	At3g01120	METHIONINE OVERACCUMULATION 1 (MTO1)		0.01	0.0294183		0.02	0.0175366		0	0	0		7	7	0		0	7	0		0	0	0		15	0	0		6	0	0
G6PI_ARATH	At5g42740			0.01	0.0294183		0.01	0.0294183		9	20	22		9	9	7		47	27	33		7	22	7		28	22	9		48	42	36
MUTYH_ARATH	At4g12740			0.01	0.0294183		0.01	0.0294183		0	10	0		0	0	0		9	0	5		8	0	0		0	10	10		9	0	0
RTNLD_ARATH	At5g41600	VIRB2-INTERACTING PROTEIN 3 (BTI3)		0.01	0.0294183		0.01	0.0294183		5	0	6		0	0	0		0	6	6		0	0	7		0	13	0		0	0	7
VIPP1_ARATH	At1g65260	PLASTID TRANSCRIPTIONALLY ACTIVE 4 (PTAC4)		0.01	0.0294183		0.01	0.0294183		30	29	17		0	8	0		31	16	37		8	14	8		8	0	0		8	37	22
ACA2_ARATH	At4g37640	CALCIUM ATPASE 2 (ACA2)		0.01	0.0294183		0	1		0	0	6		0	10	12		0	8	0		0	5	0		10	0	0		9	0	10
AMPD_ARATH	At2g38280	EMBRYONIC FACTOR1 (FAC1)		0.01	0.0294183		0	1		0	6	0		5	7	10		0	11	10		0	0	0		10	10	4		12	5	12
DCVR_ARATH	At5g18660	PALE-GREEN AND CHLOROPHYLL B REDUCED 2 (PCB2)		0.01	0.0294183		0	1		12	9	0		22	6	11		49	17	56		0	54	15		13	38	13		27	65	17
DRP3B_ARATH	At2g14120	DYNAMIN RELATED PROTEIN (DRP3B)		0.01	0.0294183		0	1		49	120	0		0	0	0		66	32	65		31	42	60		0	0	0		81	109	105
GCAL1_ARATH	At5g63510	GAMMA CARBONIC ANHYDRASE LIKE 1 (GAMMA CAL1)		0.01	0.0294183		0	1		15	0	8		0	0	0		9	8	7		7	0	8		6	9	7		7	7	15
GPDL4_ARATH	At5g55480	SHV3-LIKE 1 (SVL1)		0.01	0.0294183		0	1		7	10	11		0	8	0		0	9	5		0	8	6		0	0	0		13	5	6
MENB_ARATH	At1g60550	ENOYL-COA HYDRATASE/ISOMERASE D (ECHID)		0.01	0.0294183		0	1		13	0	0		7	0	7		0	8	6		7	0	0		0	7	0		9	8	5
MES10_ARATH	At3g50440	METHYL ESTERASE 10 (MES10)		0.01	0.0294183		0	1		18	8	14		15	7	5		0	0	14		7	7	8		8	7	10		16	26	0
NDUAC_ARATH	At3g03100			0.01	0.0294183		0	1		0	0	0		0	9	8		10	6	9		8	20	0		10	14	0		14	19	0
PIN3_ARATH	At1g70940	PIN-FORMED 3 (PIN3)		0.01	0.0294183		0	1		0	0	0		10	0	14		0	0	10		0	0	0		12	10	0		11	7	0
RPOA_ARATH	AtCg00740	RNA POLYMERASE SUBUNIT ALPHA (RPOA)		0.01	0.0294183		0	1		7	16	16		14	30	8		14	9	8		22	27	13		12	20	0		23	51	14
STR12_ARATH	At5g19370			0.01	0.0294183		0	1		0	0	0		26	15	6		16	0	37		37	15	0		7	18	0		24	39	7
STT3B_ARATH	At1g34130	STAUROSPORIN AND TEMPERATURE SENSITIVE 3-LIKE B (STT3B)		0.01	0.0294183		0	1		0	0	0		0	0	0		0	0	6		0	10	19		23	24	0		21	12	15
UPL3_ARATH	At4g38600;At4g38610	KAKTUS (KAK)		0.01	0.0294183		0	1		0	0	10		7	0	6		6	7	0		10	0	6		8	8	0		0	0	14
XTH7_ARATH	At4g37800	XYLOGLUCAN ENDOTRANSGLUCOSYLASE/HYDROLASE 7 (XTH7)		0.01	0.0294183		0	1		0	8	0		0	5	6		5	8	7		0	11	0		6	6	0		8	10	7
CALR1_ARATH	At1g56340	CALRETICULIN 1A (CRT1a)		0.01	0.0294183		NA	NA		10	8	0		9	7	0		0	0	0		0	8	0		7	10	0		0	0	15
H2A2_ARATH	At3g20670	HISTONE H2A 13 (HTA13)		0.01	0.0294183		NA	NA		10	13	0		0	7	0		0	0	0		0	0	0		8	0	0		7	8	8
MORF9_ARATH	At1g11430	MULTIPLE ORGANELLAR RNA EDITING FACTOR 9 (MORF9)		0.01	0.0294183		NA	NA		8	0	0		8	0	0		0	0	0		0	0	0		0	10	0		0	5	0
NMT2_ARATH	At2g44170	N-MYRISTOYLTRANSFERASE 2 (NMT2)		0.01	0.0294183		NA	NA		0	0	7		0	7	8		0	0	0		0	0	0		7	0	7		7	7	8
PEX14_ARATH	At5g62810	PEROXIN 14 (PEX14)		0.01	0.0294183		NA	NA		0	0	22		9	0	8		0	0	0		0	0	0		0	0	0		9	0	0
POP3_ARATH	At3g17210	HEAT STABLE PROTEIN 1 (HS1)		0.01	0.0294183		NA	NA		11	11	0		0	0	14		0	0	0		0	0	0		0	0	0		0	0	8
PP424_ARATH	At5g48730			0.01	0.0294183		NA	NA		0	0	0		5	12	0		0	0	0		0	10	0		0	0	0		5	0	0
SQD1_ARATH	At4g33030	SULFOQUINOVOSYLDIACYLGLYCEROL 1 (SQD1)		0.01	0.0294183		NA	NA		0	0	0		32	9	0		0	0	0		0	0	0		0	0	0		8	0	8
UXS4_ARATH	At2g47650	UDP-XYLOSE SYNTHASE 4 (UXS4)		0.01	0.0294183		NA	NA		8	6	0		0	0	0		0	0	0		18	8	0		0	0	0		0	8	9
ARAK_ARATH	At4g16130	ARABINOSE KINASE (ARA1)		0	1		0.33	0.000913		13	0	0		0	17	0		48	17	11		6	6	6		15	5	0		12	5	5
DRP1E_ARATH	At3g60190	DYNAMIN-LIKE 1E (DL1E)		0	1		0.33	0.000913		31	46	30		29	33	24		64	65	134		51	43	16		21	55	14		89	49	37
DXS_ARATH	At4g15560	CLOROPLASTOS ALTERADOS 1 (CLA1)		0	1		0.33	0.000913		32	7	0		0	0	0		24	19	58		18	22	0		0	0	0		0	5	17
HIS4_ARATH	At4g26900	HIS HF (AT-HF)		0	1		0.33	0.000913		13	15	23		0	30	20		128	42	69		22	62	8		42	18	10		30	51	8
LEUD2_ARATH	At3g58990	ISOPROPYLMALATE ISOMERASE 1 (IPMI1)		0	1		0.33	0.000913		10	8	0		15	19	7		22	7	38		10	11	0		7	6	0		0	0	15
NRPB2_ARATH	At4g21710	(NRPB2)		0	1		0.33	0.000913		10	11	8		11	9	10		14	6	50		9	24	9		16	8	0		23	12	8
RR10_ARATH	At3g13120			0	1		0.33	0.000913		0	0	0		10	10	0		0	34	0		11	10	4		0	7	4		12	11	0
ZEP_ARATH	At5g67030	ABA DEFICIENT 1 (ABA1)		0	1		0.33	0.000913		50	34	15		71	31	14		155	64	106		22	23	6		50	30	32		24	62	35
BXL1_ARATH	At5g49360	BETA-XYLOSIDASE 1 (BXL1)		0	1		0.32	0.00103034		0	17	14		0	13	5		28	26	46		13	18	9		8	19	0		20	18	10
LEUC_ARATH	At4g13430	ISOPROPYL MALATE ISOMERASE LARGE SUBUNIT 1 (IIL1)		0	1		0.32	0.00103034		71	42	25		15	31	22		140	58	63		23	41	23		46	30	27		54	43	35
MFP2_ARATH	At3g06860	MULTIFUNCTIONAL PROTEIN 2 (MFP2)		0	1		0.3	0.00135802		8	6	8		30	24	6		93	85	60		49	26	33		17	36	0		28	35	6
PORC_ARATH	At1g03630	PROTOCHLOROPHYLLIDE OXIDOREDUCTASE C (POR C)		0	1		0.29	0.00155416		39	12	22		36	27	15		79	48	39		26	26	21		29	23	12		47	48	33
CISY2_ARATH	At3g58750	CITRATE SYNTHASE 2 (CSY2)		0	1		0.28	0.00175492		10	8	8		9	6	8		33	8	17		7	7	23		6	8	7		17	8	7
TL203_ARATH	At1g12250	(TL20.3)		0	1		0.25	0.00225683		25	0	0		0	8	0		7	52	18		73	7	0		0	0	0		13	0	0
CML14_ARATH	At1g62820	(CML14)		0	1		0.24	0.00244259		33	33	0		0	0	9		16	41	37		21	7	0		0	0	0		7	13	7
JAL5_ARATH	At1g52000			0	1		0.23	0.00261219		0	0	0		0	0	0		31	16	14		28	24	0		12	4	0		0	7	0
2AAB_ARATH	At3g25800	PROTEIN PHOSPHATASE 2A SUBUNIT A2 (PP2AA2)		0	1		0.22	0.00274719		50	38	43		32	27	25		47	37	98		39	36	37		26	32	24		56	66	32
SYIM_ARATH	At5g49030	OVULE ABORTION 2 (OVA2)		0	1		0.22	0.00274719		24	33	8		42	28	18		45	45	84		16	33	16		7	22	0		44	7	35
E70A1_ARATH	At5g03540	EXOCYST SUBUNIT EXO70 FAMILY PROTEIN A1 (EXO70A1)		0	1		0.2	0.00287872		20	15	12		16	14	11		33	40	49		30	13	16		0	7	0		13	12	8
PFKA1_ARATH	At4g29220	PHOSPHOFRUCTOKINASE 1 (PFK1)		0	1		0.2	0.00287872		17	15	23		11	15	7		39	33	18		7	9	14		0	10	7		22	7	21
AP1M1_ARATH	At1g10730	ADAPTOR PROTEIN-1 MU-ADAPTIN 1 (AP1M1)		0	1		0.19	0.00297218		7	15	9		8	0	13		7	13	21		0	0	0		0	0	0		11	7	9
GLUT1_ARATH	At5g53460	NADH-DEPENDENT GLUTAMATE SYNTHASE 1 (GLT1)		0	1		0.19	0.00297218		0	0	6		13	31	0		68	54	52		28	26	11		31	26	6		25	24	6
PS12A_ARATH	At5g09900	EMBRYO DEFECTIVE 2107 (EMB2107)		0	1		0.18	0.00319025		17	19	0		25	8	7		49	19	54		12	14	0		0	40	0		11	6	0
U80A2_ARATH	At3g07020	STEROL GLUCOSYLTRANSFERASE (SGT)		0	1		0.18	0.00319025		12	0	6		9	0	9		0	15	0		0	0	0		0	0	0		5	0	0
AP2A2_ARATH	At5g22780			0	1		0.17	0.00341408		54	40	0		47	0	36		63	90	69		0	0	0		0	42	0		0	52	55
CIA1_ARATH	At2g26060	EMBRYO DEFECTIVE 1345 (emb1345)		0	1		0.17	0.00341408		0	0	0		9	9	0		13	24	13		18	0	11		0	14	0		10	12	0
ACOX3_ARATH	At1g06290	ACYL-COA OXIDASE 3 (ACX3)		0	1		0.16	0.00342908		6	0	0		19	41	29		61	61	61		21	21	0		20	8	8		16	13	20
IDE1_ARATH	At2g41790			0	1		0.16	0.00342908		15	0	16		0	24	17		37	46	63		21	13	5		38	22	9		52	25	26
SPP_ARATH	At5g42390	STROMAL PROCESSING PEPTIDASE (SPP)		0	1		0.16	0.00342908		0	18	0		11	10	14		22	20	27		20	0	0		0	0	0		0	18	7
TPS1L_ARATH	At1g22940	THIAMINE REQUIRING 1 (TH1)		0	1		0.16	0.00342908		31	8	6		17	0	0		39	21	18		0	7	0		8	13	13		15	24	15
E13A_ARATH	At3g57260	BETA-1,3-GLUCANASE 2 (BGL2)		0	1		0.14	0.00348677		10	10	7		4	0	0		13	15	24		0	10	14		11	5	5		7	0	5
VP35C_ARATH	At3g51310	VPS35 HOMOLOG C (VPS35C)		0	1		0.14	0.00348677		8	0	20		0	0	0		9	23	40		18	0	9		0	34	15		6	0	0
NDUA5_ARATH	At5g52840			0	1		0.13	0.00355369		20	9	14		21	7	16		26	49	17		6	16	27		7	18	0		19	7	16
MTN1_ARATH	At4g38800	METHYLTHIOADENOSINE NUCLEOSIDASE 1 (MTN1)		0	1		0.11	0.00408675		13	9	10		0	0	10		8	44	20		12	35	0		10	21	0		8	0	11
BIK1_ARATH	At2g39660	BOTRYTIS-INDUCED KINASE1 (BIK1)		0	1		0.09	0.00545169		6	0	7		6	6	5		7	21	7		12	13	6		12	7	0		7	10	7
LKHA4_ARATH	At5g13520			0	1		0.09	0.00545169		14	12	7		15	6	15		5	29	5		0	7	8		15	7	0		15	0	13
PSA7B_ARATH	At5g66140	PROTEASOME ALPHA SUBUNIT D2 (PAD2)		0	1		0.09	0.00545169		0	0	0		41	0	37		57	53	69		0	0	0		43	59	0		37	36	23
RL102_ARATH	At1g26910	RIBOSOMAL PROTEIN L10 B (RPL10B)		0	1		0.09	0.00545169		0	0	0		21	0	0		35	0	23		22	17	18		0	0	19		0	19	0
AEE7_ARATH	At3g16910	ACYL-ACTIVATING ENZYME 7 (AAE7)		0	1		0.08	0.00565129		0	0	7		24	23	8		7	23	0		0	0	0		5	0	0		0	6	6
SC24A_ARATH	At3g07100	ENDOPLASMIC RETICULUM MORPHOLOGY 2 (ERMO2)		0	1		0.08	0.00565129		25	20	9		11	8	8		38	13	33		6	14	4		10	10	0		12	22	21
SY121_ARATH	At3g11820	SYNTAXIN OF PLANTS 121 (SYP121)		0	1		0.08	0.00565129		14	15	15		13	0	14		0	35	24		8	15	16		0	6	0		15	14	19
MYO17_ARATH	At5g20490	(XIK)		0	1		0.06	0.00659164		38	48	42		0	0	34		19	59	53		0	0	0		0	0	0		30	0	34
MTK_ARATH	At1g49820	S-METHYL-5-THIORIBOSE KINASE (MTK)		0	1		0.05	0.00834656		12	0	5		7	5	7		12	9	6		0	5	0		0	0	0		0	0	7
CLPD_ARATH	At5g51070	EARLY RESPONSIVE TO DEHYDRATION 1 (ERD1)		0	1		0.04	0.00952459		44	40	13		14	9	15		78	61	56		24	25	21		14	22	16		19	13	14
NUDT7_ARATH	At4g12720	(NUDT7)		0	1		0.04	0.00952459		0	7	0		0	0	32		11	22	27		0	14	0		0	31	0		0	6	5
SPSA4_ARATH	At4g10120	(ATSPS4F)		0	1		0.04	0.00952459		14	14	0		0	0	12		14	19	0		0	11	0		0	11	0		11	12	11
VP35A_ARATH	At2g17790	VPS35 HOMOLOG A (VPS35A)		0	1		0.04	0.00952459		28	10	22		10	35	8		50	28	46		9	9	10		8	0	9		12	17	9
GUN10_ARATH	At1g75680	GLYCOSYL HYDROLASE 9B7 (GH9B7)		0	1		0.03	0.0113176		15	8	8		0	0	14		0	15	0		0	7	0		0	0	0		0	0	7
SBT17_ARATH	At5g67360	(ARA12)		0	1		0.03	0.0113176		7	14	4		0	0	9		7	0	11		0	0	0		6	0	0		6	8	7
UBP13_ARATH	At3g11910	UBIQUITIN-SPECIFIC PROTEASE 13 (UBP13)		0	1		0.03	0.0113176		16	27	0		0	0	27		69	23	57		17	16	17		28	44	11		15	28	17
AB29B_ARATH	At5g03910	ATP-BINDING CASSETTE B29 (ABCB29)		0	1		0.02	0.0175366		6	0	17		0	9	0		0	14	0		0	0	7		0	6	6		0	0	6
C71BS_ARATH	At1g13090	CYTOCHROME P450, FAMILY 71, SUBFAMILY B, POLYPEPTIDE 28 (CYP71B28)		0	1		0.02	0.0175366		0	13	0		27	0	38		0	11	23		0	0	0		0	0	0		0	19	0
HPAT1_ARATH	At5g25265	HYDROXYPROLINE O-ARABINOSYLATRANSFERASE 1 (HPAT1)		0	1		0.02	0.0175366		0	9	17		0	0	0		0	0	8		0	0	0		8	0	0		0	0	6
PLAT2_ARATH	At2g22170	PLAT DOMAIN PROTEIN 2 (PLAT2)		0	1		0.02	0.0175366		8	7	15		9	7	0		15	20	22		8	8	8		8	9	8		9	8	8
PPOCM_ARATH	At5g14220	(hemg2)		0	1		0.02	0.0175366		5	7	0		32	0	0		8	22	0		0	6	0		15	0	8		0	5	15
SC15B_ARATH	At4g02350	EXOCYST COMPLEX COMPONENT SEC15B (SEC15B)		0	1		0.02	0.0175366		18	40	9		0	13	13		0	46	50		17	0	17		6	20	0		33	21	16
SDHA2_ARATH	At2g18450	SUCCINATE DEHYDROGENASE 1-2 (SDH1-2)		0	1		0.02	0.0175366		21	9	0		9	7	0		24	8	10		16	10	0		0	9	0		9	15	5
SYAP_ARATH	At5g22800	EMBRYO DEFECTIVE 1030 (EMB1030)		0	1		0.02	0.0175366		26	14	20		39	72	19		125	73	80		47	23	34		28	49	0		23	21	5
Y5126_ARATH	At5g41260	BRASSINOSTEROID-SIGNALING KINASE 8 (BSK8)		0	1		0.02	0.0175366		6	9	8		0	0	7		9	13	12		0	13	0		0	6	0		0	8	0
AGT21_ARATH	At4g39660	ALANINE:GLYOXYLATE AMINOTRANSFERASE 2 (AGT2)		0	1		0.01	0.0294183		30	7	0		8	10	0		12	30	20		24	6	14		0	0	0		8	6	0
AKH2_ARATH	At4g19710	ASPARTATE KINASE-HOMOSERINE DEHYDROGENASE II (AK-HSDH II)		0	1		0.01	0.0294183		0	25	0		29	5	8		59	38	41		18	29	0		24	35	9		55	38	20
DSP4_ARATH	At3g52180	STARCH-EXCESS 4 (SEX4)		0	1		0.01	0.0294183		9	21	0		9	21	6		22	30	63		26	33	23		23	31	17		19	23	10
MNIF1_ARATH	At5g65720	NITROGEN FIXATION S (NIFS)-LIKE 1 (NFS1)		0	1		0.01	0.0294183		15	0	10		7	27	21		26	14	6		0	0	0		12	0	0		6	19	9
PUB19_ARATH	At1g60190	PLANT U-BOX 19 (PUB19)		0	1		0.01	0.0294183		5	5	4		4	5	5		0	11	5		4	5	4		0	5	0		4	4	8
QCR72_ARATH	At5g25450			0	1		0.01	0.0294183		0	7	7		8	8	8		0	8	8		0	0	0		0	0	0		0	7	0
QORH_ARATH	At4g13010	CHLOROPLAST ENVELOPE QUINONE OXIDOREDUCTASE HOMOLOG (CEQORH)		0	1		0.01	0.0294183		36	30	0		0	33	0		23	49	0		9	0	0		22	24	0		9	0	14
RENT1_ARATH	At5g47010	LOW-LEVEL BETA-AMYLASE 1 (LBA1)		0	1		0.01	0.0294183		12	7	0		0	0	0		10	0	10		8	0	0		9	0	9		8	0	0
RK24_ARATH	At5g54600	PLASTID RIBOSOMAL PROTEIN L24 (RPL24)		0	1		0.01	0.0294183		5	8	0		0	7	0		9	6	0		5	4	0		5	6	0		7	0	8
SRK2A_ARATH	At1g10940	SNF1-RELATED PROTEIN KINASE 2.4 (SNRK2.4)		0	1		0.01	0.0294183		9	8	0		10	11	11		25	9	6		10	0	8		10	17	8		18	15	0
TRPB1_ARATH	At5g54810	TRYPTOPHAN SYNTHASE BETA-SUBUNIT 1 (TSB1)		0	1		0.01	0.0294183		17	20	6		23	43	24		66	50	88		14	36	11		27	51	10		17	36	26
VCR_ARATH	At3g13290	VARICOSE-RELATED (VCR)		0	1		0.01	0.0294183		0	0	16		11	0	8		8	0	8		5	0	0		0	0	0		7	0	0
Y3868_ARATH	At3g08680			0	1		0.01	0.0294183		21	15	8		6	0	0		0	16	9		6	0	0		0	6	0		8	0	0
ZDH22_ARATH	At5g20350	TIP GROWTH DEFECTIVE 1 (TIP1)		0	1		0.01	0.0294183		0	15	0		0	8	18		0	10	0		0	0	0		0	0	0		0	8	0
14310_ARATH	At1g22300	GENERAL REGULATORY FACTOR 10 (GRF10)		0	1		0	1		92	77	57		76	60	94		63	106	78		56	58	57		79	71	47		52	45	67
14311_ARATH	At1g34760	GENERAL REGULATORY FACTOR 11 (GRF11)		0	1		0	1		20	31	20		15	29	17		37	35	25		21	14	20		41	22	31		31	19	36
14331_ARATH	At4g09000	GENERAL REGULATORY FACTOR 1 (GRF1)		0	1		0	1		203	141	206		142	153	231		147	141	165		195	125	153		131	148	173		144	148	176
14332_ARATH	At1g78300	GENERAL REGULATORY FACTOR 2 (GRF2)		0	1		0	1		161	127	149		105	132	202		118	106	113		130	100	102		107	109	130		119	112	164
14333_ARATH	At5g38480	GENERAL REGULATORY FACTOR 3 (GRF3)		0	1		0	1		101	116	151		86	89	141		117	120	94		122	82	92		127	101	147		121	94	136
14334_ARATH	At1g35160	GF14 PROTEIN PHI CHAIN (GF14 PHI)		0	1		0	1		141	120	164		107	100	170		106	131	124		136	90	111		105	91	122		120	85	159
14335_ARATH	At5g16050	GENERAL REGULATORY FACTOR 5 (GRF5)		0	1		0	1		114	129	129		115	82	146		105	129	92		117	93	100		106	97	130		119	90	127
14336_ARATH	At5g10450	G-BOX REGULATING FACTOR 6 (GRF6)		0	1		0	1		131	115	135		162	114	104		138	188	153		76	83	71		104	125	67		118	105	111
14337_ARATH	At3g02520	GENERAL REGULATORY FACTOR 7 (GRF7)		0	1		0	1		108	131	140		115	92	158		114	134	113		118	94	111		113	106	143		111	98	134
14338_ARATH	At5g65430	GENERAL REGULATORY FACTOR 8 (GRF8)		0	1		0	1		73	101	133		93	80	60		99	142	116		72	72	63		69	102	65		94	88	92
14339_ARATH	At2g42590	GENERAL REGULATORY FACTOR 9 (GRF9)		0	1		0	1		102	87	90		85	113	112		83	103	102		86	61	57		48	60	47		60	47	83
2A5D_ARATH	At3g26030	SERINE/THREONINE PROTEIN PHOSPHATASE 2A 55 KDA REGULATORY SUBUNIT B PRIME DELTA (ATB' DELTA)		0	1		0	1		0	6	4		0	8	8		5	0	5		8	4	7		4	0	0		7	4	9
2AAA_ARATH	At1g25490	ROOTS CURL IN NPA (RCN1)		0	1		0	1		69	32	50		69	47	57		58	46	53		41	41	49		31	42	18		70	92	52
2ABA_ARATH	At1g51690	PROTEIN PHOSPHATASE 2A 55 KDA REGULATORY SUBUNIT B ALPHA ISOFORM (B ALPHA)		0	1		0	1		28	37	32		5	12	20		13	7	24		22	18	9		0	10	0		16	25	0
2ABB_ARATH	At1g17720	(ATB BETA)		0	1		0	1		5	16	7		13	0	13		13	17	7		5	7	5		0	18	0		17	6	4
4CLL7_ARATH	At4g05160			0	1		0	1		30	0	7		18	16	14		0	9	9		0	0	8		19	9	7		6	9	0
4CLLA_ARATH	At3g48990	ACYL-ACTIVATING ENZYME 3 (AAE3)		0	1		0	1		22	32	22		32	17	28		22	22	17		30	8	21		18	17	14		15	14	5
6GPD3_ARATH	At3g02360	6-PHOSPHOGLUCONATE DEHYDROGENASE 2 (PGD2)		0	1		0	1		69	45	72		67	74	73		88	63	64		80	67	50		84	74	55		80	64	83
6PGD1_ARATH	At1g64190	6-PHOSPHOGLUCONATE DEHYDROGENASE 1 (PGD1)		0	1		0	1		118	85	75		104	86	103		96	104	93		146	129	110		138	146	43		174	83	84
6PGD2_ARATH	At5g41670	6-PHOSPHOGLUCONATE DEHYDROGENASE 3 (PGD3)		0	1		0	1		117	57	66		121	100	61		140	118	131		102	100	55		105	144	60		91	67	97
6PGL5_ARATH	At5g24400	EMBRYO DEFECTIVE 2024 (emb2024)		0	1		0	1		5	7	5		6	0	6		0	6	0		5	5	5		13	7	0		11	6	5
AAE15_ARATH	At4g14070	ACYL-ACTIVATING ENZYME 15 (AAE15)		0	1		0	1		40	58	102		91	54	71		33	54	40		35	43	46		56	60	13		32	30	39
AAT1_ARATH	At2g30970	ASPARTATE AMINOTRANSFERASE 1 (ASP1)		0	1		0	1		66	73	44		87	104	92		79	134	129		110	100	20		56	129	38		86	87	63
AAT2_ARATH	At5g19550	ASPARTATE AMINOTRANSFERASE 2 (ASP2)		0	1		0	1		56	61	53		66	35	46		78	77	99		71	81	58		45	63	41		74	80	70
AAT3_ARATH	At5g11520	ASPARTATE AMINOTRANSFERASE 3 (ASP3)		0	1		0	1		36	38	23		34	38	30		58	41	32		40	40	16		26	35	17		33	48	37
AAT4_ARATH	At1g62800	ASPARTATE AMINOTRANSFERASE 4 (ASP4)		0	1		0	1		6	7	12		13	12	12		12	13	12		18	12	12		11	13	14		16	12	12
AAT5_ARATH	At4g31990	ASPARTATE AMINOTRANSFERASE 5 (ASP5)		0	1		0	1		71	67	68		104	131	76		237	136	196		106	138	16		136	124	72		156	124	121
AB11G_ARATH	At1g17840	ATP-BINDING CASSETTE G11 (ABCG11)		0	1		0	1		31	42	27		0	0	11		9	15	12		19	20	0		18	13	13		16	9	21
AB14C_ARATH	At3g62700	ATP-BINDING CASSETTE C14 (ABCC14)		0	1		0	1		82	66	55		32	38	55		0	7	7		13	13	33		32	20	24		19	21	19
AB19B_ARATH	At3g28860	ATP-BINDING CASSETTE B19 (ABCB19)		0	1		0	1		55	116	64		8	22	53		10	46	49		58	25	21		16	18	0		48	24	87
AB1B_ARATH	At2g36910	ATP-BINDING CASSETTE B1 (ABCB1)		0	1		0	1		40	64	24		6	12	0		0	21	15		0	0	13		19	12	18		43	34	27
AB1C_ARATH	At1g30400	ATP-BINDING CASSETTE C1 (ABCC1)		0	1		0	1		9	9	0		0	0	22		0	9	0		0	0	0		14	0	0		0	0	12
AB22G_ARATH	At5g06530	ATP-BINDING CASSETTE G22 (ABCG22)		0	1		0	1		33	23	12		7	0	15		15	26	0		17	8	20		16	0	0		16	22	15
AB27G_ARATH	At3g52310	ATP-BINDING CASSETTE G27 (ABCG27)		0	1		0	1		17	11	8		0	0	0		8	13	0		0	0	16		11	0	0		8	10	8
AB28B_ARATH	At4g25450	ATP-BINDING CASSETTE B28 (ABCB28)		0	1		0	1		69	81	78		117	95	69		76	95	64		60	90	95		93	86	58		62	69	80
AB29G_ARATH	At3g16340	ATP-BINDING CASSETTE G29 (ABCG29)		0	1		0	1		0	67	20		43	41	65		45	45	82		45	21	26		62	27	43		58	53	52
AB2E_ARATH	At4g19210	ATP-BINDING CASSETTE E2 (ABCE2)		0	1		0	1		0	8	7		14	7	0		17	11	15		17	19	27		9	10	0		13	5	18
AB31G_ARATH	At2g29940	ATP-BINDING CASSETTE G31 (ABCG31)		0	1		0	1		0	26	15		15	26	33		25	0	27		28	20	21		26	13	39		26	24	19
AB35G_ARATH	At1g15210	ATP-BINDING CASSETTE G35 (ABCG35)		0	1		0	1		84	120	115		100	95	141		96	156	142		106	109	76		107	91	97		150	112	109
AB36G_ARATH	At1g59870	PENETRATION 3 (PEN3)		0	1		0	1		181	256	227		209	234	294		243	341	363		239	260	209		305	240	243		342	294	256
AB40G_ARATH	At1g15520	ATP-BINDING CASSETTE G40 (ABCG40)		0	1		0	1		0	36	0		23	36	44		36	31	31		32	0	0		36	17	0		37	28	23
AB4F_ARATH	At3g54540	ATP-BINDING CASSETTE F4 (ABCF4)		0	1		0	1		22	28	26		25	30	22		0	14	0		13	6	6		10	33	0		16	6	0
ACA11_ARATH	At3g57330	AUTOINHIBITED CA2+-ATPASE 11 (ACA11)		0	1		0	1		20	29	33		10	18	47		0	10	15		29	20	33		18	21	30		20	36	43
ACA4_ARATH	At2g41560	AUTOINHIBITED CA(2+)-ATPASE, ISOFORM 4 (ACA4)		0	1		0	1		59	54	74		74	76	68		39	50	32		61	45	83		68	75	69		65	65	106
ACA8_ARATH	At5g57110	AUTOINHIBITED CA2+ -ATPASE, ISOFORM 8 (ACA8)		0	1		0	1		60	90	50		69	29	58		13	21	43		53	14	39		58	58	25		21	38	44
ACA9_ARATH	At3g21180	AUTOINHIBITED CA(2+)-ATPASE 9 (ACA9)		0	1		0	1		0	4	11		4	16	8		8	8	20		12	8	4		13	8	4		4	8	4
ACAP1_ARATH	At4g34490	CYCLASE ASSOCIATED PROTEIN 1 (CAP1)		0	1		0	1		8	12	16		12	39	28		22	23	26		7	0	0		4	9	0		9	0	7
ACC1_ARATH	At1g36160	ACETYL-COA CARBOXYLASE 1 (ACC1)		0	1		0	1		98	59	61		8	25	58		34	50	72		52	49	38		0	30	16		45	77	13
ACCA_ARATH	At2g38040	ACETYL CO-ENZYME A CARBOXYLASE CARBOXYLTRANSFERASE ALPHA SUBUNIT (CAC3)		0	1		0	1		125	126	75		123	55	52		198	205	222		166	195	106		108	116	98		191	158	114
ACCC_ARATH	At5g35360	ACETYL CO-ENZYME A CARBOXYLASE BIOTIN CARBOXYLASE SUBUNIT (CAC2)		0	1		0	1		67	45	45		87	88	70		67	76	89		91	76	54		76	73	87		71	73	60
ACCD_ARATH	AtCg00500	ACETYL-COA CARBOXYLASE CARBOXYL TRANSFERASE SUBUNIT BETA (ACCD)		0	1		0	1		53	45	33		33	61	25		53	61	48		50	40	34		40	44	41		94	107	42
ACCH2_ARATH	At1g06640			0	1		0	1		6	6	7		6	12	7		0	7	0		6	0	0		6	7	0		7	5	7
ACCO2_ARATH	At1g62380	ACC OXIDASE 2 (ACO2)		0	1		0	1		14	13	7		11	17	39		0	0	8		15	0	19		0	0	7		0	0	24
ACLA1_ARATH	At1g10670	ATP-CITRATE LYASE A-1 (ACLA-1)		0	1		0	1		28	21	11		19	41	20		26	37	36		35	27	20		36	33	37		31	38	60
ACLA2_ARATH	At1g60810	ATP-CITRATE LYASE A-2 (ACLA-2)		0	1		0	1		5	6	5		13	12	13		12	12	16		12	13	13		12	12	14		9	6	8
ACLA3_ARATH	At1g09430	ATP-CITRATE LYASE A-3 (ACLA-3)		0	1		0	1		46	49	29		48	37	61		66	40	76		57	49	42		43	37	49		51	59	26
ACLB1_ARATH	At3g06650	ATP-CITRATE LYASE B-1 (ACLB-1)		0	1		0	1		139	101	57		137	114	105		178	79	113		114	71	93		112	97	59		137	103	107
ACLB2_ARATH	At5g49460	ATP CITRATE LYASE SUBUNIT B 2 (ACLB-2)		0	1		0	1		124	85	62		90	107	71		103	99	80		104	62	92		78	85	0		117	102	88
ACO1_ARATH	At4g35830	ACONITASE 1 (ACO1)		0	1		0	1		117	116	95		107	142	128		153	141	133		117	121	100		129	133	106		102	110	99
ACO2M_ARATH	At4g26970	ACONITASE 2 (ACO2)		0	1		0	1		109	57	105		75	87	67		140	115	136		102	122	37		122	128	66		73	56	47
ACO3M_ARATH	At2g05710	ACONITASE 3 (ACO3)		0	1		0	1		52	81	47		78	87	44		93	57	58		64	68	52		80	106	59		73	56	35
ACOX1_ARATH	At4g16760	ACYL-COA OXIDASE 1 (ACX1)		0	1		0	1		0	0	30		26	14	21		14	13	0		10	9	0		39	31	5		8	17	8
ACOX4_ARATH	At3g51840	ACYL-COA OXIDASE 4 (ACX4)		0	1		0	1		10	9	8		11	8	7		9	0	10		13	11	8		7	11	0		8	0	16
ACP3_ARATH	At1g54630	ACYL CARRIER PROTEIN 3 (ACP3)		0	1		0	1		6	7	16		12	0	0		12	0	0		9	16	7		0	12	0		0	15	16
ACR11_ARATH	At1g16880	ACT DOMAIN REPEATS 11 (ACR11)		0	1		0	1		22	9	19		47	24	25		24	22	5		8	7	16		25	29	15		11	12	11
ACS_ARATH	At5g36880	ACETYL-COA SYNTHETASE (ACS)		0	1		0	1		0	6	28		19	15	10		32	17	17		22	26	19		23	57	15		42	43	30
ACT1_ARATH	At2g37620	ACTIN 1 (ACT1)		0	1		0	1		176	144	153		160	92	155		127	173	111		144	115	99		72	97	69		163	150	167
ACT11_ARATH	At3g12110	ACTIN-11 (ACT11)		0	1		0	1		203	142	172		151	92	183		131	197	123		152	132	123		84	113	76		179	142	181
ACT12_ARATH	At3g46520	ACTIN-12 (ACT12)		0	1		0	1		144	106	120		157	84	143		138	148	99		120	108	95		70	105	84		136	153	165
ACT2_ARATH	At3g18780	ACTIN 2 (ACT2)		0	1		0	1		373	264	331		306	225	289		318	324	323		315	265	269		145	270	180		320	284	372
ACT5_ARATH	At2g42100			0	1		0	1		114	97	94		103	84	115		98	139	84		106	78	76		52	74	33		118	85	152
ACT7_ARATH	At5g09810	ACTIN 7 (ACT7)		0	1		0	1		302	290	289		355	264	335		329	354	259		333	217	265		168	244	213		310	303	381
ADF3_ARATH	At5g59880	ACTIN DEPOLYMERIZING FACTOR 3 (ADF3)		0	1		0	1		17	31	14		21	32	38		14	39	54		55	39	31		19	53	15		55	24	19
ADHL4_ARATH	At1g64710			0	1		0	1		18	6	7		13	19	7		15	14	8		7	0	7		15	7	0		7	7	7
ADHX_ARATH	At5g43940	SENSITIVE TO HOT TEMPERATURES 5 (HOT5)		0	1		0	1		59	57	82		39	45	36		25	37	34		30	24	32		65	88	40		38	12	38
ADK1_ARATH	At3g09820	ADENOSINE KINASE 1 (ADK1)		0	1		0	1		104	97	85		105	76	117		59	61	51		54	39	84		66	54	57		63	52	57
ADK2_ARATH	At5g03300	ADENOSINE KINASE 2 (ADK2)		0	1		0	1		72	88	65		89	87	90		58	55	48		71	58	97		72	71	66		58	48	74
ADT1_ARATH	At3g08580	ADP/ATP CARRIER 1 (AAC1)		0	1		0	1		263	199	239		222	189	251		131	169	160		177	149	142		119	178	155		145	124	211
ADT2_ARATH	At5g13490	ADP/ATP CARRIER 2 (AAC2)		0	1		0	1		74	61	67		41	42	43		34	42	38		45	23	48		37	37	53		36	39	41
ADT3_ARATH	At4g28390	ADP/ATP CARRIER 3 (AAC3)		0	1		0	1		68	55	56		30	36	37		28	36	32		40	17	42		31	31	47		30	33	35
AED3_ARATH	At1g09750			0	1		0	1		24	33	19		26	31	36		25	20	31		44	20	34		27	37	29		27	22	36
AGD2_ARATH	At1g60860	ARF-GAP DOMAIN 2 (AGD2)		0	1		0	1		4	0	5		4	0	5		0	0	4		4	5	4		4	4	0		5	0	0
AGO1_ARATH	At1g48410	ARGONAUTE 1 (AGO1)		0	1		0	1		13	38	17		23	21	7		26	27	31		37	40	23		23	30	10		33	18	50
AIM1_ARATH	At4g29010	ABNORMAL INFLORESCENCE MERISTEM (AIM1)		0	1		0	1		29	24	12		63	48	11		101	97	108		54	62	16		60	50	28		18	13	39
AIP12_ARATH	At3g18060			0	1		0	1		8	11	30		18	29	18		34	33	44		9	11	0		27	27	0		0	15	17
AIR12_ARATH	At3g07390	AUXIN-INDUCED IN ROOT CULTURES 12 (AIR12)		0	1		0	1		16	14	7		21	14	16		13	12	13		5	0	7		14	5	7		0	18	15
AKH1_ARATH	At1g31230	ASPARTATE KINASE-HOMOSERINE DEHYDROGENASE I (AK-HSDH I)		0	1		0	1		20	42	7		22	32	26		84	57	96		38	52	26		56	63	17		56	36	32
AL121_ARATH	At5g62530	ALDEHYDE DEHYDROGENASE 12A1 (ALDH12A1)		0	1		0	1		27	21	49		21	21	41		0	7	0		34	8	14		31	42	29		24	16	23
AL2B4_ARATH	At3g48000	ALDEHYDE DEHYDROGENASE 2B4 (ALDH2B4)		0	1		0	1		69	51	82		90	83	66		73	88	40		68	64	49		83	68	66		81	80	80
AL2B7_ARATH	At1g23800	ALDEHYDE DEHYDROGENASE 2B7 (ALDH2B7)		0	1		0	1		0	0	5		5	7	5		0	5	5		5	0	11		5	0	0		0	5	0
AL2C4_ARATH	At3g24503	ALDEHYDE DEHYDROGENASE 2C4 (ALDH2C4)		0	1		0	1		46	62	48		63	0	68		15	71	12		8	30	25		24	28	13		32	23	45
AL3F1_ARATH	At4g36250	ALDEHYDE DEHYDROGENASE 3F1 (ALDH3F1)		0	1		0	1		9	36	44		20	15	19		9	9	20		8	10	17		33	19	26		9	10	17
AL3H1_ARATH	At1g44170	ALDEHYDE DEHYDROGENASE 3H1 (ALDH3H1)		0	1		0	1		26	21	14		14	14	16		21	20	23		9	16	9		17	15	12		15	19	12
AL3I1_ARATH	At4g34240	ALDEHYDE DEHYDROGENASE 3I1 (ALDH3I1)		0	1		0	1		0	6	8		7	8	17		0	7	0		7	7	0		8	8	7		7	17	13
AL7B4_ARATH	At1g54100	ALDEHYDE DEHYDROGENASE 7B4 (ALDH7B4)		0	1		0	1		53	34	76		73	14	44		28	44	29		25	5	11		30	73	13		15	29	29
ALAT1_ARATH	At1g17290	ALANINE AMINOTRANSFERASE (AlaAT1)		0	1		0	1		80	60	85		77	59	84		82	102	47		62	34	40		74	29	40		43	56	57
ALFC4_ARATH	At5g03690	FRUCTOSE-BISPHOSPHATE ALDOLASE 4 (FBA4)		0	1		0	1		20	20	21		21	20	19		29	26	21		20	19	20		19	18	18		8	19	19
ALFC5_ARATH	At4g26530	FRUCTOSE-BISPHOSPHATE ALDOLASE 5 (FBA5)		0	1		0	1		172	160	153		122	134	197		111	131	123		97	106	108		143	133	114		94	186	118
ALFC6_ARATH	At2g36460	FRUCTOSE-BISPHOSPHATE ALDOLASE 6 (FBA6)		0	1		0	1		159	159	165		157	96	125		117	132	98		131	127	119		116	129	145		116	119	127
ALFC8_ARATH	At3g52930	FRUCTOSE-BISPHOSPHATE ALDOLASE 8 (FBA8)		0	1		0	1		213	280	201		212	169	202		194	222	212		140	170	122		157	185	160		195	161	208
ALFP1_ARATH	At2g21330	FRUCTOSE-BISPHOSPHATE ALDOLASE 1 (FBA1)		0	1		0	1		250	233	241		285	199	251		125	191	151		207	155	178		154	182	121		181	224	147
ALFP2_ARATH	At4g38970	FRUCTOSE-BISPHOSPHATE ALDOLASE 2 (FBA2)		0	1		0	1		269	336	313		397	268	307		204	270	231		294	227	274		244	239	179		200	251	201
ALFP3_ARATH	At2g01140	PIGMENT DEFECTIVE 345 (PDE345)		0	1		0	1		47	34	31		37	31	24		14	41	26		49	35	55		42	32	29		69	20	31
ALKR2_ARATH	At1g60680			0	1		0	1		10	18	10		11	11	18		0	8	7		8	10	8		21	10	16		17	18	18
AMI1_ARATH	At1g08980	AMIDASE 1 (AMI1)		0	1		0	1		21	8	17		10	8	16		0	6	8		10	0	0		9	29	11		17	10	9
AMPL1_ARATH	At2g24200	LEUCYL AMINOPEPTIDASE 1 (LAP1)		0	1		0	1		60	136	134		140	122	132		105	100	84		75	50	26		137	109	87		105	134	116
AMPL2_ARATH	At4g30920	LEUCYL AMINOPEPTIDASE 2 (LAP2)		0	1		0	1		33	30	61		51	55	26		52	38	15		35	19	8		53	64	25		32	36	50
AMPL3_ARATH	At4g30910			0	1		0	1		18	14	21		30	18	9		21	13	9		10	5	0		33	23	16		13	15	14
ANM15_ARATH	At4g31120	SHK1 BINDING PROTEIN 1 (SKB1)		0	1		0	1		7	8	7		5	8	7		9	14	17		7	6	13		12	7	0		7	9	13
ANTR2_ARATH	At4g00370	(ANTR2)		0	1		0	1		7	8	8		13	13	7		9	8	7		0	0	7		13	8	0		9	9	7
ANX1_ARATH	At3g04690	ANXUR1 (ANX1)		0	1		0	1		6	6	11		0	0	0		0	5	6		5	13	7		6	6	6		6	6	8
ANXD1_ARATH	At1g35720	ANNEXIN 1 (ANNAT1)		0	1		0	1		220	151	363		207	145	186		164	183	168		143	140	123		87	181	115		117	151	118
ANXD4_ARATH	At2g38750	ANNEXIN 4 (ANNAT4)		0	1		0	1		16	18	13		12	4	9		0	10	16		21	9	15		17	0	19		27	27	27
AOC1_ARATH	At3g25760	ALLENE OXIDE CYCLASE 1 (AOC1)		0	1		0	1		0	0	0		0	0	0		7	7	13		5	16	18		32	20	26		0	6	13
AOC2_ARATH	At3g25770	ALLENE OXIDE CYCLASE 2 (AOC2)		0	1		0	1		0	0	0		13	0	0		7	12	7		15	0	0		46	33	26		7	8	24
AP1G1_ARATH	At1g23900	GAMMA-ADAPTIN 1 (GAMMA-ADAPTIN 1)		0	1		0	1		0	32	34		19	21	8		26	28	21		21	24	7		13	12	0		15	0	32
AP1G2_ARATH	At1g60070			0	1		0	1		12	6	38		15	6	5		6	14	7		14	8	6		5	13	0		0	5	11
AP2A1_ARATH	At5g22770	ALPHA-ADAPTIN (alpha-ADR)		0	1		0	1		0	46	25		42	38	27		57	84	70		41	29	22		24	34	14		81	45	50
AP2M_ARATH	At5g46630	ADAPTOR PROTEIN-2 MU-ADAPTIN (AP2M)		0	1		0	1		6	12	5		21	20	19		17	16	18		8	7	5		5	0	0		0	8	0
AP4M_ARATH	At4g24550	ADAPTOR PROTEIN-4 MU-ADAPTIN (AP4M)		0	1		0	1		15	6	0		0	0	0		8	6	6		0	5	6		7	0	0		7	5	0
APA1_ARATH	At1g11910	ASPARTIC PROTEINASE A1 (APA1)		0	1		0	1		7	0	0		18	0	0		0	6	0		0	7	0		19	11	9		5	6	17
APBLB_ARATH	At4g11380			0	1		0	1		36	41	20		36	66	32		40	54	70		34	37	9		59	75	37		71	55	31
APF2_ARATH	At1g01300			0	1		0	1		15	7	7		8	0	6		0	0	8		7	10	0		17	8	0		7	6	11
APG2_ARATH	At3g16370			0	1		0	1		45	34	49		30	62	37		34	40	41		41	54	52		39	51	30		48	47	26
APM1_ARATH	At4g33090	AMINOPEPTIDASE M1 (APM1)		0	1		0	1		49	82	86		87	81	102		70	83	46		82	83	70		84	113	49		91	69	75
APS1_ARATH	At3g22890	ATP SULFURYLASE 1 (APS1)		0	1		0	1		159	168	133		155	150	150		238	293	259		113	78	70		70	90	87		145	145	159
APS2_ARATH	At1g19920	(APS2)		0	1		0	1		68	42	22		49	50	41		71	53	69		39	33	33		28	39	28		63	64	59
APS3_ARATH	At4g14680	(APS3)		0	1		0	1		51	32	27		49	33	18		78	90	75		23	19	12		9	20	20		42	48	59
APS4_ARATH	At5g43780	(APS4)		0	1		0	1		46	11	23		43	26	14		38	40	58		19	15	8		5	16	16		32	31	42
APT1_ARATH	At1g27450	ADENINE PHOSPHORIBOSYL TRANSFERASE 1 (APT1)		0	1		0	1		61	43	67		46	37	64		46	78	38		37	25	25		58	35	39		25	63	21
APT2_ARATH	At1g80050	ADENINE PHOSPHORIBOSYL TRANSFERASE 2 (APT2)		0	1		0	1		28	0	0		18	0	9		13	18	0		0	0	0		22	0	8		0	17	0
APX1_ARATH	At1g07890	ASCORBATE PEROXIDASE 1 (APX1)		0	1		0	1		149	134	175		176	129	115		95	129	147		148	133	107		81	118	99		85	108	152
APX3_ARATH	At4g35000	ASCORBATE PEROXIDASE 3 (APX3)		0	1		0	1		55	27	31		25	37	12		25	35	17		42	27	10		31	39	18		24	13	20
APXT_ARATH	At1g77490	THYLAKOIDAL ASCORBATE PEROXIDASE (TAPX)		0	1		0	1		107	67	57		83	65	53		18	25	30		82	62	32		70	111	54		28	39	41
ARF1_ARATH	At2g47170	(ARF1A1C)		0	1		0	1		148	151	166		134	134	179		77	78	135		154	100	130		66	99	96		145	168	175
ARF3_ARATH	At2g24765	ADP-RIBOSYLATION FACTOR 3 (ARF3)		0	1		0	1		12	6	6		9	13	8		6	21	14		6	9	13		13	16	4		9	6	8
ARGC_ARATH	At2g19940			0	1		0	1		126	109	99		77	77	100		125	103	80		86	104	64		62	113	39		108	118	90
ARGE_ARATH	At4g17830	N2-ACETYLORNITHINE DEACETYLASE (ATNAOD)		0	1		0	1		14	0	0		0	12	5		14	8	0		22	0	0		22	0	0		13	0	0
ARGI1_ARATH	At4g08900	ARGININE AMIDOHYDROLASE 1 (ARGAH1)		0	1		0	1		23	19	20		33	23	25		26	20	20		30	19	21		23	21	22		25	45	24
ARGI2_ARATH	At4g08870	ARGININE AMIDOHYDROLASE 2 (ARGAH2)		0	1		0	1		0	26	29		50	36	0		0	0	35		46	34	0		50	36	0		55	90	46
ARL8A_ARATH	At3g49870	ADP-RIBOSYLATION FACTOR-LIKE A1C (ARLA1C)		0	1		0	1		8	17	32		8	23	25		15	6	26		15	13	13		39	26	29		41	29	29
AROG_ARATH	At4g33510	3-DEOXY-D-ARABINO-HEPTULOSONATE 7-PHOSPHATE SYNTHASE (DHS2)		0	1		0	1		8	14	14		14	25	16		0	8	5		9	0	7		8	9	0		16	9	16
ASE2_ARATH	At4g34740	GLN PHOSPHORIBOSYL PYROPHOSPHATE AMIDOTRANSFERASE 2 (ASE2)		0	1		0	1		0	0	0		9	0	0		16	17	8		0	0	7		22	22	9		15	16	9
ASNS1_ARATH	At3g47340	GLUTAMINE-DEPENDENT ASPARAGINE SYNTHASE 1 (ASN1)		0	1		0	1		0	0	6		0	0	0		8	0	0		23	29	23		26	7	0		20	6	17
ASNS2_ARATH	At5g65010	ASPARAGINE SYNTHETASE 2 (ASN2)		0	1		0	1		52	47	84		64	23	54		76	84	85		55	47	54		43	65	22		98	89	94
ASNS3_ARATH	At5g10240	ASPARAGINE SYNTHETASE 3 (ASN3)		0	1		0	1		19	8	45		7	7	7		14	23	25		6	14	12		7	11	6		7	6	6
ASPG1_ARATH	At3g18490	ASPARTIC PROTEASE IN GUARD CELL 1 (ASPG1)		0	1		0	1		6	19	10		17	0	0		10	0	6		0	0	10		0	0	0		7	0	9
ASSY_ARATH	At4g24830			0	1		0	1		34	65	30		45	48	34		43	32	50		43	49	22		48	46	25		48	31	33
ATOX1_ARATH	At1g66240	HOMOLOG OF ANTI-OXIDANT 1 (ATX1)		0	1		0	1		6	5	10		9	20	0		8	9	11		0	10	10		9	9	8		9	0	0
ATP5H_ARATH	At3g52300	ATP SYNTHASE D CHAIN, MITOCHONDRIAL (ATPQ)		0	1		0	1		118	70	118		35	50	62		74	107	61		137	73	79		62	54	54		70	49	36
ATP7_ARATH	At2g21870	MALE GAMETOPHYTE DEFECTIVE 1 (MGP1)		0	1		0	1		98	82	95		56	43	53		71	82	69		92	54	73		44	72	26		81	102	87
ATPA_ARATH	AtCg00120	ATP SYNTHASE SUBUNIT ALPHA (ATPA)		0	1		0	1		763	593	590		777	613	662		1123	941	1062		777	843	414		447	697	403		618	801	516
ATPAM_ARATH	AtMg01190	ATP SYNTHASE SUBUNIT 1 (ATP1)		0	1		0	1		276	301	233		224	229	254		417	375	432		307	241	179		180	216	241		262	198	209
ATPB_ARATH	AtCg00480	ATP SYNTHASE SUBUNIT BETA (PB)		0	1		0	1		897	744	924		1092	752	943		671	716	630		749	651	620		787	849	781		662	760	696
ATPBM_ARATH	At5g08670			0	1		0	1		297	299	313		293	271	316		269	232	271		284	311	259		324	292	287		221	265	262
ATPD_ARATH	At4g09650	ATP SYNTHASE DELTA-SUBUNIT GENE (ATPD)		0	1		0	1		103	81	71		161	65	47		166	170	185		104	89	43		51	118	65		45	124	67
ATPE_ARATH	AtCg00470	ATP SYNTHASE EPSILON CHAIN (ATPE)		0	1		0	1		148	104	79		166	121	97		143	187	155		108	140	91		88	90	92		78	78	116
ATPF_ARATH	AtCg00130	(ATPF)		0	1		0	1		175	140	154		160	133	141		162	154	154		186	128	159		130	137	116		148	164	132
ATPG1_ARATH	At4g04640	(ATPC1)		0	1		0	1		247	183	266		211	147	162		190	231	240		277	176	140		156	197	238		171	196	164
ATPG3_ARATH	At2g33040	GAMMA SUBUNIT OF MT ATP SYNTHASE (ATP3)		0	1		0	1		120	116	100		103	114	99		138	96	137		92	119	90		141	93	86		101	145	130
ATPI_ARATH	AtCg00150	(ATPI)		0	1		0	1		0	0	0		43	27	0		5	6	0		13	11	7		23	25	33		0	23	5
ATPO_ARATH	At5g13450	DELTA SUBUNIT OF MT ATP SYNTHASE (ATP5)		0	1		0	1		59	35	33		19	26	30		21	36	14		22	26	13		22	15	30		52	25	47
AVP1_ARATH	At1g15690	(AVP1)		0	1		0	1		214	237	245		143	149	254		116	134	166		203	163	151		156	152	132		186	193	187
AXS1_ARATH	At2g27860	UDP-D-APIOSE/UDP-D-XYLOSE SYNTHASE 1 (AXS1)		0	1		0	1		35	60	36		35	47	44		47	68	57		50	46	24		18	42	21		48	48	27
B561O_ARATH	At4g12980			0	1		0	1		6	19	10		0	7	0		6	0	0		0	0	0		0	0	0		0	0	4
BADH1_ARATH	At1g74920	ALDEHYDE DEHYDROGENASE 10A8 (ALDH10A8)		0	1		0	1		40	30	25		29	17	45		0	19	0		8	23	27		29	9	11		0	18	10
BAG7_ARATH	At5g62390	BCL-2-ASSOCIATED ATHANOGENE 7 (BAG7)		0	1		0	1		71	71	125		29	26	96		0	47	38		60	36	53		17	67	14		73	49	41
BAM3_ARATH	At4g17090	CHLOROPLAST BETA-AMYLASE (CT-BMY)		0	1		0	1		67	36	66		70	68	70		79	90	97		38	36	25		28	44	45		64	68	57
BAS1A_ARATH	At3g11630	2-CYS PEROXIREDOXIN A (2CPA)		0	1		0	1		131	118	155		146	119	180		68	116	96		92	104	97		72	144	133		126	139	123
BAS1B_ARATH	At5g06290	2-CYSTEINE PEROXIREDOXIN B (2-Cys Prx B)		0	1		0	1		126	115	135		154	102	170		66	104	102		69	117	105		77	148	108		136	131	106
BASS2_ARATH	At2g26900	BILE ACID:SODIUM SYMPORTER FAMILY PROTEIN 2 (BASS2)		0	1		0	1		12	9	6		9	9	4		0	7	0		11	5	9		9	10	7		18	8	0
BCA1_ARATH	At3g01500	CARBONIC ANHYDRASE 1 (CA1)		0	1		0	1		234	183	250		246	239	229		159	157	195		187	176	179		225	236	182		193	227	222
BCA2_ARATH	At5g14740	CARBONIC ANHYDRASE 2 (CA2)		0	1		0	1		375	308	397		403	293	372		277	323	260		317	307	287		239	326	244		293	356	370
BCA3_ARATH	At1g23730	BETA CARBONIC ANHYDRASE 3 (BCA3)		0	1		0	1		53	36	40		41	37	42		16	45	24		38	30	28		17	43	28		25	27	24
BCA4_ARATH	At1g70410	BETA CARBONIC ANHYDRASE 4 (BCA4)		0	1		0	1		116	111	138		102	96	85		76	130	62		103	87	123		71	93	76		111	91	110
BGAL1_ARATH	At3g13750	BETA GALACTOSIDASE 1 (BGAL1)		0	1		0	1		0	21	7		0	22	25		15	12	25		0	19	9		6	0	0		20	21	25
BGL18_ARATH	At1g52400	BETA GLUCOSIDASE 18 (BGLU18)		0	1		0	1		88	81	111		127	58	72		14	14	16		105	117	133		124	153	118		96	158	130
BGL37_ARATH	At5g25980	GLUCOSIDE GLUCOHYDROLASE 2 (TGG2)		0	1		0	1		132	140	115		115	70	117		23	56	36		8	9	7		7	9	9		7	9	7
BGL38_ARATH	At5g26000	THIOGLUCOSIDE GLUCOHYDROLASE 1 (TGG1)		0	1		0	1		159	117	74		150	121	119		57	47	35		83	174	93		222	111	154		140	170	180
BGL42_ARATH	At5g36890	BETA GLUCOSIDASE 42 (BGLU42)		0	1		0	1		5	7	14		7	6	12		7	0	12		12	14	14		13	13	6		13	13	7
BIG_ARATH	At3g02260	BIG (BIG)		0	1		0	1		54	39	27		35	29	42		30	45	47		29	29	8		8	38	8		45	56	40
BIG2_ARATH	At3g60860	BIG2 (BIG2)		0	1		0	1		20	28	21		23	27	23		10	25	37		18	28	32		17	21	6		33	27	27
BIG3_ARATH	At1g01960	EMBRYO SAC DEVELOPMENT ARREST 10 (EDA10)		0	1		0	1		37	46	32		26	47	78		40	66	55		36	47	47		22	49	16		77	50	53
BIG5_ARATH	At3g43300	HOPM INTERACTOR 7 (ATMIN7)		0	1		0	1		71	53	41		54	45	46		31	82	116		41	47	31		57	43	6		129	81	43
BQMT_ARATH	At3g63410	ALBINO OR PALE GREEN MUTANT 1 (APG1)		0	1		0	1		113	106	119		101	85	108		81	98	119		91	64	74		131	136	78		112	87	117
BRC2A_ARATH	At4g00020;At4g00010	BREAST CANCER 2 LIKE 2A (BRCA2(IV))		0	1		0	1		6	0	0		6	6	0		6	0	6		6	6	0		0	6	0		6	0	6
BTR1_ARATH	At5g04430	BINDING TO TOMV RNA 1L (LONG FORM) (BTR1L)		0	1		0	1		0	7	11		14	7	8		0	11	0		0	0	0		19	5	16		0	9	14
BXL7_ARATH	At1g78060			0	1		0	1		14	7	14		0	13	9		0	6	0		0	12	0		0	13	0		11	0	6
C71B7_ARATH	At1g13110	CYTOCHROME P450, FAMILY 71 SUBFAMILY B, POLYPEPTIDE 7 (CYP71B7)		0	1		0	1		19	6	18		27	30	9		7	6	16		8	8	9		9	6	5		6	20	6
C79F1_ARATH	At1g16410	CYTOCHROME P450 79F1 (CYP79F1)		0	1		0	1		23	42	35		32	12	24		6	12	12		0	0	13		6	6	0		0	8	0
C7A15_ARATH	At3g14690	CYTOCHROME P450, FAMILY 72, SUBFAMILY A, POLYPEPTIDE 15 (CYP72A15)		0	1		0	1		18	20	17		14	0	10		0	12	4		7	10	0		0	15	0		5	0	14
C83A1_ARATH	At4g13770	CYTOCHROME P450, FAMILY 83, SUBFAMILY A, POLYPEPTIDE 1 (CYP83A1)		0	1		0	1		52	30	34		38	47	63		44	69	62		53	26	45		49	59	26		55	47	49
C83B1_ARATH	At4g31500	CYTOCHROME P450, FAMILY 83, SUBFAMILY B, POLYPEPTIDE 1 (CYP83B1)		0	1		0	1		23	9	25		14	8	25		0	5	9		0	8	18		15	18	8		25	0	9
C84A1_ARATH	At4g36220	FERULIC ACID 5-HYDROXYLASE 1 (FAH1)		0	1		0	1		21	8	16		0	6	36		16	29	38		26	40	17		17	18	14		25	17	27
C97B3_ARATH	At4g15110	CYTOCHROME P450, FAMILY 97, SUBFAMILY B, POLYPEPTIDE 3 (CYP97B3)		0	1		0	1		41	8	20		25	15	9		75	58	28		34	41	12		18	21	13		13	28	14
C98A3_ARATH	At2g40890	CYTOCHROME P450, FAMILY 98, SUBFAMILY A, POLYPEPTIDE 3 (CYP98A3)		0	1		0	1		8	8	8		9	7	9		8	7	8		7	0	0		8	7	0		9	9	7
CA4_ARATH	At3g47470	LIGHT-HARVESTING CHLOROPHYLL-PROTEIN COMPLEX I SUBUNIT A4 (LHCA4)		0	1		0	1		207	167	148		211	128	154		121	118	145		240	247	157		130	192	144		123	198	126
CAB6_ARATH	At3g54890	PHOTOSYSTEM I LIGHT HARVESTING COMPLEX GENE 1 (LHCA1)		0	1		0	1		135	79	91		110	58	102		38	103	60		81	90	58		77	64	25		55	58	57
CADH7_ARATH	At4g37980	ELICITOR-ACTIVATED GENE 3-1 (ELI3-1)		0	1		0	1		44	45	65		55	60	72		95	45	78		70	103	67		61	105	75		59	64	60
CADH8_ARATH	At4g37990	ELICITOR-ACTIVATED GENE 3-2 (ELI3-2)		0	1		0	1		8	8	8		9	8	8		8	8	9		8	9	8		9	8	8		8	8	8
CADH9_ARATH	At4g39330	CINNAMYL ALCOHOL DEHYDROGENASE 9 (CAD9)		0	1		0	1		32	41	38		52	33	57		6	26	24		20	27	38		41	55	25		16	56	59
CALM1_ARATH	At5g37780	CALMODULIN 1 (CAM1)		0	1		0	1		20	26	29		7	22	18		23	27	34		19	0	14		12	15	10		7	26	9
CALS9_ARATH	At3g07160	GLUCAN SYNTHASE-LIKE 10 (GSL10)		0	1		0	1		51	53	54		0	19	51		0	14	10		23	15	29		33	19	12		34	30	43
CALSA_ARATH	At2g36850	GLUCAN SYNTHASE-LIKE 8 (GSL8)		0	1		0	1		89	72	54		8	18	66		6	14	24		29	34	28		48	27	0		36	28	57
CALSC_ARATH	At4g03550	GLUCAN SYNTHASE-LIKE 5 (GSL05)		0	1		0	1		0	35	54		0	0	13		0	0	11		0	15	33		46	10	0		53	26	41
CALX1_ARATH	At5g61790	CALNEXIN 1 (CNX1)		0	1		0	1		65	41	34		63	34	43		23	50	35		40	23	16		25	43	6		20	32	12
CAND1_ARATH	At2g02560	CULLIN-ASSOCIATED AND NEDDYLATION DISSOCIATED (CAND1)		0	1		0	1		22	32	24		18	36	17		38	58	15		35	14	0		9	9	17		27	13	25
CAP1_ARATH	At4g32285			0	1		0	1		8	5	0		8	0	8		19	11	12		7	6	6		22	7	8		21	6	7
CAPP1_ARATH	At1g53310	PHOSPHOENOLPYRUVATE CARBOXYLASE 1 (PPC1)		0	1		0	1		132	181	170		163	113	141		117	154	158		109	81	96		111	101	107		115	130	102
CAPP2_ARATH	At2g42600	PHOSPHOENOLPYRUVATE CARBOXYLASE 2 (PPC2)		0	1		0	1		274	325	295		274	284	342		305	330	343		196	166	234		209	332	203		273	271	321
CAPP3_ARATH	At3g14940	PHOSPHOENOLPYRUVATE CARBOXYLASE 3 (PPC3)		0	1		0	1		57	73	59		93	71	88		79	77	91		49	36	51		63	67	65		87	81	64
CARB_ARATH	At1g29900	CARBAMOYL PHOSPHATE SYNTHETASE B (CARB)		0	1		0	1		80	61	66		97	117	53		138	93	79		120	108	53		82	137	17		123	107	102
CAS_ARATH	At5g23060	CALCIUM SENSING RECEPTOR (CaS)		0	1		0	1		143	124	169		141	130	68		132	152	78		160	146	114		138	142	75		109	98	78
CAS1_ARATH	At2g07050	CYCLOARTENOL SYNTHASE 1 (CAS1)		0	1		0	1		6	7	12		12	20	39		7	10	22		36	16	14		23	9	17		28	22	25
CATA1_ARATH	At1g20630	CATALASE 1 (CAT1)		0	1		0	1		131	86	85		84	73	90		118	190	130		92	109	91		60	136	64		91	94	72
CATA2_ARATH	At4g35090	CATALASE 2 (CAT2)		0	1		0	1		158	188	121		203	142	143		171	187	193		113	172	110		82	138	81		125	215	130
CATA3_ARATH	At1g20620	CATALASE 3 (CAT3)		0	1		0	1		308	254	243		276	227	247		375	489	435		471	391	268		344	339	217		329	256	328
CB1A_ARATH	At1g29920	CHLOROPHYLL A/B-BINDING PROTEIN 2 (CAB2)		0	1		0	1		316	173	152		317	315	398		235	183	165		299	288	200		127	218	100		135	241	104
CB21_ARATH	At2g05100	PHOTOSYSTEM II LIGHT HARVESTING COMPLEX GENE 2.1 (LHCB2.1)		0	1		0	1		260	139	161		234	268	323		199	159	113		241	230	170		111	170	101		124	206	73
CB22_ARATH	At2g05070	PHOTOSYSTEM II LIGHT HARVESTING COMPLEX GENE 2.2 (LHCB2.2)		0	1		0	1		283	180	169		244	279	342		0	0	123		251	0	0		0	185	0		0	229	0
CB3_ARATH	At5g54270	LIGHT-HARVESTING CHLOROPHYLL B-BINDING PROTEIN 3 (LHCB3)		0	1		0	1		151	111	128		186	225	267		178	110	115		157	182	115		70	110	87		77	205	40
CB4A_ARATH	At5g01530	LIGHT HARVESTING COMPLEX PHOTOSYSTEM II (LHCB4.1)		0	1		0	1		212	226	153		178	196	175		131	195	105		220	211	212		200	174	183		183	167	115
CB4B_ARATH	At3g08940	LIGHT HARVESTING COMPLEX PHOTOSYSTEM II (LHCB4.2)		0	1		0	1		222	206	146		212	235	194		88	115	92		233	249	195		215	274	228		191	206	117
CB4C_ARATH	At2g40100	LIGHT HARVESTING COMPLEX PHOTOSYSTEM II (LHCB4.3)		0	1		0	1		77	36	32		69	9	21		22	14	16		39	38	15		18	25	5		15	13	30
CB5_ARATH	At4g10340	LIGHT HARVESTING COMPLEX OF PHOTOSYSTEM II 5 (LHCB5)		0	1		0	1		310	264	290		233	235	240		206	282	218		327	295	294		212	262	218		276	255	191
CBSX3_ARATH	At5g10860	CBS DOMAIN CONTAINING PROTEIN 3 (CBSX3)		0	1		0	1		0	0	0		9	7	0		8	7	0		0	0	5		8	0	11		0	6	0
CCB1_ARATH	At3g26710	COFACTOR ASSEMBLY OF COMPLEX C (CCB1)		0	1		0	1		9	9	9		10	8	8		9	7	8		10	8	7		10	18	9		8	0	8
CCD1_ARATH	At3g63520	CAROTENOID CLEAVAGE DIOXYGENASE 1 (CCD1)		0	1		0	1		113	133	103		80	96	100		100	162	111		81	97	75		95	54	25		67	113	92
CCD4_ARATH	At4g19170	NINE-CIS-EPOXYCAROTENOID DIOXYGENASE 4 (NCED4)		0	1		0	1		11	26	24		47	40	19		48	34	66		7	17	0		47	13	29		6	16	17
CD48A_ARATH	At3g09840	CELL DIVISION CYCLE 48 (CDC48)		0	1		0	1		104	120	77		84	123	103		127	82	129		96	110	95		106	103	83		76	119	72
CD48D_ARATH	At3g53230	CELL DIVISION CYCLE 48B (ATCDC48B)		0	1		0	1		58	75	45		47	72	66		68	45	81		30	53	39		67	71	62		51	81	40
CD48E_ARATH	At5g03340	CELL DIVISION CYCLE 48C (ATCDC48C)		0	1		0	1		64	86	51		53	81	78		78	0	99		44	77	51		80	77	77		58	90	48
CDKA1_ARATH	At3g48750	CELL DIVISION CONTROL 2 (CDC2)		0	1		0	1		19	33	33		22	0	19		17	27	45		35	6	25		0	11	0		13	14	41
CDKD3_ARATH	At1g18040	CYCLIN-DEPENDENT KINASE D1;3 (CDKD1;3)		0	1		0	1		12	26	29		22	18	13		17	18	0		0	0	17		23	16	24		19	18	26
CDPK3_ARATH	At4g23650	CALCIUM-DEPENDENT PROTEIN KINASE 6 (CDPK6)		0	1		0	1		35	26	40		19	18	39		37	54	33		38	22	11		39	20	28		58	40	42
CESA3_ARATH	At5g05170	CONSTITUTIVE EXPRESSION OF VSP 1 (CEV1)		0	1		0	1		19	14	8		0	0	18		0	17	0		0	0	0		18	0	0		13	15	6
CF107_ARATH	At3g17040	HIGH CHLOROPHYLL FLUORESCENT 107 (HCF107)		0	1		0	1		0	10	5		0	10	0		0	10	10		10	10	10		10	10	10		10	10	0
CFI1_ARATH	At3g55120	TRANSPARENT TESTA 5 (TT5)		0	1		0	1		10	10	9		16	14	17		7	9	10		10	10	19		19	8	10		10	10	9
CGEP_ARATH	At2g47390			0	1		0	1		21	16	18		33	31	25		32	29	22		36	28	7		24	74	0		14	12	7
CH60A_ARATH	At3g23990	HEAT SHOCK PROTEIN 60 (HSP60)		0	1		0	1		29	13	6		48	37	30		70	34	67		7	28	10		45	36	49		20	12	22
CHLH_ARATH	At5g13630	GENOMES UNCOUPLED 5 (GUN5)		0	1		0	1		27	22	16		58	63	25		30	12	21		0	13	11		69	34	20		29	69	46
CHLI1_ARATH	At4g18480	(CHLI1)		0	1		0	1		48	64	17		52	65	8		88	65	79		27	79	19		41	86	15		78	55	35
CHLI2_ARATH	At5g45930	MAGNESIUM CHELATASE I2 (CHLI2)		0	1		0	1		0	14	10		10	37	0		32	28	32		15	24	0		19	14	7		21	23	21
CHLM_ARATH	At4g25080	MAGNESIUM-PROTOPORPHYRIN IX METHYLTRANSFERASE (CHLM)		0	1		0	1		107	57	60		55	52	56		9	60	37		79	29	42		50	59	70		50	78	75
CHLP_ARATH	At1g74470			0	1		0	1		129	132	115		161	113	122		72	120	92		117	109	95		104	114	89		108	114	97
CHUP1_ARATH	At3g25690	CHLOROPLAST UNUSUAL POSITIONING 1 (CHUP1)		0	1		0	1		10	16	15		6	7	39		0	15	20		7	17	7		7	24	0		22	23	15
CINV1_ARATH	At1g35580	CYTOSOLIC INVERTASE 1 (CINV1)		0	1		0	1		8	8	5		7	5	5		0	5	5		8	7	0		6	8	0		7	5	7
CISY4_ARATH	At2g44350	(ATCS)		0	1		0	1		13	29	31		42	15	25		13	29	0		0	13	21		46	26	21		9	13	24
CISY5_ARATH	At3g60100	CITRATE SYNTHASE 5 (CSY5)		0	1		0	1		0	0	9		18	7	6		5	10	0		0	9	9		17	11	6		0	0	11
CLAH1_ARATH	At3g11130	CLATHRIN HEAVY CHAIN 1 (CHC1)		0	1		0	1		614	570	600		593	496	508		509	596	580		543	460	430		439	541	329		557	616	464
CLAH2_ARATH	At3g08530	CLATHRIN HEAVY CHAIN 2 (CHC2)		0	1		0	1		616	525	572		502	466	499		516	573	556		520	434	431		442	524	344		586	632	497
CLPB4_ARATH	At2g25140	CASEIN LYTIC PROTEINASE B4 (CLPB4)		0	1		0	1		8	8	7		7	7	7		8	16	7		8	7	8		7	7	13		8	7	8
CLPC1_ARATH	At5g50920	CLPC HOMOLOGUE 1 (CLPC1)		0	1		0	1		463	393	368		484	483	365		637	578	680		573	541	319		317	500	308		425	471	375
CLPC2_ARATH	At3g48870	(HSP93-III)		0	1		0	1		277	206	169		280	245	168		356	266	353		340	318	178		206	306	202		267	339	250
CLPP1_ARATH	AtCg00670	PLASTID-ENCODED CLP P (PCLPP)		0	1		0	1		40	20	31		27	28	28		18	17	32		22	44	30		16	32	46		28	19	38
CLPP2_ARATH	At5g23140	NUCLEAR-ENCODED CLP PROTEASE P7 (NCLPP7)		0	1		0	1		7	19	6		17	6	8		15	5	17		16	16	10		6	7	0		14	18	0
CLPP3_ARATH	At1g66670	CLP PROTEASE PROTEOLYTIC SUBUNIT 3 (CLPP3)		0	1		0	1		38	28	13		44	28	20		70	52	33		23	32	44		25	27	0		24	9	28
CLPP4_ARATH	At5g45390	CLP PROTEASE P4 (CLPP4)		0	1		0	1		81	74	76		97	127	97		116	99	125		83	84	70		53	113	49		111	101	62
CLPP5_ARATH	At1g02560	NUCLEAR ENCODED CLP PROTEASE 5 (CLPP5)		0	1		0	1		41	25	63		49	58	55		41	56	70		52	55	36		32	51	38		31	42	39
CLPP6_ARATH	At1g11750	CLP PROTEASE PROTEOLYTIC SUBUNIT 6 (CLPP6)		0	1		0	1		74	56	41		45	55	60		59	54	71		59	67	38		93	55	49		84	69	50
CLPR1_ARATH	At1g49970	CLP PROTEASE PROTEOLYTIC SUBUNIT 1 (CLPR1)		0	1		0	1		5	13	7		13	7	7		8	7	16		14	13	7		14	23	20		11	12	7
CLPR2_ARATH	At1g12410	CLP PROTEASE PROTEOLYTIC SUBUNIT 2 (CLP2)		0	1		0	1		33	28	34		29	23	19		39	24	15		0	7	0		32	16	19		6	20	36
CLPR3_ARATH	At1g09130			0	1		0	1		17	18	24		20	28	21		26	25	40		21	19	14		40	32	9		31	49	17
CLPR4_ARATH	At4g17040	CLP PROTEASE R SUBUNIT 4 (CLPR4)		0	1		0	1		9	18	9		21	27	15		9	7	7		16	18	20		27	23	18		17	14	16
CLU_ARATH	At3g52140	NON RESPONDING TO OXYLIPINS 38 (NOXY38)		0	1		0	1		6	15	9		14	0	8		26	7	23		34	17	21		5	8	0		9	22	0
CML13_ARATH	At1g12310			0	1		0	1		44	51	18		8	18	18		35	53	61		30	15	8		7	0	9		38	48	25
CMTA5_ARATH	At4g16150	CALMODULIN-BINDING TRANSCRIPTION ACTIVATOR 2 (CAMTA5)		0	1		0	1		12	17	0		0	0	20		15	7	5		5	7	0		0	15	0		19	5	0
COB21_ARATH	At1g79990			0	1		0	1		30	25	28		7	16	28		39	35	45		36	21	37		18	31	15		40	44	21
COB22_ARATH	At1g52360			0	1		0	1		83	50	43		27	37	72		83	68	110		75	52	49		21	81	22		77	68	43
COB23_ARATH	At3g15980			0	1		0	1		89	55	43		18	36	70		72	58	90		63	53	32		19	67	23		78	71	50
COPA1_ARATH	At1g62020			0	1		0	1		196	187	183		136	116	179		200	211	236		112	84	73		114	151	88		188	159	169
COPA2_ARATH	At2g21390			0	1		0	1		293	254	265		172	195	233		300	272	320		204	177	130		186	223	137		228	224	234
COPB1_ARATH	At4g31480			0	1		0	1		129	154	102		91	185	111		188	187	164		107	95	75		111	140	76		160	135	132
COPB2_ARATH	At4g31490			0	1		0	1		111	142	96		73	182	113		174	173	147		91	87	78		95	136	84		155	133	144
COPD_ARATH	At5g05010			0	1		0	1		61	40	64		43	52	79		49	53	68		53	35	55		52	62	16		59	45	46
COPDA_ARATH	At5g10540	THIMET METALLOENDOPEPTIDASE 2 (TOP2)		0	1		0	1		65	65	69		59	69	66		99	101	115		120	131	89		90	101	34		97	85	45
COPG_ARATH	At4g34450			0	1		0	1		117	113	129		109	132	152		146	136	203		109	103	65		180	166	80		194	169	158
COPT5_ARATH	At5g20650	COPPER TRANSPORTER 5 (COPT5)		0	1		0	1		5	7	6		6	6	7		6	0	5		7	7	0		7	6	6		7	6	7
COR47_ARATH	At1g20440	COLD-REGULATED 47 (COR47)		0	1		0	1		6	0	0		0	6	5		5	6	5		6	6	6		0	0	0		5	0	5
CORI3_ARATH	At4g23600	CORONATINE INDUCED 1 (CORI3)		0	1		0	1		125	138	171		125	119	105		95	113	73		187	127	204		162	135	129		159	153	140
COX2_ARATH	AtMg00160	CYTOCHROME OXIDASE 2 (COX2)		0	1		0	1		26	13	27		14	6	20		6	15	14		13	18	0		14	14	6		6	6	5
CP18C_ARATH	At4g38740	ROTAMASE CYP 1 (ROC1)		0	1		0	1		58	40	38		36	53	77		55	83	81		54	51	17		48	52	51		60	59	59
CP18D_ARATH	At4g34870	ROTAMASE CYCLOPHILIN 5 (ROC5)		0	1		0	1		67	66	82		74	74	36		62	65	69		81	96	49		66	50	62		103	42	46
CP19A_ARATH	At2g16600	ROTAMASE CYP 3 (ROC3)		0	1		0	1		51	55	99		57	51	33		59	43	85		79	76	63		78	56	81		83	83	69
CP19B_ARATH	At2g21130			0	1		0	1		51	33	15		27	44	53		71	73	82		45	0	0		0	44	43		48	53	52
CP19D_ARATH	At2g29960	CYCLOPHILIN 5 (CYP5)		0	1		0	1		6	11	0		0	0	0		0	8	0		8	8	5		5	0	0		5	0	0
CP20C_ARATH	At3g62030	ROTAMASE CYP 4 (ROC4)		0	1		0	1		73	80	82		75	59	77		57	46	66		65	36	47		66	53	70		59	61	93
CP41A_ARATH	At3g63140	CHLOROPLAST STEM-LOOP BINDING PROTEIN OF 41 KDA (CSP41A)		0	1		0	1		40	27	55		83	49	26		57	47	40		32	31	32		34	31	36		19	21	23
CP41B_ARATH	At1g09340	CHLOROPLAST RNA BINDING (CRB)		0	1		0	1		335	232	284		331	284	250		306	357	308		237	309	177		181	259	198		242	238	196
CP74A_ARATH	At5g42650	ALLENE OXIDE SYNTHASE (AOS)		0	1		0	1		102	105	131		139	139	108		143	127	185		133	141	116		172	195	215		183	180	220
CPNA1_ARATH	At2g28000	CHAPERONIN-60ALPHA (CPN60A)		0	1		0	1		202	187	125		218	220	171		165	193	241		139	150	161		215	195	204		151	168	139
CPNB1_ARATH	At1g55490	CHAPERONIN 60 BETA (CPN60B)		0	1		0	1		219	158	151		255	224	196		305	317	298		174	191	114		196	236	184		234	231	210
CPNB2_ARATH	At3g13470	CHAPERONIN-60BETA2 (CPN60BETA2)		0	1		0	1		192	133	131		228	199	158		283	286	272		151	165	85		180	215	158		193	208	181
CPNB3_ARATH	At5g56500	CHAPERONIN-60BETA3 (CPN60BETA3)		0	1		0	1		66	69	54		83	83	69		101	80	123		96	79	76		54	89	59		90	92	80
CRD1_ARATH	At3g56940	COPPER RESPONSE DEFECT 1 (CRD1)		0	1		0	1		46	36	23		60	157	31		53	59	41		77	75	53		79	58	53		82	106	103
CRK10_ARATH	At4g23180	CYSTEINE-RICH RLK (RECEPTOR-LIKE PROTEIN KINASE) 10 (CRK10)		0	1		0	1		19	15	10		0	22	19		32	41	40		0	0	31		56	13	23		38	44	37
CRK12_ARATH	At4g23200	CYSTEINE-RICH RLK (RECEPTOR-LIKE PROTEIN KINASE) 12 (CRK12)		0	1		0	1		0	7	9		7	0	0		6	16	0		0	6	0		20	5	15		0	14	15
CSCL5_ARATH	At4g04340	REDUCED HYPEROSMOLALITY, INDUCED CA2+ INCREASE 1 (OSCA1) (OSCA1)		0	1		0	1		30	19	21		0	7	11		0	8	7		8	7	11		6	0	0		11	14	28
CSCLD_ARATH	At1g30360	EARLY-RESPONSIVE TO DEHYDRATION 4 (ERD4)		0	1		0	1		192	166	128		128	105	194		121	157	190		141	120	111		176	104	170		158	198	142
CSI1_ARATH	At2g22125	CELLULOSE SYNTHASE-INTERACTIVE PROTEIN 1 (CSI1)		0	1		0	1		66	71	75		24	35	81		22	28	46		13	36	8		0	47	8		101	83	71
CUL1_ARATH	At4g02570	CULLIN 1 (CUL1)		0	1		0	1		9	7	14		9	18	16		7	0	18		19	19	10		7	0	0		15	18	9
CUT1A_ARATH	At4g01150	CURVATURE THYLAKOID 1A (CURT1A)		0	1		0	1		37	22	22		46	16	39		10	12	15		63	24	27		16	62	19		30	45	23
CUT1B_ARATH	At2g46820	PHOTOSYSTEM I P SUBUNIT (PSI-P)		0	1		0	1		29	37	30		34	30	39		7	11	0		15	21	29		11	7	17		5	30	31
CUT1C_ARATH	At1g52220	CURVATURE THYLAKOID 1C (CURT1C)		0	1		0	1		15	5	5		9	9	9		9	5	0		9	5	9		0	9	0		0	9	5
CX5C1_ARATH	At2g47380			0	1		0	1		5	6	0		0	5	5		0	10	0		5	5	5		5	10	5		5	5	6
CXE12_ARATH	At3g48690	(CXE12)		0	1		0	1		0	30	11		14	16	13		13	18	32		0	0	10		12	15	8		21	12	25
CXE7_ARATH	At2g03550			0	1		0	1		7	18	5		6	18	5		16	5	14		15	7	6		7	7	0		5	0	7
CYB_ARATH	AtMg00220;At2g07727	APOCYTOCHROME B (COB)		0	1		0	1		8	0	5		4	0	13		0	7	0		8	13	25		4	13	13		0	11	0
CYB6_ARATH	AtCg00720	PHOTOSYNTHETIC ELECTRON TRANSFER B (PETB)		0	1		0	1		40	15	66		84	60	72		47	45	45		55	39	51		55	63	61		37	43	26
CYC1A_ARATH	At3g27240			0	1		0	1		47	25	48		32	41	53		16	35	25		31	32	27		27	32	21		39	14	16
CYC1B_ARATH	At5g40810			0	1		0	1		36	17	38		26	32	34		0	0	17		23	0	0		0	0	0		54	0	0
CYF_ARATH	AtCg00540	PHOTOSYNTHETIC ELECTRON TRANSFER A (PETA)		0	1		0	1		105	123	109		143	154	107		101	76	101		140	124	107		162	124	153		96	130	113
CYP38_ARATH	At3g01480	CYCLOPHILIN 38 (CYP38)		0	1		0	1		22	19	15		72	55	18		9	0	0		0	0	23		52	33	22		0	0	12
CYSC1_ARATH	At3g61440	CYSTEINE SYNTHASE C1 (CYSC1)		0	1		0	1		70	33	16		26	58	24		96	82	124		24	22	8		41	49	0		26	42	0
CYSK1_ARATH	At4g14880	O-ACETYLSERINE (THIOL) LYASE (OAS-TL) ISOFORM A1 (OASA1)		0	1		0	1		158	133	150		150	125	134		138	161	162		139	105	80		170	140	93		133	152	117
CYSK2_ARATH	At3g22460	O-ACETYLSERINE (THIOL) LYASE (OAS-TL) ISOFORM A2 (OASA2)		0	1		0	1		35	36	33		24	15	28		35	48	38		29	13	15		27	24	9		24	30	23
CYSKM_ARATH	At3g59760	O-ACETYLSERINE (THIOL) LYASE ISOFORM C (OASC)		0	1		0	1		6	5	5		5	9	5		5	5	8		10	5	10		5	10	5		5	9	6
CYSKP_ARATH	At2g43750	O-ACETYLSERINE (THIOL) LYASE B (OASB)		0	1		0	1		87	57	50		111	76	86		64	75	85		49	63	48		106	63	88		57	51	74
DAPAT_ARATH	At4g33680	ABERRANT GROWTH AND DEATH 2 (AGD2)		0	1		0	1		16	27	14		47	36	34		20	12	0		30	22	42		51	47	30		29	31	54
DCDA1_ARATH	At3g14390			0	1		0	1		20	13	12		10	28	6		65	30	53		29	47	6		16	20	14		44	5	17
DCDA2_ARATH	At5g11880			0	1		0	1		12	6	0		18	37	0		61	26	47		27	74	12		23	42	19		47	12	23
DCE1_ARATH	At5g17330	GLUTAMATE DECARBOXYLASE (GAD)		0	1		0	1		16	11	11		11	11	22		11	22	11		11	11	11		11	11	26		11	20	30
DCE2_ARATH	At1g65960	GLUTAMATE DECARBOXYLASE 2 (GAD2)		0	1		0	1		107	121	138		143	106	169		164	132	164		147	139	135		201	134	214		172	207	232
DCE5_ARATH	At3g17760	GLUTAMATE DECARBOXYLASE 5 (GAD5)		0	1		0	1		20	17	16		0	17	28		17	28	0		17	17	17		17	17	32		17	26	36
DCUP1_ARATH	At3g14930	(HEME1)		0	1		0	1		17	20	19		72	5	12		0	14	0		0	33	0		9	24	7		43	10	0
DCUP2_ARATH	At2g40490	(HEME2)		0	1		0	1		59	27	32		96	45	71		9	17	6		33	58	35		69	83	54		10	41	35
DCYD1_ARATH	At1g48420	D-CYSTEINE DESULFHYDRASE (D-CDES)		0	1		0	1		28	8	20		23	26	23		10	19	0		11	44	24		35	28	11		0	0	15
DEAH2_ARATH	At3g62310			0	1		0	1		9	6	10		8	14	10		15	9	16		8	10	9		7	10	7		9	9	9
DECR2_ARATH	At3g12800	SHORT-CHAIN DEHYDROGENASE-REDUCTASE B (SDRB)		0	1		0	1		0	11	9		19	7	8		0	8	0		0	0	0		9	7	7		0	10	0
DEGP2_ARATH	At2g47940	DEGRADATION OF PERIPLASMIC PROTEINS 2 (DEG2)		0	1		0	1		15	15	23		25	22	15		9	10	0		10	20	10		31	17	15		18	10	14
DHAR1_ARATH	At1g19570	(PMID:28381499).		0	1		0	1		65	105	131		118	121	146		57	75	29		140	69	94		58	99	37		73	71	84
DHE1_ARATH	At5g18170	GLUTAMATE DEHYDROGENASE 1 (GDH1)		0	1		0	1		5	13	37		82	13	23		6	13	0		0	0	10		29	0	12		6	5	22
DHE2_ARATH	At5g07440	GLUTAMATE DEHYDROGENASE 2 (GDH2)		0	1		0	1		0	0	38		47	30	19		6	38	9		19	0	23		40	25	54		24	19	37
DHSO_ARATH	At5g51970	SORBITOL DEHYDROGENASE (ATSDH)		0	1		0	1		27	32	53		61	27	27		43	60	35		35	47	23		41	28	7		19	28	18
DIM_ARATH	At3g19820	DWARF 1 (DWF1)		0	1		0	1		85	106	67		106	103	71		5	71	55		81	53	66		118	136	37		93	83	89
DIT1_ARATH	At5g12860	DICARBOXYLATE TRANSPORTER 1 (DiT1)		0	1		0	1		17	22	14		19	34	25		18	20	15		17	17	18		17	25	31		13	22	22
DIT21_ARATH	At5g64290	DICARBOXYLATE TRANSPORT 2.1 (DIT2.1)		0	1		0	1		29	26	58		29	20	26		20	25	27		25	27	28		29	18	31		21	33	28
DJ1A_ARATH	At3g14990	DJ-1 HOMOLOG A (DJ1A)		0	1		0	1		27	19	29		26	17	33		17	16	17		17	36	26		31	17	9		18	18	39
DJ1B_ARATH	At1g53280	DJ-1 HOMOLOG B (DJ1B)		0	1		0	1		7	6	13		5	7	6		0	6	6		6	6	6		13	7	8		7	0	8
DJ1F_ARATH	At3g54600	(DJ1F)		0	1		0	1		10	10	9		9	22	10		9	10	10		9	10	9		14	17	16		10	21	10
DLDH1_ARATH	At1g48030	MITOCHONDRIAL LIPOAMIDE DEHYDROGENASE 1 (mtLPD1)		0	1		0	1		52	38	38		35	128	40		85	74	60		33	29	42		88	89	53		48	40	86
DLDH2_ARATH	At3g17240	LIPOAMIDE DEHYDROGENASE 2 (mtLPD2)		0	1		0	1		24	23	27		18	47	20		27	47	32		26	21	36		31	36	12		35	7	42
DNAJ2_ARATH	At5g22060	DNAJ HOMOLOGUE 2 (J2)		0	1		0	1		13	28	14		34	26	34		35	48	30		27	27	12		26	20	5		47	40	39
DNAJ3_ARATH	At3g44110	(J3)		0	1		0	1		21	48	22		34	34	27		57	52	33		23	39	20		28	43	20		73	62	60
DNJ21_ARATH	At1g79940	(ATERDJ2A)		0	1		0	1		27	20	31		7	0	36		0	14	9		7	0	0		7	7	0		29	7	9
DPE1_ARATH	At5g64860	DISPROPORTIONATING ENZYME (DPE1)		0	1		0	1		10	0	30		16	26	18		5	21	21		22	48	39		27	25	24		30	34	29
DPE2_ARATH	At2g40840	DISPROPORTIONATING ENZYME 2 (DPE2)		0	1		0	1		107	62	121		120	81	95		80	129	71		128	122	82		91	78	57		114	82	113
DPNP1_ARATH	At5g63980	(SAL1)		0	1		0	1		0	0	0		14	14	27		8	15	20		0	0	0		52	8	15		15	0	12
DRG3_ARATH	At4g39520	(DRG1-1)		0	1		0	1		7	7	10		10	23	16		0	0	5		8	0	10		0	5	0		16	0	5
DRP1A_ARATH	At5g42080	DYNAMIN-LIKE PROTEIN (DL1)		0	1		0	1		160	125	119		99	148	104		96	148	126		137	153	100		57	118	60		131	131	146
DRP1D_ARATH	At2g44590	DYNAMIN-LIKE 1D (DL1D)		0	1		0	1		15	26	15		8	12	7		14	14	14		17	14	9		7	14	7		13	14	13
DRP2A_ARATH	At1g10290	DYNAMIN-LIKE PROTEIN 6 (ADL6)		0	1		0	1		124	110	109		89	110	94		110	119	198		97	121	103		66	139	47		156	71	59
DRP2B_ARATH	At1g59610	DYNAMIN-LIKE 3 (DL3)		0	1		0	1		113	126	106		91	105	85		116	105	169		108	110	73		71	103	60		169	83	81
DTC_ARATH	At5g19760			0	1		0	1		77	86	86		98	83	90		43	64	40		53	19	40		71	97	63		59	65	82
DXR_ARATH	At5g62790	1-DEOXY-D-XYLULOSE 5-PHOSPHATE REDUCTOISOMERASE (DXR)		0	1		0	1		35	16	9		47	43	31		31	24	32		32	33	9		56	34	50		34	23	15
E1310_ARATH	At5g42100	BETA-1,3-GLUCANASE_PUTATIVE (BG_PPAP)		0	1		0	1		42	55	50		17	54	55		8	29	22		53	67	43		17	36	6		42	43	31
EBP1_ARATH	At3g51800	(ATG2)		0	1		0	1		32	28	38		30	24	18		25	14	12		17	14	18		6	28	18		22	19	18
EF1A1_ARATH	At1g07940			0	1		0	1		326	251	271		272	187	303		262	202	442		320	314	178		132	267	170		208	300	203
EF1B1_ARATH	At5g12110			0	1		0	1		16	8	8		8	10	0		8	0	12		0	9	17		8	0	17		11	14	15
EF1B2_ARATH	At5g19510			0	1		0	1		22	15	19		15	15	7		0	5	11		19	0	16		16	22	26		22	27	23
EF1D1_ARATH	At1g30230	EUKARYOTIC ELONGATION FACTOR 1B BETA 1 (EEF-1BB1)		0	1		0	1		25	6	19		21	6	13		15	27	20		14	15	23		13	14	8		17	18	24
EF1G1_ARATH	At1g09640			0	1		0	1		84	79	129		133	77	107		55	116	62		27	32	50		84	96	98		48	56	71
EF1G2_ARATH	At1g57720			0	1		0	1		107	111	177		144	119	127		74	107	87		82	94	89		107	150	121		80	122	136
EF2_ARATH	At1g56070;At1g56075	LOW EXPRESSION OF OSMOTICALLY RESPONSIVE GENES 1 (LOS1)		0	1		0	1		377	328	400		310	312	407		263	342	230		358	344	313		305	452	237		340	366	310
EFGC_ARATH	At1g62750	SNOWY COTYLEDON 1 (SCO1)		0	1		0	1		118	125	49		218	229	153		315	264	275		111	179	63		221	187	142		246	190	192
EFTM_ARATH	At4g02930			0	1		0	1		154	78	64		87	98	58		97	89	77		88	77	89		73	84	56		90	130	61
EFTU_ARATH	At4g20360	RAB GTPASE HOMOLOG E1B (RABE1b)		0	1		0	1		402	358	405		394	271	442		436	451	620		301	360	296		272	416	239		381	484	380
EGY2_ARATH	At5g05740	ETHYLENE-DEPENDENT GRAVITROPISM-DEFICIENT AND YELLOW-GREEN-LIKE 2 (EGY2)		0	1		0	1		14	0	13		15	12	18		12	13	0		0	0	0		10	14	15		0	14	0
EIF3A_ARATH	At4g11420	EUKARYOTIC TRANSLATION INITIATION FACTOR 3A (EIF3A)		0	1		0	1		56	65	117		122	108	58		66	120	89		98	80	38		70	97	49		75	100	78
EIF3B_ARATH	At5g27640	TRANSLATION INITIATION FACTOR 3B1 (TIF3B1)		0	1		0	1		52	28	57		40	7	35		10	48	51		39	24	14		19	52	0		11	7	14
EIF3C_ARATH	At3g56150	EUKARYOTIC TRANSLATION INITIATION FACTOR 3C (EIF3C)		0	1		0	1		123	129	108		121	90	113		59	147	159		114	175	175		54	148	47		131	116	112
EIF3E_ARATH	At3g57290	EUKARYOTIC TRANSLATION INITIATION FACTOR 3E (EIF3E)		0	1		0	1		52	65	32		69	30	52		57	125	80		74	66	43		39	39	25		44	65	64
EIF3F_ARATH	At2g39990	EUKARYOTIC TRANSLATION INITIATION FACTOR 2 (EIF2)		0	1		0	1		55	66	51		51	49	66		54	57	66		63	82	72		54	53	41		60	66	43
EIF3H_ARATH	At1g10840	TRANSLATION INITIATION FACTOR 3 SUBUNIT H1 (TIF3H1)		0	1		0	1		22	15	21		7	15	23		19	20	22		14	22	30		42	33	18		23	29	39
EIF3I_ARATH	At2g46280	TGF-BETA RECEPTOR INTERACTING PROTEIN 1 (TRIP-1)		0	1		0	1		69	76	69		28	41	44		71	71	71		62	40	33		20	12	10		40	62	68
EMC89_ARATH	At5g55940	EMBRYO DEFECTIVE 2731 (emb2731)		0	1		0	1		23	14	8		7	13	7		14	9	16		13	0	0		0	6	6		7	16	9
ENO2_ARATH	At2g36530	LOW EXPRESSION OF OSMOTICALLY RESPONSIVE GENES 2 (LOS2)		0	1		0	1		221	171	159		160	147	156		197	153	113		155	146	139		195	148	105		169	149	234
ENPL_ARATH	At4g24190	SHEPHERD (SHD)		0	1		0	1		156	109	102		138	80	123		114	178	105		166	110	107		116	153	92		85	96	103
ERD14_ARATH	At1g76180	EARLY RESPONSE TO DEHYDRATION 14 (ERD14)		0	1		0	1		22	18	6		6	14	12		20	13	16		14	12	20		0	8	10		15	6	14
ERDL4_ARATH	At1g19450			0	1		0	1		9	16	25		20	6	29		6	8	6		6	7	16		6	14	0		16	0	6
ERDL6_ARATH	At1g75220	ERD6-LIKE 6 (ERDL6)		0	1		0	1		7	7	16		20	7	16		0	7	7		7	7	14		7	7	6		8	7	6
ERF1Y_ARATH	At1g12920	EUKARYOTIC RELEASE FACTOR 1-2 (ERF1-2)		0	1		0	1		0	0	0		7	17	6		14	14	24		0	15	15		28	30	0		23	28	17
EX84B_ARATH	At5g49830	EXOCYST COMPLEX COMPONENT 84B (EXO84B)		0	1		0	1		0	16	6		8	0	8		0	15	17		8	8	8		0	6	0		14	15	16
F16P1_ARATH	At3g54050	HIGH CYCLIC ELECTRON FLOW 1 (HCEF1)		0	1		0	1		90	55	64		138	100	110		67	66	56		42	39	66		97	112	90		70	69	36
F16P2_ARATH	At1g43670	FRUCTOSE-1,6-BISPHOSPHATASE (FBP)		0	1		0	1		103	82	86		63	59	77		55	81	53		59	51	34		51	49	51		34	48	48
F26_ARATH	At1g07110	FRUCTOSE-2,6-BISPHOSPHATASE (F2KP)		0	1		0	1		51	45	51		59	66	49		57	76	46		59	45	48		30	64	30		49	49	39
FAAH_ARATH	At5g64440	FATTY ACID AMIDE HYDROLASE (FAAH)		0	1		0	1		18	18	21		10	11	25		0	10	0		11	9	11		0	15	0		11	7	0
FABG_ARATH	At1g24360			0	1		0	1		24	16	20		39	37	28		42	29	16		0	25	0		38	27	49		23	16	0
FABI_ARATH	At2g05990	MOSAIC DEATH 1 (MOD1)		0	1		0	1		8	11	36		21	26	9		8	9	13		8	7	8		35	9	38		9	60	14
FAP1_ARATH	At3g63170	FATTY-ACID-BINDING PROTEIN 1 (FAP1)		0	1		0	1		6	19	51		18	21	7		0	8	5		31	0	5		51	33	27		39	23	57
FAX1_ARATH	At3g57280	FATTY ACID EXPORT 1 (FAX1)		0	1		0	1		4	4	4		4	4	4		7	5	0		9	0	0		0	4	5		4	4	0
FBRL3_ARATH	At5g52490			0	1		0	1		4	0	4		0	4	6		9	0	10		11	0	5		8	8	5		10	4	6
FDH_ARATH	At5g14780	FORMATE DEHYDROGENASE (FDH)		0	1		0	1		158	167	124		130	140	152		216	165	178		186	243	193		119	185	118		149	176	147
FDL45_ARATH	At3g49480			0	1		0	1		8	4	12		20	12	12		12	8	4		12	8	12		20	12	8		12	12	12
FERON_ARATH	At3g51550	FERONIA (FER)		0	1		0	1		22	28	38		8	12	8		5	28	23		24	35	24		22	21	0		19	21	16
FLA18_ARATH	At3g11700	FASCICLIN-LIKE ARABINOGALACTAN PROTEIN 18 PRECURSOR (FLA18)		0	1		0	1		5	8	6		0	0	5		0	14	0		0	18	11		9	5	0		5	0	8
FLA8_ARATH	At2g45470	FASCICLIN-LIKE ARABINOGALACTAN PROTEIN 8 (FLA8)		0	1		0	1		10	29	29		29	18	27		10	10	16		7	24	0		10	21	25		8	41	42
FLU_ARATH	At3g14110	FLUORESCENT IN BLUE LIGHT (FLU)		0	1		0	1		27	8	8		16	8	9		7	8	8		27	22	17		9	15	0		13	14	14
FNRL1_ARATH	At5g66190	FERREDOXIN-NADP(+)-OXIDOREDUCTASE 1 (FNR1)		0	1		0	1		78	98	106		105	98	105		83	91	48		69	68	72		84	104	55		88	68	70
FNRL2_ARATH	At1g20020	FERREDOXIN-NADP(+)-OXIDOREDUCTASE 2 (FNR2)		0	1		0	1		102	90	89		96	112	88		88	91	55		68	49	62		62	103	45		80	54	49
FOLD2_ARATH	At3g12290	METHYLENETETRAHYDROFOLATE DEHYDROGENASE/METHENYLTETRAHYDROFOLATE CYCLOHYDROLASE (MTHFD1)		0	1		0	1		18	52	14		8	24	37		31	14	55		48	25	17		4	22	28		27	41	27
FPPS1_ARATH	At5g47770	FARNESYL DIPHOSPHATE SYNTHASE 1 (FPS1)		0	1		0	1		11	10	7		20	6	17		10	6	9		9	5	6		11	6	8		9	0	12
FQR1_ARATH	At5g54500	FLAVODOXIN-LIKE QUINONE REDUCTASE 1 (FQR1)		0	1		0	1		60	55	60		32	22	35		25	50	38		28	31	17		43	34	42		38	72	29
FQRL1_ARATH	At4g27270			0	1		0	1		28	35	26		0	0	27		0	28	33		0	25	0		25	27	11		24	31	11
FQRL2_ARATH	At4g36750			0	1		0	1		8	12	12		10	0	0		10	11	12		10	12	8		10	9	0		10	9	19
FTHS_ARATH	At1g50480	10-FORMYLTETRAHYDROFOLATE SYNTHETASE (THFS)		0	1		0	1		198	182	139		167	157	119		190	266	227		218	192	143		110	209	136		188	221	186
FTSH1_ARATH	At1g50250	FTSH PROTEASE 1 (FTSH1)		0	1		0	1		314	217	157		237	158	216		151	197	169		257	216	179		170	195	174		146	135	213
FTSH2_ARATH	At2g30950	VARIEGATED 2 (VAR2)		0	1		0	1		306	294	259		338	237	319		248	345	279		254	260	223		160	286	148		221	310	325
FTSH5_ARATH	At5g42270	VARIEGATED 1 (VAR1)		0	1		0	1		346	305	201		306	228	271		218	217	263		307	297	246		231	299	213		223	208	266
FTSH8_ARATH	At1g06430	FTSH PROTEASE 8 (ftsh8)		0	1		0	1		167	160	178		155	159	207		153	209	154		173	172	111		70	161	78		173	179	155
FTSH9_ARATH	At5g58870	FTSH PROTEASE 9 (ftsh9)		0	1		0	1		24	27	30		13	12	16		17	24	19		13	15	15		0	19	0		11	23	15
FTSHC_ARATH	At1g79560	FTSH PROTEASE 12 (FTSH12)		0	1		0	1		6	27	8		0	0	16		0	17	0		7	15	6		9	7	0		17	15	11
FTSI1_ARATH	At4g23940	FTSH INACTIVE PROTEASE 1 (FTSHI1)		0	1		0	1		24	20	41		0	17	19		5	25	19		66	14	48		7	39	0		27	13	16
FTSI5_ARATH	At3g04340	EMBRYO DEFECTIVE 2458 (emb2458)		0	1		0	1		13	10	8		0	7	0		13	13	8		0	6	4		0	15	0		13	10	13
FTSZ1_ARATH	At5g55280	HOMOLOG OF BACTERIAL CYTOKINESIS Z-RING PROTEIN FTSZ 1-1 (FTSZ1-1)		0	1		0	1		0	0	0		30	22	34		0	0	10		16	16	32		15	42	9		10	18	16
FTZ21_ARATH	At2g36250	(FTSZ2-1)		0	1		0	1		27	79	16		55	70	29		25	42	48		54	74	44		95	44	78		55	65	63
FTZ22_ARATH	At3g52750	(FTSZ2-2)		0	1		0	1		8	17	8		51	39	19		20	8	30		28	49	26		66	52	35		96	72	46
FUM1_ARATH	At2g47510	FUMARASE 1 (FUM1)		0	1		0	1		96	76	71		36	71	77		36	33	52		85	67	72		75	101	55		77	92	57
FUM2_ARATH	At5g50950	FUMARASE 2 (FUM2)		0	1		0	1		118	71	99		58	77	73		0	0	26		65	60	64		115	122	36		64	70	57
FZL_ARATH	At1g03160	FZO-LIKE (FZL)		0	1		0	1		6	5	0		7	0	8		0	14	0		0	9	14		0	17	0		0	5	5
G3PA1_ARATH	At3g26650	GLYCERALDEHYDE 3-PHOSPHATE DEHYDROGENASE A SUBUNIT (GAPA)		0	1		0	1		659	595	471		625	564	465		835	871	808		608	623	409		467	506	273		549	645	505
G3PA2_ARATH	At1g12900	GLYCERALDEHYDE 3-PHOSPHATE DEHYDROGENASE A SUBUNIT 2 (GAPA-2)		0	1		0	1		527	483	373		493	409	358		617	715	594		454	466	351		343	431	211		485	478	402
G3PB_ARATH	At1g42970	GLYCERALDEHYDE-3-PHOSPHATE DEHYDROGENASE B SUBUNIT (GAPB)		0	1		0	1		378	314	294		407	336	276		418	460	459		377	362	294		311	326	256		351	327	320
G3PC1_ARATH	At3g04120	GLYCERALDEHYDE-3-PHOSPHATE DEHYDROGENASE C SUBUNIT 1 (GAPC1)		0	1		0	1		403	378	426		379	323	403		446	495	496		405	345	305		350	359	227		357	299	400
G3PC2_ARATH	At1g13440	GLYCERALDEHYDE-3-PHOSPHATE DEHYDROGENASE C2 (GAPC2)		0	1		0	1		404	416	446		370	347	443		468	457	474		443	307	292		350	355	241		381	311	398
G6PD5_ARATH	At3g27300	GLUCOSE-6-PHOSPHATE DEHYDROGENASE 5 (G6PD5)		0	1		0	1		0	8	5		5	5	5		0	4	8		0	7	0		16	0	4		0	8	7
GAE6_ARATH	At3g23820	UDP-D-GLUCURONATE 4-EPIMERASE 6 (GAE6)		0	1		0	1		16	16	6		22	7	33		6	9	7		7	17	10		9	25	14		6	9	20
GALDH_ARATH	At4g33670			0	1		0	1		17	9	8		9	0	9		0	7	0		0	6	12		9	11	0		12	7	9
GALK1_ARATH	At3g06580	(GALK)		0	1		0	1		45	29	25		36	84	16		76	62	67		40	69	24		29	72	6		84	56	61
GAPN_ARATH	At2g24270	ALDEHYDE DEHYDROGENASE 11A3 (ALDH11A3)		0	1		0	1		217	112	155		107	150	136		126	153	171		176	155	83		123	150	125		130	107	123
GATA_ARATH	At3g25660			0	1		0	1		9	28	33		40	10	0		26	12	15		0	19	0		8	52	14		9	10	25
GATP_ARATH	At3g22200	POLLEN-PISTIL INCOMPATIBILITY 2 (POP2)		0	1		0	1		40	14	55		55	55	41		50	79	47		25	36	39		47	28	34		29	31	41
GAUT8_ARATH	At3g25140	QUASIMODO 1 (QUA1)		0	1		0	1		6	9	8		0	8	6		0	5	13		0	5	6		9	0	0		5	5	8
GBLPA_ARATH	At1g18080	(ATARCA)		0	1		0	1		104	85	111		77	63	92		88	85	129		90	89	81		65	117	57		102	109	71
GCA2_ARATH	At1g47260	GAMMA CARBONIC ANHYDRASE 2 (GAMMA CA2)		0	1		0	1		62	39	45		48	15	29		17	34	34		41	34	20		0	46	7		39	8	23
GCSP1_ARATH	At4g33010	GLYCINE DECARBOXYLASE P-PROTEIN 1 (GLDP1)		0	1		0	1		310	232	270		308	263	310		245	300	208		196	154	153		157	231	207		166	224	231
GCSP2_ARATH	At2g26080	GLYCINE DECARBOXYLASE P-PROTEIN 2 (GLDP2)		0	1		0	1		197	197	200		212	135	277		176	194	171		97	106	83		99	166	105		94	125	118
GCST_ARATH	At1g11860			0	1		0	1		302	287	316		346	295	299		344	448	342		325	236	176		148	271	135		201	167	185
GDI1_ARATH	At2g44100	GUANOSINE NUCLEOTIDE DIPHOSPHATE DISSOCIATION INHIBITOR 1 (GDI1)		0	1		0	1		31	0	47		37	27	37		31	14	26		14	6	38		28	48	17		15	10	40
GDI2_ARATH	At3g59920	RAB GDP DISSOCIATION INHIBITOR 2 (GDI2)		0	1		0	1		37	17	39		35	38	56		34	19	26		17	43	31		12	44	18		36	36	23
GDL14_ARATH	At1g29660			0	1		0	1		31	23	19		0	19	58		0	7	29		6	6	26		8	8	8		22	8	15
GDL15_ARATH	At1g29670			0	1		0	1		25	0	31		7	6	16		12	9	8		7	18	10		0	23	7		0	6	16
GGP1_ARATH	At4g30530	GAMMA-GLUTAMYL PEPTIDASE 1 (GGP1)		0	1		0	1		37	43	53		37	38	21		37	31	43		16	19	19		6	17	16		23	24	10
GGP3_ARATH	At4g30550	GAMMA-GLUTAMYL PEPTIDASE 3 (GGP3)		0	1		0	1		0	8	0		0	6	0		6	6	6		6	6	0		0	6	6		6	8	6
GGR_ARATH	At4g38460	GERANYLGERANYL REDUCTASE (GGR)		0	1		0	1		0	0	7		17	0	17		0	14	0		9	0	0		7	0	20		18	19	0
GGT1_ARATH	At1g23310	GLUTAMATE:GLYOXYLATE AMINOTRANSFERASE (GGT1)		0	1		0	1		118	97	153		288	190	180		166	204	144		131	131	133		182	203	167		162	155	141
GGT2_ARATH	At1g70580	ALANINE-2-OXOGLUTARATE AMINOTRANSFERASE 2 (AOAT2)		0	1		0	1		58	40	86		167	102	101		86	102	73		54	61	49		116	109	82		73	74	75
GL31_ARATH	At1g72610	GERMIN-LIKE PROTEIN 1 (GER1)		0	1		0	1		5	0	9		9	28	9		9	5	9		5	5	5		5	10	0		5	15	5
GL33_ARATH	At5g20630	GERMIN 3 (GER3)		0	1		0	1		16	21	12		24	16	8		12	13	21		0	0	0		40	21	22		8	22	13
GLGL1_ARATH	At5g19220	ADP GLUCOSE PYROPHOSPHORYLASE LARGE SUBUNIT 1 (APL1)		0	1		0	1		34	72	75		162	93	122		55	66	30		55	24	50		111	110	80		42	72	40
GLGS_ARATH	At5g48300	ADP GLUCOSE PYROPHOSPHORYLASE 1 (ADG1)		0	1		0	1		6	12	23		69	55	19		23	34	30		12	12	34		34	27	11		47	53	6
GLN11_ARATH	At5g37600	GLUTAMINE SYNTHASE CLONE R1 (GSR 1)		0	1		0	1		46	56	91		48	13	58		46	52	81		42	39	12		37	63	42		66	63	36
GLN12_ARATH	At1g66200	GLUTAMINE SYNTHASE CLONE F11 (GSR2)		0	1		0	1		91	94	157		149	95	123		84	92	74		74	81	41		67	121	55		78	63	68
GLN13_ARATH	At3g17820	GLUTAMINE SYNTHETASE 1.3 (GLN1.3)		0	1		0	1		43	42	28		44	30	26		20	41	15		22	22	30		16	40	0		38	23	37
GLN14_ARATH	At5g16570	GLUTAMINE SYNTHETASE 1;4 (GLN1;4)		0	1		0	1		17	0	14		0	0	14		13	0	14		0	10	0		0	10	0		11	10	0
GLNA2_ARATH	At5g35630	GLUTAMINE SYNTHETASE 2 (GS2)		0	1		0	1		258	248	263		338	216	241		167	278	203		191	185	166		241	253	207		185	195	161
GLO1_ARATH	At3g14420	GLYCOLATE OXIDASE 1 (GOX1)		0	1		0	1		301	239	301		354	293	295		398	354	481		287	327	195		232	299	203		339	244	242
GLO2_ARATH	At3g14415	GLYCOLATE OXIDASE 2 (GOX2)		0	1		0	1		309	230	323		364	354	367		379	389	488		314	332	218		246	332	254		332	286	284
GLO5_ARATH	At4g18360	GLYCOLATE OXIDASE 3 (GOX3)		0	1		0	1		50	49	63		67	55	57		74	62	70		51	74	36		49	81	36		77	43	57
GLTB1_ARATH	At5g04140	GLUTAMATE SYNTHASE 1 (GLU1)		0	1		0	1		449	446	495		749	549	447		551	516	539		352	370	314		404	475	363		308	402	411
GLTB2_ARATH	At2g41220	GLUTAMATE SYNTHASE 2 (GLU2)		0	1		0	1		37	36	54		77	64	35		69	36	88		39	41	32		60	56	32		43	42	45
GLYC4_ARATH	At4g13930	SERINE HYDROXYMETHYLTRANSFERASE 4 (SHM4)		0	1		0	1		112	90	101		84	70	104		118	85	160		65	71	128		117	91	84		133	125	112
GLYC5_ARATH	At4g13890	EMBRYO SAC DEVELOPMENT ARREST 37 (EDA36)		0	1		0	1		6	6	0		5	6	6		6	6	6		0	0	0		6	0	6		6	6	0
GLYK_ARATH	At1g80380			0	1		0	1		25	39	22		59	43	40		33	31	15		30	34	31		48	45	14		24	32	16
GLYM1_ARATH	At4g37930	SERINE TRANSHYDROXYMETHYLTRANSFERASE 1 (SHM1)		0	1		0	1		317	282	372		311	279	286		242	281	318		206	166	161		187	252	191		256	279	251
GLYM2_ARATH	At5g26780	SERINE HYDROXYMETHYLTRANSFERASE 2 (SHM2)		0	1		0	1		87	89	81		96	99	61		61	80	105		65	43	18		55	88	53		65	115	76
GLYP3_ARATH	At4g32520	SERINE HYDROXYMETHYLTRANSFERASE 3 (SHM3)		0	1		0	1		18	7	11		7	0	10		16	11	0		11	10	6		29	18	6		16	19	10
GLYR1_ARATH	At3g25530	GLYOXYLATE REDUCTASE 1 (GLYR1)		0	1		0	1		86	105	52		48	99	58		40	57	39		87	52	34		81	50	61		62	69	70
GME_ARATH	At5g28840	GDP-D-MANNOSE 3',5'-EPIMERASE (GME)		0	1		0	1		29	34	53		49	29	21		21	61	39		26	45	27		30	54	13		15	27	28
GMPP1_ARATH	At2g39770	CYTOKINESIS DEFECTIVE 1 (CYT1)		0	1		0	1		0	17	29		6	20	18		60	57	46		23	33	0		31	8	16		32	47	36
GOGC6_ARATH	At3g27530	GOLGIN CANDIDATE 6 (GC6)		0	1		0	1		10	7	28		23	32	9		0	7	0		9	7	7		16	0	0		8	0	7
GPA1_ARATH	At2g26300	G PROTEIN ALPHA SUBUNIT 1 (GP ALPHA 1)		0	1		0	1		13	11	10		0	0	12		0	0	13		10	0	13		0	0	0		0	7	11
GPDL1_ARATH	At1g66970	SHV3-LIKE 2 (SVL2)		0	1		0	1		38	59	79		53	39	84		38	101	82		69	62	63		64	76	38		58	71	65
GPDL3_ARATH	At4g26690	SHAVEN 3 (SHV3)		0	1		0	1		9	28	19		11	15	13		10	18	14		20	14	14		15	14	6		18	17	10
GPLPB_ARATH	At1g48630	RECEPTOR FOR ACTIVATED C KINASE 1B (RACK1B_AT)		0	1		0	1		53	28	31		26	14	27		18	25	29		31	20	21		32	49	23		38	33	9
GPLPC_ARATH	At3g18130	RECEPTOR FOR ACTIVATED C KINASE 1C (RACK1C_AT)		0	1		0	1		70	39	0		46	26	41		34	45	37		42	39	29		50	68	41		61	58	27
GPPL2_ARATH	At3g48420			0	1		0	1		9	8	8		7	8	8		0	9	0		0	0	0		24	0	0		0	0	8
GPX1_ARATH	At2g25080	GLUTATHIONE PEROXIDASE 1 (GPX1)		0	1		0	1		8	12	8		57	15	59		16	7	8		20	8	19		32	8	17		8	8	8
GRS14_ARATH	At3g54900	CAX INTERACTING PROTEIN 1 (CXIP1)		0	1		0	1		25	21	17		27	17	39		16	26	17		7	25	27		12	23	19		36	24	26
GSA1_ARATH	At5g63570	GLUTAMATE-1-SEMIALDEHYDE-2,1-AMINOMUTASE (GSA1)		0	1		0	1		93	65	49		55	58	68		80	64	94		75	50	82		69	105	51		87	69	67
GSA2_ARATH	At3g48730	GLUTAMATE-1-SEMIALDEHYDE 2,1-AMINOMUTASE 2 (GSA2)		0	1		0	1		69	40	29		62	36	34		62	28	71		33	33	58		65	43	51		67	26	71
GSHB_ARATH	At5g27380	GLUTATHIONE SYNTHETASE 2 (GSH2)		0	1		0	1		61	70	41		54	21	37		61	73	86		46	57	36		16	38	11		45	37	44
GSTF2_ARATH	At4g02520	GLUTATHIONE S-TRANSFERASE PHI 2 (GSTF2)		0	1		0	1		183	141	153		149	151	128		315	272	401		238	186	114		179	147	71		163	184	170
GSTF3_ARATH	At2g02930	GLUTATHIONE S-TRANSFERASE F3 (GSTF3)		0	1		0	1		70	45	48		65	71	48		111	68	100		76	76	60		55	69	33		65	77	79
GSTF6_ARATH	At1g02930	GLUTATHIONE S-TRANSFERASE 6 (GSTF6)		0	1		0	1		53	55	51		41	52	57		117	88	129		92	88	64		36	88	30		68	60	60
GSTF8_ARATH	At2g47730	GLUTATHIONE S-TRANSFERASE PHI 8 (GSTF8)		0	1		0	1		194	168	205		175	100	158		165	126	178		160	113	96		70	133	112		132	121	116
GSTF9_ARATH	At2g30860	GLUTATHIONE S-TRANSFERASE PHI 9 (GSTF9)		0	1		0	1		196	142	101		176	107	232		210	193	236		183	139	167		114	168	64		111	133	112
GSTFA_ARATH	At2g30870	GLUTATHIONE S-TRANSFERASE PHI 10 (GSTF10)		0	1		0	1		73	48	53		96	106	58		53	54	71		82	73	80		91	65	80		63	50	68
GSTL3_ARATH	At5g02790	GLUTATHIONE TRANSFERASE L3 (GSTL3)		0	1		0	1		37	36	96		51	68	69		42	52	39		50	89	59		69	60	53		80	83	48
GSTT1_ARATH	At5g41210	GLUTATHIONE S-TRANSFERASE THETA 1 (GSTT1)		0	1		0	1		26	20	17		34	49	22		49	23	40		22	27	17		25	20	8		40	37	0
GSTT2_ARATH	At5g41240;At5g41230	GLUTATHIONE S-TRANSFERASE THETA 2 (GSTT2)		0	1		0	1		15	15	9		11	22	14		9	18	17		17	15	17		0	15	0		17	19	15
GSTT3_ARATH	At5g41220	GLUTATHIONE S-TRANSFERASE THETA 3 (GSTT3)		0	1		0	1		13	7	12		8	6	13		9	9	14		9	14	11		13	7	0		7	18	0
GSTU5_ARATH	At2g29450	GLUTATHIONE S-TRANSFERASE TAU 5 (GSTU5)		0	1		0	1		39	25	56		54	33	48		57	55	28		40	22	5		50	31	40		35	24	54
GSTUH_ARATH	At1g10370	EARLY-RESPONSIVE TO DEHYDRATION 9 (ERD9)		0	1		0	1		20	26	14		16	31	20		20	29	17		0	0	0		0	0	0		21	15	23
GSTUI_ARATH	At1g10360	GLUTATHIONE S-TRANSFERASE TAU 18 (GSTU18)		0	1		0	1		0	21	16		0	13	21		19	22	19		10	19	11		0	26	14		23	15	28
GSTUJ_ARATH	At1g78380	GLUTATHIONE S-TRANSFERASE TAU 19 (GSTU19)		0	1		0	1		34	19	30		39	52	34		14	48	27		53	27	52		53	63	31		66	30	26
GSTUK_ARATH	At1g78370	GLUTATHIONE S-TRANSFERASE TAU 20 (GSTU20)		0	1		0	1		37	19	36		68	33	52		18	56	42		36	47	34		34	59	36		24	69	49
GSTUO_ARATH	At1g17170	GLUTATHIONE S-TRANSFERASE TAU 24 (GSTU24)		0	1		0	1		22	7	11		17	15	21		0	20	17		23	14	23		10	11	0		14	20	11
GSTUR_ARATH	At3g43800	GLUTATHIONE S-TRANSFERASE TAU 27 (GSTU27)		0	1		0	1		0	0	13		30	8	8		14	12	12		0	0	0		7	0	7		7	0	6
GUFP_ARATH	At5g08650			0	1		0	1		8	8	7		16	6	7		6	8	6		8	36	8		7	15	6		8	20	7
GWD1_ARATH	At1g10760	STARCH EXCESS 1 (SEX1)		0	1		0	1		53	0	8		76	116	46		169	142	125		160	109	32		90	150	58		130	83	34
GWD2_ARATH	At4g24450	PHOSPHOGLUCAN, WATER DIKINASE (PWD)		0	1		0	1		16	0	0		5	8	11		23	18	16		13	16	9		9	18	13		13	10	7
H2A1_ARATH	At1g51060	HISTONE H2A 10 (HTA10)		0	1		0	1		17	30	16		17	17	16		0	13	0		0	14	0		18	11	7		15	28	18
H2A5_ARATH	At5g27670	HISTONE H2A 7 (HTA7)		0	1		0	1		10	7	16		14	21	16		18	24	18		14	12	8		0	9	30		18	28	18
H2A7_ARATH	At5g59870	HISTONE H2A 6 (HTA6)		0	1		0	1		17	0	37		21	8	29		10	0	14		15	11	7		0	0	15		0	25	15
H2AXA_ARATH	At1g08880	(H2AXA)		0	1		0	1		34	16	32		7	10	21		9	9	9		9	20	8		0	0	14		15	0	23
H2B10_ARATH	At5g22880	HISTONE B2 (HTB2)		0	1		0	1		65	55	72		57	0	0		0	20	0		54	0	0		0	0	0		29	40	0
H2B4_ARATH	At2g37470			0	1		0	1		49	39	64		43	36	39		14	12	68		38	48	12		16	16	59		0	0	37
H2B5_ARATH	At3g09480			0	1		0	1		7	8	9		7	7	8		4	3	0		5	0	0		6	7	5		7	10	0
H2B8_ARATH	At3g53650			0	1		0	1		46	35	59		40	33	31		10	9	0		33	0	0		10	13	54		26	34	0
H3L1_ARATH	At1g13370			0	1		0	1		11	9	8		8	8	0		0	6	8		8	7	6		0	0	0		0	0	10
H3L3_ARATH	At1g75600	(HTR14)		0	1		0	1		9	6	6		13	4	9		10	6	6		6	6	6		6	6	6		6	10	9
H3L5_ARATH	At5g65350	HISTONE 3 11 (HTR11)		0	1		0	1		17	15	14		0	12	0		6	12	14		14	13	12		0	0	0		0	0	16
H4_ARATH	At1g07660;At1g07820;At2g28740;At3g45930;At3g46320;At3g53730;At5g59690;At5g59970			0	1		0	1		188	96	131		104	82	143		83	90	110		109	86	51		61	54	63		69	75	62
HACD_ARATH	At5g10480	PASTICCINO 2 (PAS2)		0	1		0	1		6	0	0		6	13	8		0	0	6		14	0	0		6	6	6		6	5	0
HACL_ARATH	At5g17380			0	1		0	1		0	0	24		11	8	16		12	0	30		6	14	10		6	13	8		0	8	0
HEM21_ARATH	At1g69740	(HEMB1)		0	1		0	1		34	32	44		44	33	27		10	14	12		17	31	53		33	39	8		20	28	15
HEM3_ARATH	At5g08280	HYDROXYMETHYLBILANE SYNTHASE (HEMC)		0	1		0	1		25	30	23		48	44	33		20	26	32		34	43	9		46	48	54		6	21	32
HEM61_ARATH	At1g03475	LESION INITIATION 2 (LIN2)		0	1		0	1		79	63	32		83	56	88		92	67	99		62	46	41		34	64	56		35	58	63
HEM62_ARATH	At4g03205	(hemf2)		0	1		0	1		9	9	9		24	16	30		15	14	33		39	7	11		0	22	7		6	7	19
HEN4_ARATH	At5g64390	HUA ENHANCER 4 (HEN4)		0	1		0	1		5	0	10		0	5	9		0	0	5		5	5	5		0	0	4		0	0	9
HIR1_ARATH	At5g62740	HYPERSENSITIVE-INDUCED RESPONSE PROTEIN 1 (HIR1)		0	1		0	1		13	6	30		12	8	12		20	23	19		23	11	20		29	6	5		15	12	44
HIR2_ARATH	At1g69840	HYPERSENSITIVE INDUCED REACTION 1 (ATHIR1)		0	1		0	1		28	23	9		14	7	13		22	22	18		14	21	15		25	21	19		35	28	28
HIR3_ARATH	At3g01290	HYPERSENSITIVE INDUCED REACTION 2 (HIR2)		0	1		0	1		19	28	37		27	36	49		43	50	41		43	21	28		48	22	35		42	57	67
HIS8_ARATH	At5g63890	HISTIDINOL DEHYDROGENASE (HDH)		0	1		0	1		25	21	31		46	7	31		8	9	5		24	24	0		38	72	9		0	9	0
HOL1_ARATH	At2g43910	HARMLESS TO OZONE LAYER 1 (HOL1)		0	1		0	1		13	15	14		17	14	16		7	6	19		29	22	24		25	24	7		7	22	15
HPR1_ARATH	At1g68010	HYDROXYPYRUVATE REDUCTASE (HPR)		0	1		0	1		149	177	229		284	263	228		209	189	142		184	174	139		207	259	175		219	215	206
HPR2_ARATH	At1g79870			0	1		0	1		60	50	53		38	24	26		32	27	47		11	28	0		30	19	12		20	35	24
HS901_ARATH	At5g52640	HEAT SHOCK PROTEIN 90.1 (HSP90.1)		0	1		0	1		39	40	41		54	27	46		24	27	46		37	25	27		36	42	24		36	38	36
HS902_ARATH	At5g56030	HEAT SHOCK PROTEIN 81-2 (HSP81-2)		0	1		0	1		348	349	329		344	315	314		224	359	352		294	266	240		243	357	208		280	312	276
HS903_ARATH	At5g56010	HEAT SHOCK PROTEIN 81-3 (HSP81-3)		0	1		0	1		332	329	317		331	294	296		239	364	0		0	0	246		254	0	213		293	329	0
HS904_ARATH	At5g56000	HEAT SHOCK PROTEIN 81.4 (Hsp81.4)		0	1		0	1		284	279	278		267	252	254		180	282	265		237	243	228		222	315	177		268	277	203
HS905_ARATH	At2g04030	(CR88)		0	1		0	1		127	80	42		119	75	63		65	65	67		49	56	91		95	90	59		83	88	93
HS906_ARATH	At3g07770	HEAT SHOCK PROTEIN 89.1 (Hsp89.1)		0	1		0	1		44	29	23		57	30	29		63	64	45		35	31	12		26	44	20		34	34	26
HSP7C_ARATH	At3g09440			0	1		0	1		268	274	282		232	214	285		362	364	455		242	208	233		241	213	243		276	253	231
HSP7E_ARATH	At1g16030	HEAT SHOCK PROTEIN 70B (Hsp70b)		0	1		0	1		96	85	75		80	84	75		83	86	112		88	77	70		73	59	69		91	64	64
HSP7F_ARATH	At4g24280	CHLOROPLAST HEAT SHOCK PROTEIN 70-1 (cpHsc70-1)		0	1		0	1		113	90	92		193	117	118		144	212	198		147	90	59		96	180	59		102	89	89
HSP7G_ARATH	At5g49910	CHLOROPLAST HEAT SHOCK PROTEIN 70-2 (cpHsc70-2)		0	1		0	1		92	68	86		149	82	99		140	214	197		105	75	48		74	115	60		80	74	101
HSP7I_ARATH	At4g37910	MITOCHONDRIAL HEAT SHOCK PROTEIN 70-1 (mtHsc70-1)		0	1		0	1		39	63	25		47	72	55		33	35	38		68	44	32		42	61	14		32	37	54
HSP7J_ARATH	At5g09590	MITOCHONDRIAL HSO70 2 (MTHSC70-2)		0	1		0	1		55	69	47		55	104	56		50	56	45		77	66	51		62	62	26		70	37	64
HSP7N_ARATH	At1g56410	EARLY-RESPONSIVE TO DEHYDRATION 2 (ERD2)		0	1		0	1		168	196	162		156	153	168		178	219	273		199	155	151		150	159	155		160	171	122
HSP7O_ARATH	At1g79930	HEAT SHOCK PROTEIN 91 (HSP91)		0	1		0	1		0	82	84		69	71	0		0	0	46		43	22	23		60	44	69		46	48	42
HSP7P_ARATH	At1g79920	HEAT SHOCK PROTEIN 70-15 (Hsp70-15)		0	1		0	1		71	90	101		78	0	91		38	65	0		0	0	0		0	0	0		0	62	0
HXK1_ARATH	At4g29130	HEXOKINASE 1 (HXK1)		0	1		0	1		75	76	123		69	80	55		23	81	44		54	65	41		46	53	48		52	54	53
HXK2_ARATH	At2g19860	HEXOKINASE 2 (HXK2)		0	1		0	1		31	0	35		13	29	29		12	55	32		20	26	16		11	20	21		11	25	26
ICDHC_ARATH	At1g65930	CYTOSOLIC NADP+-DEPENDENT ISOCITRATE DEHYDROGENASE (cICDH)		0	1		0	1		124	194	155		252	183	244		147	174	162		128	155	105		196	135	132		180	124	163
ICDHP_ARATH	At5g14590			0	1		0	1		0	7	7		17	4	7		4	32	15		29	18	7		27	35	6		28	7	7
ICDHX_ARATH	At1g54340	ISOCITRATE DEHYDROGENASE (ICDH)		0	1		0	1		10	21	8		20	9	17		22	10	16		9	14	9		17	7	11		9	10	15
IDH1_ARATH	At4g35260	ISOCITRATE DEHYDROGENASE 1 (IDH1)		0	1		0	1		20	18	0		11	38	32		33	41	36		28	34	8		37	28	31		55	30	35
IDH2_ARATH	At2g17130	ISOCITRATE DEHYDROGENASE SUBUNIT 2 (IDH2)		0	1		0	1		0	8	0		0	31	7		22	34	25		21	19	0		27	18	0		33	8	27
IDH5_ARATH	At5g03290	ISOCITRATE DEHYDROGENASE V (IDH-V)		0	1		0	1		50	41	48		32	49	33		58	34	26		11	10	22		25	11	30		27	33	19
IDH6_ARATH	At3g09810	ISOCITRATE DEHYDROGENASE VI (IDH-VI)		0	1		0	1		14	14	18		8	21	8		15	8	0		0	10	12		15	10	18		12	30	8
IDI2_ARATH	At3g02780	ISOPENTENYL PYROPHOSPHATE:DIMETHYLALLYL PYROPHOSPHATE ISOMERASE 2 (IPP2)		0	1		0	1		0	0	18		0	16	19		7	5	6		11	5	9		6	19	0		6	20	9
IF2AH_ARATH	At2g40290			0	1		0	1		15	7	11		6	8	6		7	5	0		15	0	8		7	8	0		7	0	0
IF4A1_ARATH	At3g13920	EUKARYOTIC TRANSLATION INITIATION FACTOR 4A1 (EIF4A1)		0	1		0	1		153	185	214		150	120	162		140	110	155		137	173	102		117	170	185		148	205	221
IF4A2_ARATH	At1g54270	EIF4A-2 (EIF4A-2)		0	1		0	1		162	211	202		158	133	184		147	124	171		153	186	99		122	186	184		158	205	205
IF4A3_ARATH	At1g72730			0	1		0	1		95	133	156		84	75	99		80	59	101		83	114	79		67	110	140		97	135	131
IF4E1_ARATH	At4g18040	EUKARYOTIC TRANSLATION INITIATION FACTOR 4E (EIF4E)		0	1		0	1		7	10	9		7	6	0		7	8	9		9	10	9		9	8	0		9	0	10
IF4G1_ARATH	At5g57870	EUKARYOTIC TRANSLATION INITIATION FACTOR ISOFORM 4G1 (eIFiso4G1)		0	1		0	1		24	5	39		7	0	10		6	17	7		6	7	5		24	12	8		13	21	8
IFRH_ARATH	At1g75280			0	1		0	1		53	50	25		9	22	19		22	24	10		10	0	21		24	40	25		15	0	27
ILA_ARATH	At1g64790	ILITHYIA (ILA)		0	1		0	1		96	95	62		45	31	71		48	87	65		77	76	90		62	37	16		161	153	93
ILV5_ARATH	At3g58610			0	1		0	1		80	72	108		169	155	122		148	167	111		107	85	64		97	121	69		66	81	82
ILVD_ARATH	At3g23940	DIHYDROXYACID DEHYDRATASE (DHAD)		0	1		0	1		11	8	7		17	17	24		11	0	0		9	8	14		47	30	21		11	17	17
ILVH2_ARATH	At2g31810	ACETOLACTATE SYNTHASE SMALL SUBUNIT 1 (AHASS1)		0	1		0	1		13	10	15		25	7	0		12	16	18		0	0	0		8	0	0		12	0	0
IMB1_ARATH	At5g53480	HOMOLOG OF HUMAN KPNB1 (KPNB1)		0	1		0	1		49	34	55		37	60	32		49	40	75		36	35	17		37	45	16		23	73	15
IMDH2_ARATH	At1g16350			0	1		0	1		14	0	0		15	0	35		14	18	15		36	22	0		9	18	25		39	34	21
IMPA2_ARATH	At4g16143	IMPORTIN ALPHA ISOFORM 2 (IMPA-2)		0	1		0	1		42	77	40		45	39	53		0	26	15		6	29	27		38	13	28		46	20	65
IMPA4_ARATH	At1g09270	IMPORTIN ALPHA ISOFORM 4 (IMPA-4)		0	1		0	1		14	24	21		24	14	14		0	7	0		6	7	12		0	0	0		12	12	13
IPYR6_ARATH	At5g09650	PYROPHOSPHORYLASE 6 (PPa6)		0	1		0	1		30	32	33		30	46	18		31	28	13		27	15	31		60	50	20		34	85	54
IQD31_ARATH	At1g74690	IQ-DOMAIN 31 (IQD31)		0	1		0	1		21	20	8		16	13	41		0	16	13		0	5	0		0	0	0		14	10	20
ISOA3_ARATH	At4g09020	ISOAMYLASE 3 (ISA3)		0	1		0	1		32	0	0		11	21	0		60	23	41		42	37	21		18	23	0		38	22	0
ISPG_ARATH	At5g60600	4-HYDROXY-3-METHYLBUT-2-ENYL DIPHOSPHATE SYNTHASE (HDS)		0	1		0	1		208	115	98		168	206	156		257	235	272		160	205	86		84	148	34		193	140	125
JAL30_ARATH	At3g16420	PYK10-BINDING PROTEIN 1 (PBP1)		0	1		0	1		0	0	0		18	12	0		0	0	11		45	39	37		40	68	69		51	63	50
JAL35_ARATH	At3g16470	JASMONATE RESPONSIVE 1 (JR1)		0	1		0	1		55	50	41		47	46	67		28	21	17		53	65	58		49	74	76		44	76	69
JMJ30_ARATH	At3g20810	JUMONJI DOMAIN CONTAINING 5 (JMJD5)		0	1		0	1		7	9	6		0	0	7		7	8	8		6	0	7		0	0	0		7	8	0
KAD5_ARATH	At5g35170			0	1		0	1		71	49	56		89	91	49		16	44	0		51	49	0		37	59	18		12	20	7
KASC1_ARATH	At5g46290	3-KETOACYL-ACYL CARRIER PROTEIN SYNTHASE I (KASI)		0	1		0	1		131	81	77		88	125	109		150	102	174		82	136	96		62	103	74		122	121	108
KASC2_ARATH	At1g74960	FATTY ACID BIOSYNTHESIS 1 (FAB1)		0	1		0	1		13	8	27		8	8	8		8	24	16		7	6	8		8	6	7		8	8	8
KCAB_ARATH	At1g04690	POTASSIUM CHANNEL BETA SUBUNIT 1 (KAB1)		0	1		0	1		6	9	42		6	0	7		0	7	6		0	5	6		9	0	4		4	4	6
KCR1_ARATH	At1g67730	BETA-KETOACYL REDUCTASE 1 (KCR1)		0	1		0	1		52	21	36		43	56	42		16	28	22		22	20	15		26	19	7		23	18	40
KCS10_ARATH	At2g26250	3-KETOACYL-COA SYNTHASE 10 (KCS10)		0	1		0	1		41	15	36		7	17	21		0	9	6		7	19	15		11	24	10		8	21	23
KCS5_ARATH	At1g25450	3-KETOACYL-COA SYNTHASE 5 (KCS5)		0	1		0	1		25	8	0		7	7	8		10	9	9		6	0	0		7	7	6		0	10	17
KEA1_ARATH	At1g01790	K+ EFFLUX ANTIPORTER 1 (KEA1)		0	1		0	1		102	88	88		99	110	125		30	59	54		60	82	79		94	104	86		95	93	64
KEA2_ARATH	At4g00630;At4g00640	K+ EFFLUX ANTIPORTER 2 (KEA2)		0	1		0	1		60	24	42		44	43	46		10	11	18		43	28	42		46	24	27		41	23	19
KLCR1_ARATH	At4g10840	KINESIN LIGHT CHAIN-RELATED 1 (KLCR1)		0	1		0	1		55	36	31		13	10	28		26	18	36		43	24	36		34	36	17		79	41	28
KN14A_ARATH	At5g10470	KINESIN LIKE PROTEIN FOR ACTIN BASED CHLOROPLAST MOVEMENT 1 (KAC1)		0	1		0	1		9	51	57		25	45	25		6	62	42		21	24	6		38	47	28		37	21	15
KN14B_ARATH	At5g65460	KINESIN LIKE PROTEIN FOR ACTIN BASED CHLOROPLAST MOVEMENT 2 (KAC2)		0	1		0	1		4	4	4		4	4	4		4	4	9		4	4	4		10	13	4		9	10	6
KPPR_ARATH	At1g32060	PHOSPHORIBULOKINASE (PRK)		0	1		0	1		222	192	189		240	240	272		197	167	161		211	162	188		207	274	201		131	169	125
KPRS5_ARATH	At2g44530	PHOSPHORIBOSYL DIPHOSPHATE SYNTHASE 5 (PRS5)		0	1		0	1		9	0	0		8	8	9		10	10	9		15	30	7		9	10	9		17	9	9
KPYC_ARATH	At4g26390			0	1		0	1		6	17	11		11	7	6		12	17	22		0	12	0		8	13	9		12	5	12
LACS4_ARATH	At4g23850	LONG-CHAIN ACYL-COA SYNTHETASE 4 (LACS4)		0	1		0	1		52	32	50		62	60	101		20	21	53		49	37	42		37	56	29		57	83	39
LACS6_ARATH	At3g05970	LONG-CHAIN ACYL-COA SYNTHETASE 6 (LACS6)		0	1		0	1		34	34	36		31	9	29		32	24	31		28	11	7		15	25	19		36	10	13
LACS8_ARATH	At2g04350	LONG-CHAIN ACYL-COA SYNTHETASE 8 (LACS8)		0	1		0	1		8	13	15		0	0	16		7	6	13		17	7	11		14	11	6		6	16	12
LACS9_ARATH	At1g77590	LONG CHAIN ACYL-COA SYNTHETASE 9 (LACS9)		0	1		0	1		45	52	51		34	32	47		36	34	65		45	41	28		55	77	39		44	57	54
LEA14_ARATH	At1g01470	LATE EMBRYOGENESIS ABUNDANT 14 (LEA14)		0	1		0	1		31	41	24		16	16	28		11	6	10		17	14	0		10	22	0		16	25	0
LEU31_ARATH	At1g31180	ISOPROPYLMALATE DEHYDROGENASE 3 (IMD3)		0	1		0	1		48	30	0		52	55	53		28	27	9		10	26	0		51	58	46		23	33	26
LEU33_ARATH	At5g14200	ISOPROPYLMALATE DEHYDROGENASE 1 (IMD1)		0	1		0	1		51	39	0		66	89	62		0	0	22		0	0	10		35	55	43		0	24	34
LHCA2_ARATH	At3g61470	PHOTOSYSTEM I LIGHT HARVESTING COMPLEX GENE 2 (LHCA2)		0	1		0	1		60	59	65		60	94	118		36	71	37		81	101	67		51	153	44		82	61	23
LHCA3_ARATH	At1g61520	PHOTOSYSTEM I LIGHT HARVESTING COMPLEX GENE 3 (LHCA3)		0	1		0	1		160	86	137		109	94	149		98	110	87		174	145	87		68	130	52		89	125	102
LOR15_ARATH	At5g01750			0	1		0	1		9	10	18		15	15	10		10	10	11		27	8	11		39	9	6		19	9	0
LOX2_ARATH	At3g45140	LIPOXYGENASE 2 (LOX2)		0	1		0	1		430	310	405		410	461	431		381	404	442		560	580	495		455	497	314		424	494	457
LRK21_ARATH	At5g59260	L-TYPE LECTIN RECEPTOR KINASE II.1 (LECRK-II.1)		0	1		0	1		7	7	7		7	0	7		6	7	7		0	7	7		7	6	0		7	7	10
LRK41_ARATH	At2g37710	L-TYPE LECTIN RECEPTOR KINASE IV.1 (LECRK-IV.1)		0	1		0	1		44	59	39		23	20	35		0	16	0		37	27	26		32	19	24		26	33	41
LRL26_ARATH	At1g66980	SUPPRESSOR OF NPR1-1 CONSTITUTIVE 4 (SNC4)		0	1		0	1		9	6	20		4	12	11		10	17	13		19	5	7		15	12	6		15	15	14
LRX3_ARATH	At4g13340	LEUCINE-RICH REPEAT/EXTENSIN 3 (LRX3)		0	1		0	1		6	7	7		14	7	13		0	7	0		7	7	7		7	7	7		7	7	7
M280_ARATH	AtMg00280	(ORF110A)		0	1		0	1		81	64	108		136	119	120		51	50	94		99	115	43		139	180	159		144	178	98
MANA2_ARATH	At5g13980			0	1		0	1		14	28	22		15	22	22		9	18	7		16	9	9		19	25	0		27	30	20
MAO1_ARATH	At2g13560	NAD-DEPENDENT MALIC ENZYME 1 (NAD-ME1)		0	1		0	1		20	22	8		49	33	19		7	33	0		13	5	14		31	7	5		13	10	15
MAO2_ARATH	At4g00570	NAD-DEPENDENT MALIC ENZYME 2 (NAD-ME2)		0	1		0	1		35	57	33		81	43	47		6	16	14		19	35	37		15	22	42		40	17	25
MAOP2_ARATH	At5g11670	NADP-MALIC ENZYME 2 (NADP-ME2)		0	1		0	1		71	102	141		112	94	117		82	107	86		99	99	115		63	71	78		74	87	103
MAOP3_ARATH	At5g25880	NADP-MALIC ENZYME 3 (NADP-ME3)		0	1		0	1		0	17	48		32	33	27		20	35	24		33	33	41		27	38	16		25	30	30
MCA4_ARATH	At1g79340	METACASPASE 4 (MC4)		0	1		0	1		25	31	25		33	7	33		15	38	19		19	37	48		23	33	0		49	54	39
MCA5_ARATH	At1g79330	METACASPASE 5 (MC5)		0	1		0	1		18	22	9		15	0	16		9	17	12		12	13	28		7	7	0		21	9	19
MCAT_ARATH	At5g46800	A BOUT DE SOUFFLE (BOU)		0	1		0	1		56	36	45		68	76	78		20	43	23		27	26	21		67	21	32		28	56	28
MCCA_ARATH	At1g03090	(MCCA)		0	1		0	1		6	6	12		11	12	0		25	11	19		17	7	11		17	15	15		19	0	6
MD36A_ARATH	At4g25630	FIBRILLARIN 2 (FIB2)		0	1		0	1		32	0	0		7	15	20		0	25	0		21	4	0		0	0	0		0	0	20
MD37A_ARATH	At5g28540	(BIP1)		0	1		0	1		207	202	245		173	187	195		140	197	209		181	202	208		204	201	178		226	203	204
MD37B_ARATH	At1g09080	BINDING PROTEIN 3 (BIP3)		0	1		0	1		15	12	24		8	25	16		20	27	32		24	17	16		10	25	25		23	32	28
MD37C_ARATH	At3g12580	HEAT SHOCK PROTEIN 70 (HSP70)		0	1		0	1		187	206	194		189	164	210		220	243	273		216	146	158		179	143	182		214	195	152
MD37D_ARATH	At5g02490	(Hsp70-2)		0	1		0	1		182	220	183		181	159	195		192	247	281		215	170	166		169	167	171		196	186	137
MD37E_ARATH	At5g02500	HEAT SHOCK COGNATE PROTEIN 70-1 (HSC70-1)		0	1		0	1		325	340	330		303	249	296		428	422	541		260	240	216		294	212	289		323	367	267
MD37F_ARATH	At5g42020	(BIP2)		0	1		0	1		212	219	250		171	177	196		130	185	198		176	199	213		217	190	182		222	192	193
MDAR1_ARATH	At3g52880	MONODEHYDROASCORBATE REDUCTASE 1 (MDAR1)		0	1		0	1		138	150	146		188	170	149		148	157	158		130	169	116		157	158	107		147	157	156
MDAR2_ARATH	At5g03630	(MDAR2)		0	1		0	1		23	12	53		28	37	28		50	40	49		27	26	18		51	10	36		15	11	52
MDAR5_ARATH	At1g63940	MONODEHYDROASCORBATE REDUCTASE 6 (MDAR6)		0	1		0	1		134	104	142		126	146	108		253	153	146		152	164	113		139	171	97		155	94	111
MDHC1_ARATH	At1g04410	CYTOSOLIC-NAD-DEPENDENT MALATE DEHYDROGENASE 1 (c-NAD-MDH1)		0	1		0	1		216	115	159		198	93	186		108	195	150		129	163	122		171	155	132		137	155	94
MDHC2_ARATH	At5g43330	CYTOSOLIC-NAD-DEPENDENT MALATE DEHYDROGENASE 2 (c-NAD-MDH2)		0	1		0	1		40	41	67		65	43	58		39	44	59		27	37	41		72	46	48		50	63	30
MDHC3_ARATH	At5g56720	CYTOSOLIC-NAD-DEPENDENT MALATE DEHYDROGENASE 3 (c-NAD-MDH3)		0	1		0	1		12	20	28		23	24	24		13	23	22		18	21	27		28	15	9		20	21	12
MDHM1_ARATH	At1g53240	MITOCHONDRIAL MALATE DEHYDROGENASE 1 (mMDH1)		0	1		0	1		117	104	83		138	152	209		110	175	123		73	118	52		169	143	121		90	131	112
MDHM2_ARATH	At3g15020	MITOCHONDRIAL MALATE DEHYDROGENASE 2 (mMDH2)		0	1		0	1		72	50	51		63	81	69		65	72	64		41	42	42		104	75	64		0	70	62
MDHNP_ARATH	At5g58330	NADP-DEPENDENT MALATE DEHYDROGENASE (NADP-MDH)		0	1		0	1		48	28	68		68	48	43		65	51	21		35	41	75		113	72	45		25	30	49
MDHP_ARATH	At3g47520	MALATE DEHYDROGENASE (MDH)		0	1		0	1		144	123	135		137	145	102		171	152	137		157	155	137		163	183	96		175	152	155
MDHX2_ARATH	At5g09660	PEROXISOMAL NAD-MALATE DEHYDROGENASE 2 (PMDH2)		0	1		0	1		162	132	164		260	210	235		95	133	97		129	120	106		143	172	176		136	108	134
MES2_ARATH	At2g23600	ACETONE-CYANOHYDRIN LYASE (ACL)		0	1		0	1		35	28	18		35	50	21		0	39	15		24	35	24		25	30	33		17	27	39
METE1_ARATH	At5g17920	METHIONINE SYNTHESIS 1 (ATMS1)		0	1		0	1		532	436	495		535	376	584		305	443	304		359	325	322		373	447	370		437	449	367
METE2_ARATH	At3g03780	METHIONINE SYNTHASE 2 (MS2)		0	1		0	1		304	238	329		281	218	311		164	208	168		180	177	241		196	225	185		228	234	184
METE3_ARATH	At5g20980	METHIONINE SYNTHASE 3 (MS3)		0	1		0	1		71	71	74		80	63	94		54	79	41		62	56	61		58	70	68		56	56	43
METK1_ARATH	At1g02500	S-ADENOSYLMETHIONINE SYNTHETASE 1 (SAM1)		0	1		0	1		117	94	57		84	72	59		97	84	146		47	79	87		50	51	65		79	70	80
METK2_ARATH	At4g01850	S-ADENOSYLMETHIONINE SYNTHETASE 2 (SAM-2)		0	1		0	1		109	75	66		72	61	53		128	135	193		58	83	0		43	41	56		60	92	67
METK3_ARATH	At2g36880	METHIONINE ADENOSYLTRANSFERASE 3 (MAT3)		0	1		0	1		222	141	78		111	109	153		194	186	224		94	137	46		77	115	71		160	131	79
METK4_ARATH	At3g17390	METHIONINE OVER-ACCUMULATOR 3 (MTO3)		0	1		0	1		331	194	96		238	184	179		210	282	310		179	232	133		171	183	126		236	205	185
MEX1_ARATH	At5g17520	ROOT CAP 1 (RCP1)		0	1		0	1		19	7	11		0	14	23		0	13	0		0	14	12		0	9	0		11	0	12
MI25_ARATH	AtMg00640	(ORF25)		0	1		0	1		30	25	42		22	29	40		21	29	38		31	38	25		14	21	32		25	14	22
MIRO1_ARATH	At5g27540	MIRO-RELATED GTP-ASE 1 (MIRO1)		0	1		0	1		11	31	33		7	4	7		0	9	0		8	0	37		13	11	0		29	25	23
ML423_ARATH	At1g24020	MLP-LIKE PROTEIN 423 (MLP423)		0	1		0	1		81	95	19		72	27	55		27	39	47		94	94	57		29	64	38		81	73	84
MLP28_ARATH	At1g70830	MLP-LIKE PROTEIN 28 (MLP28)		0	1		0	1		0	0	15		0	0	11		0	13	5		10	7	13		0	16	0		16	7	0
MLP43_ARATH	At1g70890	MLP-LIKE PROTEIN 43 (MLP43)		0	1		0	1		25	37	37		29	20	23		24	25	7		35	17	22		28	28	22		16	16	24
MMT1_ARATH	At5g49810	METHIONINE S-METHYLTRANSFERASE (MMT)		0	1		0	1		36	27	56		37	25	37		93	64	77		41	51	45		24	56	7		55	33	36
MO25M_ARATH	At4g17270			0	1		0	1		5	10	7		0	0	7		5	5	0		11	7	7		0	9	0		5	7	5
MPCP3_ARATH	At5g14040	PHOSPHATE TRANSPORTER 3;1 (PHT3;1)		0	1		0	1		123	110	101		78	72	140		66	78	74		87	95	99		81	101	105		90	84	87
MPK12_ARATH	At2g46070	MITOGEN-ACTIVATED PROTEIN KINASE 12 (MPK12)		0	1		0	1		0	0	17		15	9	17		15	0	0		0	16	0		16	15	0		16	16	0
MPK4_ARATH	At4g01370	MAP KINASE 4 (MPK4)		0	1		0	1		35	26	40		0	15	32		22	0	13		0	35	0		0	32	0		29	33	0
MPPA1_ARATH	At1g51980			0	1		0	1		150	74	126		117	140	109		90	123	139		178	193	63		153	187	68		128	147	101
MPPA2_ARATH	At3g16480	MITOCHONDRIAL PROCESSING PEPTIDASE ALPHA SUBUNIT (MPPalpha)		0	1		0	1		89	55	56		65	63	65		65	103	78		107	78	44		68	81	61		72	77	67
MPPB_ARATH	At3g02090	(MPPBETA)		0	1		0	1		261	155	181		219	149	175		165	304	234		332	196	157		162	180	109		159	201	158
MSBP2_ARATH	At3g48890	MEMBRANE-ASSOCIATED PROGESTERONE BINDING PROTEIN 3 (MAPR3)		0	1		0	1		36	7	6		0	0	6		0	10	0		7	0	0		0	7	0		6	12	0
MSL7_ARATH	At2g17000			0	1		0	1		0	5	5		0	0	0		0	0	5		5	5	5		5	5	0		5	5	5
MTHR1_ARATH	At3g59970	METHYLENETETRAHYDROFOLATE REDUCTASE 1 (MTHFR1)		0	1		0	1		134	115	127		136	130	160		64	115	65		61	97	76		110	153	138		94	137	84
MTHR2_ARATH	At2g44160	METHYLENETETRAHYDROFOLATE REDUCTASE 2 (MTHFR2)		0	1		0	1		91	54	52		48	33	71		25	64	45		38	42	38		55	58	39		30	32	43
MYO11_ARATH	At1g54560	(XIE)		0	1		0	1		25	16	26		0	0	16		0	15	24		0	0	17		0	0	0		22	0	24
NAGK_ARATH	At3g57560	N-ACETYL-L-GLUTAMATE KINASE (NAGK)		0	1		0	1		9	18	0		26	0	10		0	5	9		8	0	8		18	12	13		8	0	19
NAT6_ARATH	At5g62890			0	1		0	1		9	8	0		0	0	7		0	9	0		7	10	0		0	10	0		8	0	6
NB5R1_ARATH	At5g17770	NADH:CYTOCHROME B5 REDUCTASE 1 (CBR)		0	1		0	1		17	11	16		32	8	32		0	10	0		20	9	5		17	6	17		0	29	6
NDHH_ARATH	AtCg01110	NAD(P)H DEHYDROGENASE SUBUNIT H (NDHH)		0	1		0	1		38	87	48		48	68	47		106	90	37		82	37	34		89	68	53		77	50	87
NDHI_ARATH	AtCg01090	(NDHI)		0	1		0	1		16	18	25		20	16	16		16	7	18		8	14	8		22	40	19		14	23	6
NDHK_ARATH	AtCg00430	PHOTOSYSTEM II REACTION CENTER PROTEIN G (PSBG)		0	1		0	1		13	24	21		24	23	28		41	13	24		25	9	13		11	20	0		0	0	14
NDHN_ARATH	At5g58260	NADH DEHYDROGENASE-LIKE COMPLEX N (NdhN)		0	1		0	1		42	15	25		17	28	28		36	34	33		16	16	6		23	14	14		19	18	13
NDK1_ARATH	At4g09320	(NDPK1)		0	1		0	1		45	30	44		59	15	48		44	39	26		44	18	27		18	39	18		32	18	18
NDK2_ARATH	At5g63310	NUCLEOSIDE DIPHOSPHATE KINASE 2 (NDPK2)		0	1		0	1		0	8	6		8	0	6		0	12	0		11	7	8		28	11	18		8	13	6
NDK3_ARATH	At4g11010	NUCLEOSIDE DIPHOSPHATE KINASE 3 (NDPK3)		0	1		0	1		11	11	7		7	6	7		7	7	7		12	11	7		14	12	17		7	7	7
NDS8A_ARATH	At1g79010			0	1		0	1		0	6	0		0	0	0		7	7	5		14	0	0		0	21	0		5	5	5
NDUA9_ARATH	At2g20360			0	1		0	1		53	54	37		64	36	64		64	80	83		41	44	46		48	64	24		61	72	30
NDUS1_ARATH	At5g37510	EMBRYO DEFECTIVE 1467 (EMB1467)		0	1		0	1		85	66	38		27	46	39		52	86	79		33	52	59		64	41	26		25	50	58
NDUS2_ARATH	AtMg00510	NADH DEHYDROGENASE SUBUNIT 7 (NAD7)		0	1		0	1		37	40	55		53	60	40		79	43	38		68	41	27		59	34	35		47	47	43
NDUS3_ARATH	AtMg00070	NADH DEHYDROGENASE SUBUNIT 9 (NAD9)		0	1		0	1		28	36	30		24	20	23		30	26	20		36	13	9		22	14	19		18	23	8
NDUV1_ARATH	At5g08530	51 KDA SUBUNIT OF COMPLEX I (CI51)		0	1		0	1		44	36	8		17	57	27		52	35	39		41	43	70		31	35	15		32	36	30
NHL3_ARATH	At5g06320	NDR1/HIN1-LIKE 3 (NHL3)		0	1		0	1		13	21	6		6	7	17		14	16	19		23	21	16		25	15	23		13	36	27
NIA2_ARATH	At1g37130	NITRATE REDUCTASE 2 (NIA2)		0	1		0	1		0	12	0		27	15	23		12	14	15		0	0	23		12	6	0		12	9	20
NIR_ARATH	At2g15620	NITRITE REDUCTASE 1 (NIR1)		0	1		0	1		137	108	133		149	148	125		244	248	215		152	124	122		117	123	54		134	136	92
NMT1_ARATH	At5g57020	MYRISTOYL-COA:PROTEIN N-MYRISTOYLTRANSFERASE (NMT1)		0	1		0	1		7	8	14		8	15	13		0	4	0		13	0	8		15	7	14		12	14	15
NOP5A_ARATH	At5g27120			0	1		0	1		28	16	24		24	22	6		12	8	17		28	15	45		10	31	0		28	12	12
NOP5B_ARATH	At3g05060			0	1		0	1		0	26	0		32	33	0		22	16	26		34	25	0		0	39	12		35	21	22
NRL1_ARATH	At3g44310	NITRILASE 1 (NIT1)		0	1		0	1		274	333	171		57	44	62		71	43	45		78	127	152		156	103	129		247	427	354
NRL3_ARATH	At3g44320	NITRILASE 3 (NIT3)		0	1		0	1		61	98	31		13	11	21		14	13	12		40	53	38		53	60	58		76	96	96
NSF_ARATH	At4g04910	N-ETHYLMALEIMIDE SENSITIVE FACTOR (NSF)		0	1		0	1		59	47	40		79	38	68		79	37	60		36	34	17		27	31	12		55	64	39
NTF2_ARATH	At1g27970	NUCLEAR TRANSPORT FACTOR 2B (NTF2B)		0	1		0	1		20	11	18		40	10	23		0	37	35		23	21	0		22	20	7		14	16	17
NU1C_ARATH	AtCg01100	(NDHA)		0	1		0	1		35	57	32		45	63	47		80	30	27		29	37	55		61	37	21		23	50	80
NU1M_ARATH	AtMg00516;AtMg01120;AtMg01275;At2g07785;At2g07786	NADH DEHYDROGENASE 1C (NAD1C)		0	1		0	1		23	34	16		17	50	32		20	30	33		26	30	9		35	43	34		27	28	20
NU2M_ARATH	AtMg00285;AtMg01320	NADH DEHYDROGENASE 2A (NAD2A)		0	1		0	1		9	8	9		8	15	8		7	8	8		8	8	8		8	8	17		11	8	8
NU4LC_ARATH	AtCg01070	(NDHE)		0	1		0	1		6	0	5		5	6	5		5	5	6		6	16	6		6	6	0		6	6	5
NU4M_ARATH	AtMg00580	NADH DEHYDROGENASE SUBUNIT 4 (NAD4)		0	1		0	1		5	5	5		6	6	7		0	0	6		7	6	6		0	7	5		7	7	7
NU5M_ARATH	AtMg00060;AtMg00513;AtMg00665	NADH DEHYDROGENASE SUBUNIT 5C (NAD5C)		0	1		0	1		16	20	11		29	12	9		0	13	17		19	11	11		11	19	21		19	11	0
NUCL1_ARATH	At1g48920	NUCLEOLIN LIKE 1 (NUC-L1)		0	1		0	1		22	4	27		16	4	0		13	25	29		19	12	5		18	12	0		11	5	0
ODB2_ARATH	At3g06850	(BCE2)		0	1		0	1		5	10	12		9	0	9		0	0	8		17	0	0		0	6	0		0	0	6
ODO2A_ARATH	At5g55070			0	1		0	1		26	23	0		28	36	16		42	27	31		16	15	0		49	30	20		8	17	29
ODP22_ARATH	At3g13930	MITOCHONDRIAL PYRUVATE DEHYDROGENASE SUBUNIT 2-2 (MTE2-2)		0	1		0	1		28	41	34		25	43	28		28	68	50		58	30	15		23	19	29		25	32	30
ODP23_ARATH	At1g54220	MITOCHONDRIAL PYRUVATE DEHYDROGENASE SUBUNIT 2-3 (MTE2-3)		0	1		0	1		7	7	6		5	7	7		7	7	7		6	7	6		7	7	7		7	6	6
ODP24_ARATH	At3g25860	(LTA2)		0	1		0	1		35	16	11		41	41	33		68	26	35		10	9	9		81	33	14		8	25	9
ODPA1_ARATH	At1g59900	PYRUVATE DEHYDROGENASE COMPLEX E1 ALPHA SUBUNIT (E1 ALPHA)		0	1		0	1		32	23	12		41	52	28		44	43	16		31	18	12		53	31	36		24	30	25
ODPA2_ARATH	At1g24180	IAA-CONJUGATE-RESISTANT 4 (IAR4)		0	1		0	1		16	6	0		7	16	18		16	7	13		5	5	7		16	0	6		16	13	17
ODPA3_ARATH	At1g01090	PYRUVATE DEHYDROGENASE E1 ALPHA (PDH-E1 ALPHA)		0	1		0	1		8	8	21		19	17	8		27	21	28		8	0	0		26	34	8		9	8	0
ODPB1_ARATH	At5g50850	MACCI-BOU (MAB1)		0	1		0	1		97	104	72		95	112	57		160	134	134		119	108	72		57	130	41		76	109	94
OE64C_ARATH	At3g17970	TRANSLOCON AT THE OUTER MEMBRANE OF CHLOROPLASTS 64-III (TOC64-III)		0	1		0	1		21	15	44		17	5	22		6	12	19		27	6	7		10	11	15		14	0	12
OEP37_ARATH	At2g43950	CHLOROPLAST OUTER ENVELOPE PROTEIN 37 (OEP37)		0	1		0	1		26	22	30		29	41	27		38	39	33		50	31	10		23	30	13		43	26	32
OEP80_ARATH	At5g19620	OUTER ENVELOPE PROTEIN OF 80 KDA (OEP80)		0	1		0	1		42	68	40		19	21	53		43	42	33		39	48	51		25	61	25		46	47	39
OLA1_ARATH	At1g30580	(ENGD-1)		0	1		0	1		22	28	17		68	28	43		10	5	29		49	50	41		41	39	37		47	53	53
OMT1_ARATH	At5g54160	O-METHYLTRANSFERASE 1 (OMT1)		0	1		0	1		36	46	26		23	14	40		15	16	31		0	5	0		0	8	0		10	8	7
OOPDA_ARATH	At5g65620	ORGANELLAR OLIGOPEPTIDASE (OOP)		0	1		0	1		95	75	74		96	99	93		116	137	150		150	131	81		88	130	41		112	105	78
OP161_ARATH	At2g28900	OUTER PLASTID ENVELOPE PROTEIN 16-1 (OEP16-1)		0	1		0	1		144	95	41		162	108	126		112	149	62		117	145	63		56	134	102		86	97	128
OP163_ARATH	At2g42210	(OEP16-3)		0	1		0	1		29	42	13		20	22	22		5	13	18		19	12	16		12	35	5		13	6	6
OP24B_ARATH	At5g42960			0	1		0	1		6	16	36		0	14	8		6	20	0		0	21	16		11	29	33		7	0	7
OPT3_ARATH	At4g16370	OLIGOPEPTIDE TRANSPORTER (OPT3)		0	1		0	1		13	29	27		19	9	32		0	16	0		15	0	8		47	11	8		35	38	28
ORP3A_ARATH	At5g02100	UNFERTILIZED EMBRYO SAC 18 (UNE18)		0	1		0	1		7	8	0		0	8	12		0	10	0		0	5	5		22	5	13		19	8	10
ORP3C_ARATH	At5g59420	OSBP(OXYSTEROL BINDING PROTEIN)-RELATED PROTEIN 3C (ORP3C)		0	1		0	1		19	39	13		18	27	27		14	29	7		23	17	18		42	23	36		32	23	0
OST1A_ARATH	At1g76400			0	1		0	1		0	13	12		0	0	10		0	11	0		22	0	0		0	10	15		0	10	0
OST1B_ARATH	At2g01720			0	1		0	1		25	24	23		48	16	26		0	27	13		33	23	15		21	6	25		26	25	23
OST3B_ARATH	At1g61790	OLIGOSACCHARYLTRANSFERASE SUBUNIT 3/6 (OST3/6)		0	1		0	1		13	10	17		0	9	25		9	17	37		9	23	22		13	0	0		8	9	22
OST48_ARATH	At5g66680	DEFECTIVE GLYCOSYLATION (DGL1)		0	1		0	1		80	68	85		67	97	63		61	75	46		27	57	63		64	93	64		72	49	89
OTC_ARATH	At1g75330	ORNITHINE CARBAMOYLTRANSFERASE (OTC)		0	1		0	1		9	0	12		17	15	17		14	0	0		11	12	8		17	9	0		16	10	10
P1_ARATH	At5g16970	ALKENAL REDUCTASE (AER)		0	1		0	1		16	19	32		50	57	16		17	12	0		27	21	33		43	40	18		21	21	14
P2C19_ARATH	At2g20050;At2g20040			0	1		0	1		12	8	15		7	6	24		6	9	19		18	22	8		11	18	0		17	18	14
P2C20_ARATH	At2g20630	PP2C INDUCED BY AVRRPM1 (PIA1)		0	1		0	1		26	26	34		24	31	19		18	19	15		9	15	23		23	26	17		16	18	15
P2SAF_ARATH	At5g23120	HIGH CHLOROPHYLL FLUORESCENCE 136 (HCF136)		0	1		0	1		118	121	127		133	94	123		88	84	58		83	74	68		89	99	92		75	110	123
P5CS1_ARATH	At2g39800	DELTA1-PYRROLINE-5-CARBOXYLATE SYNTHASE 1 (P5CS1)		0	1		0	1		266	164	130		59	70	80		223	166	183		103	129	90		151	136	86		188	205	167
P5CS2_ARATH	At3g55610	DELTA 1-PYRROLINE-5-CARBOXYLATE SYNTHASE 2 (P5CS2)		0	1		0	1		134	84	77		23	37	36		122	98	92		46	59	38		62	51	61		86	101	84
PAO_ARATH	At3g44880	ACCELERATED CELL DEATH 1 (ACD1)		0	1		0	1		6	7	8		18	13	0		17	16	7		0	0	0		0	9	8		0	0	8
PAP1_ARATH	At4g04020	FIBRILLIN (FIB)		0	1		0	1		39	39	23		29	16	23		19	11	14		23	32	20		21	39	21		18	33	20
PAP12_ARATH	At1g51110;At1g51115			0	1		0	1		9	12	15		24	31	0		9	0	11		9	0	0		9	15	0		9	15	0
PAP2_ARATH	At4g22240	FIBRILLIN 1B (FBN1B)		0	1		0	1		19	17	9		17	8	11		11	0	0		0	9	12		0	11	0		12	11	10
PAP3_ARATH	At2g35490			0	1		0	1		39	21	16		47	33	34		32	19	12		12	28	26		27	45	30		40	18	25
PAP4_ARATH	At3g26070			0	1		0	1		23	23	47		21	16	30		16	16	6		30	18	16		34	29	22		24	22	15
PAP5_ARATH	At3g26080			0	1		0	1		9	9	23		6	0	13		8	9	0		15	0	0		13	0	8		0	7	8
PAP6_ARATH	At3g23400	FIBRILLIN 4 (FIB4)		0	1		0	1		20	17	27		38	22	48		13	10	9		44	28	32		19	19	35		40	28	47
PAP8_ARATH	At5g19940			0	1		0	1		21	23	23		32	27	20		9	11	23		23	14	9		20	41	21		14	23	38
PATL1_ARATH	At1g72150	PATELLIN 1 (PATL1)		0	1		0	1		167	129	164		162	126	155		119	115	121		167	98	132		137	127	122		99	100	119
PATL2_ARATH	At1g22530	PATELLIN 2 (PATL2)		0	1		0	1		73	117	86		77	92	140		61	70	62		72	74	86		105	72	62		76	73	76
PATL3_ARATH	At1g72160	(PATL3)		0	1		0	1		19	25	25		30	16	20		0	5	0		5	19	20		31	6	7		6	20	48
PATL4_ARATH	At1g30690	(PATL4)		0	1		0	1		20	15	30		19	13	13		15	17	12		12	0	14		20	10	0		14	16	32
PB27A_ARATH	At1g03600	(PSB27)		0	1		0	1		58	13	34		32	21	8		13	35	8		54	65	9		24	30	31		33	26	9
PBL24_ARATH	At4g13190			0	1		0	1		0	16	15		0	0	6		10	9	0		11	16	12		16	11	0		5	6	0
PCAP1_ARATH	At4g20260	PLASMA-MEMBRANE ASSOCIATED CATION-BINDING PROTEIN 1 (PCAP1)		0	1		0	1		34	19	27		10	0	15		24	31	34		0	29	23		5	14	0		20	24	20
PCS1_ARATH	At5g44070	CADMIUM SENSITIVE 1 (CAD1)		0	1		0	1		31	25	19		36	19	39		48	14	33		7	7	0		34	14	8		23	30	33
PDAT1_ARATH	At5g13640	PHOSPHOLIPID:DIACYLGLYCEROL ACYLTRANSFERASE (PDAT)		0	1		0	1		6	6	6		0	7	14		0	5	0		7	0	6		10	7	0		11	8	0
PDC2_ARATH	At5g54960	PYRUVATE DECARBOXYLASE-2 (PDC2)		0	1		0	1		6	26	31		10	11	12		14	7	21		14	12	8		0	12	10		0	18	22
PDI11_ARATH	At1g21750	PDI-LIKE 1-1 (PDIL1-1)		0	1		0	1		90	64	39		88	41	77		39	76	14		31	50	65		47	26	45		23	13	28
PDI12_ARATH	At1g77510	PDI-LIKE 1-2 (PDIL1-2)		0	1		0	1		13	16	31		0	13	29		0	11	0		6	0	15		25	6	7		0	7	0
PDI21_ARATH	At2g47470	UNFERTILIZED EMBRYO SAC 5 (UNE5)		0	1		0	1		25	27	42		34	22	7		8	13	0		8	9	9		26	9	19		18	14	8
PDX11_ARATH	At2g38230	PYRIDOXINE BIOSYNTHESIS 1.1 (PDX1.1)		0	1		0	1		72	73	61		60	89	81		98	82	101		71	105	44		48	89	50		77	74	83
PDX13_ARATH	At5g01410	REDUCED SUGAR RESPONSE 4 (RSR4)		0	1		0	1		45	49	55		54	79	53		80	86	82		46	95	53		43	65	37		63	56	61
PDXK_ARATH	At5g37850	SALT OVERLY SENSITIVE 4 (SOS4)		0	1		0	1		10	12	6		23	10	8		0	5	0		0	0	9		5	7	0		0	4	7
PDXL4_ARATH	At2g38210	PUTATIVE PDX1-LIKE PROTEIN 4 (PDX1L4)		0	1		0	1		7	13	8		7	30	22		28	32	40		8	51	12		7	16	7		12	7	22
PEAM1_ARATH	At3g18000	XIPOTL 1 (XPL1)		0	1		0	1		29	22	23		26	18	14		18	0	15		23	33	8		12	12	26		6	15	22
PEAM2_ARATH	At1g48600	PHOSPHOETHANOLAMINE N-METHYLTRANSFERASE (PMEAMT)		0	1		0	1		55	78	43		44	54	51		0	0	26		31	46	27		60	33	66		49	81	69
PEAM3_ARATH	At1g73600	(NMT)		0	1		0	1		0	54	32		15	32	30		0	17	23		14	0	0		23	0	0		13	0	39
PECT1_ARATH	At2g38670	PHOSPHORYLETHANOLAMINE CYTIDYLYLTRANSFERASE 1 (PECT1)		0	1		0	1		29	44	43		32	37	45		13	25	9		30	32	28		8	19	8		20	13	10
PER12_ARATH	At1g71695			0	1		0	1		0	0	24		31	0	16		0	29	0		0	14	17		12	16	0		15	10	0
PER70_ARATH	At5g64110			0	1		0	1		0	0	0		0	0	6		0	0	7		6	10	13		0	6	6		7	6	6
PERK1_ARATH	At3g24550	PROLINE-RICH EXTENSIN-LIKE RECEPTOR KINASE 1 (PERK1)		0	1		0	1		38	17	17		15	0	23		0	11	6		10	8	7		23	11	0		8	7	27
PETD_ARATH	AtCg00730	PHOTOSYNTHETIC ELECTRON TRANSFER D (PETD)		0	1		0	1		51	25	36		70	28	21		19	26	14		50	5	27		19	21	29		0	8	15
PEX22_ARATH	At3g21865	PEROXIN 22 (PEX22)		0	1		0	1		13	9	9		9	28	6		8	9	9		8	27	22		16	18	0		15	16	24
PFPA1_ARATH	At1g20950			0	1		0	1		49	49	27		47	40	40		76	44	51		32	44	30		30	47	18		36	61	44
PFPA2_ARATH	At1g76550			0	1		0	1		52	8	32		16	26	33		26	32	34		12	13	9		8	16	0		7	19	0
PFPB1_ARATH	At1g12000			0	1		0	1		0	7	0		0	7	12		9	18	18		9	26	21		0	20	7		0	0	9
PFPB2_ARATH	At4g04040	MATERNAL EFFECT EMBRYO ARREST 51 (MEE51)		0	1		0	1		7	15	20		17	10	12		9	13	9		9	7	0		9	24	0		12	6	12
PGKH1_ARATH	At3g12780	PHOSPHOGLYCERATE KINASE 1 (PGK1)		0	1		0	1		363	364	396		482	409	364		428	479	460		352	354	289		307	369	317		301	340	329
PGKH2_ARATH	At1g56190	(CPGK2)		0	1		0	1		218	208	201		262	267	200		273	339	354		170	191	142		243	262	245		222	236	228
PGKY3_ARATH	At1g79550	PHOSPHOGLYCERATE KINASE (PGK)		0	1		0	1		177	175	154		164	152	132		200	264	262		208	135	160		174	159	108		206	194	154
PGL1A_ARATH	At4g22890	(PGR5-LIKE A)		0	1		0	1		79	56	81		75	72	49		62	51	46		77	71	33		39	52	77		68	45	46
PGMC1_ARATH	At1g23190	PHOSPHOGLUCOMUTASE 3 (PGM3)		0	1		0	1		218	152	199		198	163	147		175	186	157		183	204	134		143	191	120		163	173	178
PGMC2_ARATH	At1g70730	PHOSPHOGLUCOMUTASE 2 (PGM2)		0	1		0	1		226	226	225		226	166	212		321	268	314		218	258	134		188	202	148		228	236	194
PGMP_ARATH	At5g51820	PHOSPHOGLUCOMUTASE (PGM)		0	1		0	1		103	45	42		71	92	52		137	91	114		67	58	26		40	52	26		50	58	40
PGP1A_ARATH	At5g36700	2-PHOSPHOGLYCOLATE PHOSPHATASE 1 (PGLP1)		0	1		0	1		64	105	48		128	81	67		42	88	13		55	54	27		79	97	50		48	62	35
PHB1_ARATH	At4g28510	PROHIBITIN 1 (PHB1)		0	1		0	1		61	31	11		38	36	20		10	34	11		29	0	0		36	32	22		0	0	49
PHB2_ARATH	At1g03860	PROHIBITIN 2 (PHB2)		0	1		0	1		82	22	36		58	43	28		26	47	25		43	7	15		43	53	0		8	17	51
PHB3_ARATH	At5g40770	PROHIBITIN 3 (PHB3)		0	1		0	1		113	99	111		97	103	100		98	104	92		102	85	47		88	82	68		82	115	98
PHB4_ARATH	At3g27280	PROHIBITIN 4 (PHB4)		0	1		0	1		100	61	75		63	61	74		69	59	80		87	53	0		56	54	50		76	70	77
PHB5_ARATH	At5g14300	PROHIBITIN 5 (PHB5)		0	1		0	1		8	12	6		15	12	17		8	13	14		6	0	8		8	15	13		8	8	8
PHOT1_ARATH	At3g45780	PHOTOTROPIN 1 (PHOT1)		0	1		0	1		60	116	90		90	75	93		54	91	70		77	86	84		86	80	58		74	102	59
PHOT2_ARATH	At5g58140	PHOTOTROPIN 2 (PHOT2)		0	1		0	1		66	46	63		72	73	49		77	70	51		58	66	43		50	82	76		58	74	55
PHS1_ARATH	At3g29320	ALPHA-GLUCAN PHOSPHORYLASE 1 (PHS1)		0	1		0	1		31	27	0		58	37	21		102	104	87		60	56	62		92	59	51		48	55	78
PHS2_ARATH	At3g46970	ALPHA-GLUCAN PHOSPHORYLASE 2 (PHS2)		0	1		0	1		283	279	335		245	207	233		289	368	305		297	221	189		293	268	150		281	249	238
PHT21_ARATH	At3g26570	PHOSPHATE TRANSPORTER 2;1 (PHT2;1)		0	1		0	1		0	11	4		11	50	27		0	5	5		0	0	0		18	9	15		12	19	4
PIP11_ARATH	At3g61430	PLASMA MEMBRANE INTRINSIC PROTEIN 1A (PIP1A)		0	1		0	1		64	100	54		32	44	61		25	38	33		37	45	38		45	18	30		49	87	23
PIP12_ARATH	At2g45960	PLASMA MEMBRANE INTRINSIC PROTEIN 1B (PIP1B)		0	1		0	1		79	85	33		44	72	79		42	41	33		55	64	45		52	33	64		65	121	51
PIP13_ARATH	At1g01620	PLASMA MEMBRANE INTRINSIC PROTEIN 1C (PIP1C)		0	1		0	1		51	59	25		12	34	38		13	8	13		19	33	22		20	6	20		38	54	11
PIP15_ARATH	At4g23400	PLASMA MEMBRANE INTRINSIC PROTEIN 1;5 (PIP1;5)		0	1		0	1		31	56	51		37	41	84		49	42	43		38	65	43		66	49	32		42	67	36
PIP21_ARATH	At3g53420	PLASMA MEMBRANE INTRINSIC PROTEIN 2A (PIP2A)		0	1		0	1		155	110	199		107	111	124		135	76	137		107	91	88		85	102	77		116	88	75
PIP22_ARATH	At2g37170	PLASMA MEMBRANE INTRINSIC PROTEIN 2 (PIP2B)		0	1		0	1		108	81	104		73	75	123		95	65	115		67	57	63		48	69	40		89	58	63
PIP23_ARATH	At2g37180	RESPONSIVE TO DESICCATION 28 (RD28)		0	1		0	1		100	81	95		28	17	83		47	8	57		7	45	36		59	19	34		68	32	76
PIP24_ARATH	At5g60660	PLASMA MEMBRANE INTRINSIC PROTEIN 2;4 (PIP2;4)		0	1		0	1		63	29	73		44	40	84		70	23	73		13	22	24		16	32	8		29	16	23
PIP26_ARATH	At2g39010	PLASMA MEMBRANE INTRINSIC PROTEIN 2E (PIP2E)		0	1		0	1		82	50	45		46	57	61		70	57	59		55	21	35		54	53	42		59	58	39
PIP27_ARATH	At4g35100	PLASMA MEMBRANE INTRINSIC PROTEIN 3 (PIP3)		0	1		0	1		69	90	57		55	69	62		67	58	77		59	60	52		90	45	47		76	78	50
PIP28_ARATH	At2g16850	PLASMA MEMBRANE INTRINSIC PROTEIN 2;8 (PIP2;8)		0	1		0	1		57	16	66		30	27	77		63	17	66		9	15	18		9	18	0		15	9	16
PIRL4_ARATH	At4g35470	PLANT INTRACELLULAR RAS GROUP-RELATED LRR 4 (PIRL4)		0	1		0	1		18	24	10		14	0	34		5	19	0		0	12	0		0	9	0		0	11	0
PKP1_ARATH	At3g22960	(PKP-ALPHA)		0	1		0	1		35	19	28		43	50	43		38	0	61		17	66	41		65	57	0		34	47	28
PKP2_ARATH	At5g52920	PLASTIDIC PYRUVATE KINASE BETA SUBUNIT 1 (PKP-BETA1)		0	1		0	1		9	10	15		28	39	9		15	9	16		9	27	9		25	15	9		9	9	9
PLA20_ARATH	At2g42690			0	1		0	1		0	9	22		7	34	14		0	6	0		0	0	7		10	27	15		8	15	7
PLAS2_ARATH	At1g20340	DNA-DAMAGE-REPAIR/TOLERATION PROTEIN 112 (DRT112)		0	1		0	1		0	0	0		0	0	20		0	19	15		10	21	11		0	15	0		0	19	0
PLAT1_ARATH	At4g39730	PLAT DOMAIN PROTEIN 1 (PLAT1)		0	1		0	1		39	21	32		27	13	13		43	36	30		29	51	24		27	20	21		30	24	21
PLCD1_ARATH	At5g58670	PHOSPHOLIPASE C1 (PLC1)		0	1		0	1		12	9	8		0	9	8		0	6	0		5	0	0		0	5	7		7	0	6
PLCD2_ARATH	At3g08510	PHOSPHOLIPASE C 2 (PLC2)		0	1		0	1		84	68	70		46	21	57		54	85	37		50	51	33		56	47	12		48	59	46
PLCD7_ARATH	At3g55940			0	1		0	1		8	15	28		16	8	16		8	8	0		14	21	19		13	23	0		13	23	15
PLDA1_ARATH	At3g15730	PHOSPHOLIPASE D ALPHA 1 (PLDALPHA1)		0	1		0	1		228	146	182		76	126	160		81	134	41		125	120	68		143	213	103		129	116	121
PLDA2_ARATH	At1g52570	PHOSPHOLIPASE D ALPHA 2 (PLDALPHA2)		0	1		0	1		37	34	24		20	19	22		25	34	5		24	8	12		50	24	26		38	25	25
PLDD1_ARATH	At4g35790	PHOSPHOLIPASE D DELTA (PLDDELTA)		0	1		0	1		37	56	91		8	8	37		48	82	75		43	19	27		53	21	11		64	57	49
PLPD1_ARATH	At3g16950	LIPOAMIDE DEHYDROGENASE 1 (LPD1)		0	1		0	1		15	0	0		6	6	0		0	12	0		14	0	9		13	15	13		6	9	0
PLPD2_ARATH	At4g16155			0	1		0	1		32	7	7		14	15	9		35	22	7		24	9	0		35	32	0		0	35	9
PLST4_ARATH	At5g16150	PLASTIDIC GLC TRANSLOCATOR (PGLCT)		0	1		0	1		29	28	31		0	0	24		27	18	16		23	7	21		20	0	0		14	18	31
PLY18_ARATH	At4g24780	(PLL19)		0	1		0	1		11	10	16		8	7	9		0	9	9		8	15	11		7	12	7		8	9	10
PLY8_ARATH	At3g07010			0	1		0	1		0	7	30		0	7	8		6	16	14		13	24	9		8	8	0		8	18	10
PMA1_ARATH	At2g18960	H(+)-ATPASE 1 (HA1)		0	1		0	1		520	671	538		313	316	459		372	396	391		347	328	316		401	357	260		468	488	493
PMA10_ARATH	At1g17260	AUTOINHIBITED H(+)-ATPASE ISOFORM 10 (AHA10)		0	1		0	1		53	55	73		52	43	62		57	54	60		57	49	47		56	48	52		70	63	56
PMA11_ARATH	At5g62670	H(+)-ATPASE 11 (HA11)		0	1		0	1		256	277	301		146	199	210		118	258	251		235	180	224		247	255	151		287	280	321
PMA2_ARATH	At4g30190	H(+)-ATPASE 2 (HA2)		0	1		0	1		458	589	464		289	266	431		300	363	394		329	328	258		359	280	222		404	453	465
PMA3_ARATH	At5g57350	H(+)-ATPASE 3 (HA3)		0	1		0	1		224	244	207		154	155	203		163	193	166		156	187	154		180	155	115		180	190	215
PMA4_ARATH	At3g47950	H(+)-ATPASE 4 (HA4)		0	1		0	1		156	163	165		112	128	122		87	152	130		127	119	102		136	108	62		156	157	185
PMA5_ARATH	At2g24520	H(+)-ATPASE 5 (HA5)		0	1		0	1		83	86	61		39	48	57		26	80	50		22	63	35		59	69	23		60	68	88
PMA6_ARATH	At2g07560	H(+)-ATPASE 6 (HA6)		0	1		0	1		140	204	152		65	105	81		73	96	126		85	70	46		88	86	32		104	107	163
PMA7_ARATH	At3g60330	H(+)-ATPASE 7 (HA7)		0	1		0	1		86	105	76		49	53	72		51	105	50		49	61	35		49	74	34		63	81	83
PMA8_ARATH	At3g42640	H(+)-ATPASE 8 (HA8)		0	1		0	1		126	134	129		93	106	97		97	122	105		116	92	89		114	84	0		113	121	122
PMA9_ARATH	At1g80660	H(+)-ATPASE 9 (HA9)		0	1		0	1		110	104	108		66	84	65		63	94	89		84	82	60		86	90	41		94	92	113
PME2_ARATH	At1g53830	PECTIN METHYLESTERASE 2 (PME2)		0	1		0	1		10	8	8		8	8	17		8	8	8		14	8	12		8	12	24		8	12	8
PME3_ARATH	At3g14310	PECTIN METHYLESTERASE 3 (PME3)		0	1		0	1		0	31	36		41	19	31		0	18	28		20	23	0		18	35	49		19	28	20
PMG1_ARATH	At1g09780	2,3-BIPHOSPHOGLYCERATE-INDEPENDENT PHOSPHOGLYCERATE MUTASE 1 (iPGAM1)		0	1		0	1		71	97	72		33	49	76		85	66	94		77	78	41		49	74	22		82	133	88
PMG2_ARATH	At3g08590	2,3-BIPHOSPHOGLYCERATE-INDEPENDENT PHOSPHOGLYCERATE MUTASE 2 (iPGAM2)		0	1		0	1		182	172	87		54	55	60		221	103	192		56	86	20		64	95	45		162	190	113
PMM_ARATH	At2g45790	PHOSPHOMANNOMUTASE (PMM)		0	1		0	1		64	84	81		44	66	59		55	63	58		72	43	64		78	73	16		62	35	42
PMT1_ARATH	At3g23300			0	1		0	1		23	33	12		7	12	31		11	12	7		20	12	14		26	17	15		30	18	30
PMT2_ARATH	At1g26850			0	1		0	1		16	5	14		0	0	0		0	8	0		12	0	0		0	6	0		5	0	0
PNSB1_ARATH	At1g15980	PHOTOSYNTHETIC NDH SUBCOMPLEX B 1 (PnsB1)		0	1		0	1		31	44	38		40	46	33		43	37	12		10	21	0		47	39	20		14	38	22
PNSL5_ARATH	At5g13120	PHOTOSYNTHETIC NDH SUBCOMPLEX L 5 (Pnsl5)		0	1		0	1		43	27	0		0	12	15		25	8	0		15	14	13		32	27	41		6	0	14
POLL1_ARATH	At5g02940			0	1		0	1		21	42	77		43	32	19		27	69	26		66	53	83		50	53	42		55	75	42
POLL2_ARATH	At5g43745			0	1		0	1		0	0	22		15	5	0		0	6	0		8	8	15		7	7	6		6	0	0
PORA_ARATH	At5g54190	PROTOCHLOROPHYLLIDE OXIDOREDUCTASE A (PORA)		0	1		0	1		86	67	27		50	77	37		94	96	67		81	133	39		106	95	103		110	101	101
PORB_ARATH	At4g27440	PROTOCHLOROPHYLLIDE OXIDOREDUCTASE B (PORB)		0	1		0	1		159	126	77		107	111	79		157	178	112		148	214	78		131	184	118		200	186	171
PP226_ARATH	At3g13160			0	1		0	1		13	0	13		0	0	8		0	39	15		28	34	18		0	24	0		17	17	0
PPD6_ARATH	At3g56650	PSBP-DOMAIN PROTEIN 6 (PPD6)		0	1		0	1		12	12	15		16	5	15		5	12	6		18	6	12		11	24	13		7	13	5
PPI1_ARATH	At4g27500	PROTON PUMP INTERACTOR 1 (PPI1)		0	1		0	1		19	21	6		32	16	6		0	20	7		7	7	20		7	0	0		12	0	21
PPOC_ARATH	At4g01690	(PPOX)		0	1		0	1		17	20	10		28	22	15		33	32	20		0	11	8		39	22	30		39	45	44
PPP5_ARATH	At2g42810	PROTEIN PHOSPHATASE 5.2 (PP5.2)		0	1		0	1		0	0	15		8	0	7		20	7	6		15	10	7		6	9	5		8	0	6
PREP1_ARATH	At3g19170	PRESEQUENCE PROTEASE 1 (PREP1)		0	1		0	1		140	65	89		187	160	92		200	202	185		137	142	83		158	135	107		143	150	89
PREP2_ARATH	At1g49630	PRESEQUENCE PROTEASE 2 (PREP2)		0	1		0	1		45	32	50		56	35	29		43	56	51		48	39	54		37	36	48		37	41	31
PROF1_ARATH	At2g19760	PROFILIN 1 (PRF1)		0	1		0	1		0	12	0		0	13	0		15	14	0		0	6	5		15	15	15		13	7	0
PROF2_ARATH	At4g29350	PROFILIN 2 (PFN2)		0	1		0	1		15	12	0		0	30	23		9	0	15		13	17	9		14	17	16		10	9	12
PRP8A_ARATH	At1g80070	ABNORMAL SUSPENSOR 2 (SUS2)		0	1		0	1		7	0	9		10	20	0		38	12	26		17	47	17		14	16	0		29	5	13
PRS4A_ARATH	At4g29040	REGULATORY PARTICLE AAA-ATPASE 2A (RPT2a)		0	1		0	1		52	123	65		45	85	59		172	86	169		108	116	100		90	72	46		159	109	92
PRS6B_ARATH	At5g58290	REGULATORY PARTICLE TRIPLE-A ATPASE 3 (RPT3)		0	1		0	1		109	124	88		52	104	53		120	163	112		123	97	73		80	92	26		124	101	83
PRS7A_ARATH	At1g53750	REGULATORY PARTICLE TRIPLE-A 1A (RPT1A)		0	1		0	1		69	48	38		33	37	41		91	58	98		111	49	30		8	60	17		82	91	92
PRS8A_ARATH	At5g19990	REGULATORY PARTICLE TRIPLE-A ATPASE 6A (RPT6A)		0	1		0	1		161	102	153		66	95	67		158	142	195		203	200	135		78	89	34		197	158	129
PRX2B_ARATH	At1g65980	THIOREDOXIN-DEPENDENT PEROXIDASE 1 (TPX1)		0	1		0	1		18	26	0		12	5	13		13	13	13		6	13	5		13	12	6		5	13	13
PRX2E_ARATH	At3g52960	PEROXIREDOXIN-II-E (PRXIIE)		0	1		0	1		19	34	48		54	57	33		26	43	7		40	27	34		45	33	53		31	20	38
PRX2F_ARATH	At3g06050	PEROXIREDOXIN IIF (PRXIIF)		0	1		0	1		9	0	0		21	8	4		39	7	9		9	5	8		46	13	15		7	9	7
PRXQ_ARATH	At3g26060	PEROXIREDOXIN Q (PRXQ)		0	1		0	1		25	0	11		12	6	7		6	11	6		6	12	10		11	24	0		13	10	10
PS10A_ARATH	At5g43010	REGULATORY PARTICLE TRIPLE-A ATPASE 4A (RPT4A)		0	1		0	1		121	77	124		102	57	112		143	119	119		187	143	88		68	138	51		157	149	100
PS10B_ARATH	At1g45000			0	1		0	1		113	95	134		128	78	138		186	155	124		204	152	99		85	178	49		167	166	128
PS13A_ARATH	At5g45620			0	1		0	1		0	15	16		25	34	9		54	62	81		56	33	32		0	16	14		40	16	9
PS6AA_ARATH	At3g05530	REGULATORY PARTICLE TRIPLE-A ATPASE 5A (RPT5A)		0	1		0	1		134	120	78		67	109	101		188	146	136		82	137	75		89	90	45		146	184	101
PS6AB_ARATH	At1g09100	26S PROTEASOME AAA-ATPASE SUBUNIT RPT5B (RPT5B)		0	1		0	1		102	91	66		52	59	81		130	88	93		59	89	43		58	50	20		80	127	65
PSA_ARATH	At1g63770			0	1		0	1		89	75	111		173	85	136		93	105	92		98	76	29		143	87	68		73	88	58
PSA1A_ARATH	At5g42790	PROTEASOME ALPHA SUBUNIT F1 (PAF1)		0	1		0	1		24	19	38		28	53	23		37	44	6		19	23	18		36	44	43		21	27	35
PSA2A_ARATH	At1g16470	PROTEASOME SUBUNIT PAB1 (PAB1)		0	1		0	1		20	46	45		18	23	50		20	58	30		6	28	0		58	30	21		23	45	26
PSA2B_ARATH	At1g79210			0	1		0	1		27	40	53		24	30	49		17	56	33		14	28	18		0	23	0		0	0	20
PSA3_ARATH	At2g27020	20S PROTEASOME ALPHA SUBUNIT G1 (PAG1)		0	1		0	1		30	48	31		43	31	42		31	39	22		27	32	41		33	35	42		27	25	48
PSA4A_ARATH	At3g22110	20S PROTEASOME ALPHA SUBUNIT C1 (PAC1)		0	1		0	1		69	80	44		51	40	24		97	29	74		46	29	29		82	42	36		103	62	78
PSA4B_ARATH	At4g15165			0	1		0	1		5	6	0		0	5	5		6	0	7		7	5	0		7	5	7		6	0	7
PSA5A_ARATH	At1g53850	20S PROTEASOME ALPHA SUBUNIT E1 (PAE1)		0	1		0	1		16	23	12		17	0	7		7	7	24		7	12	13		37	19	10		14	26	14
PSA6A_ARATH	At5g35590	PROTEASOME ALPHA SUBUNIT A1 (PAA1)		0	1		0	1		29	22	46		66	55	47		82	50	60		38	48	40		65	35	49		54	64	24
PSA6B_ARATH	At2g05840	20S PROTEASOME SUBUNIT PAA2 (PAA2)		0	1		0	1		14	35	20		45	41	32		35	41	39		48	51	25		42	32	29		38	39	23
PSA7A_ARATH	At3g51260	20S PROTEASOME ALPHA SUBUNIT PAD1 (PAD1)		0	1		0	1		45	60	42		54	24	43		70	66	92		42	31	17		54	87	22		46	46	34
PSAA_ARATH	AtCg00350	(PSAA)		0	1		0	1		85	80	105		132	93	129		33	75	58		102	121	64		83	106	39		69	87	48
PSAB_ARATH	AtCg00340	(PSAB)		0	1		0	1		164	162	158		243	239	230		107	171	128		262	157	152		232	221	187		156	157	154
PSAC_ARATH	AtCg01060	(PSAC)		0	1		0	1		14	7	7		0	6	0		7	7	0		7	12	7		6	7	8		8	6	5
PSAD1_ARATH	At4g02770	PHOTOSYSTEM I SUBUNIT D-1 (PSAD-1)		0	1		0	1		183	133	117		163	111	89		55	157	49		250	165	101		93	158	71		91	175	68
PSAE1_ARATH	At4g28750	PSA E1 KNOCKOUT (PSAE-1)		0	1		0	1		105	66	35		91	40	29		40	68	22		199	130	43		42	178	111		65	42	14
PSAE2_ARATH	At2g20260	PHOTOSYSTEM I SUBUNIT E-2 (PSAE-2)		0	1		0	1		42	23	24		46	26	31		28	46	10		103	31	66		10	65	15		50	14	10
PSAF_ARATH	At1g31330	PHOTOSYSTEM I SUBUNIT F (PSAF)		0	1		0	1		130	103	113		123	118	86		76	104	99		143	110	124		125	107	115		118	80	108
PSAG_ARATH	At1g55670	PHOTOSYSTEM I SUBUNIT G (PSAG)		0	1		0	1		52	33	46		24	17	33		34	34	14		33	34	50		27	19	16		26	21	23
PSAH1_ARATH	At3g16140	PHOTOSYSTEM I SUBUNIT H-1 (PSAH-1)		0	1		0	1		0	25	0		31	18	27		18	37	21		38	19	29		64	14	14		15	38	14
PSAK_ARATH	At1g30380	PHOTOSYSTEM I SUBUNIT K (PSAK)		0	1		0	1		8	0	12		8	7	7		7	7	7		8	8	8		12	8	0		6	8	7
PSAL_ARATH	At4g12800	PHOTOSYSTEM I SUBUNIT L (PSAL)		0	1		0	1		83	117	37		75	75	81		59	84	42		108	97	40		70	78	44		49	46	25
PSAN_ARATH	At5g64040	(PSAN)		0	1		0	1		5	5	0		6	8	4		7	0	5		0	0	0		0	6	10		5	8	7
PSAO_ARATH	At1g08380	PHOTOSYSTEM I SUBUNIT O (PSAO)		0	1		0	1		39	34	24		26	26	7		6	18	42		32	35	13		32	40	13		0	0	17
PSB1_ARATH	At3g60820	(PBF1)		0	1		0	1		23	24	17		37	21	19		24	38	20		26	16	20		29	28	19		13	18	20
PSB2A_ARATH	At3g22630	20S PROTEASOME BETA SUBUNIT D1 (PBD1)		0	1		0	1		0	6	0		24	48	5		14	5	10		17	4	10		25	20	0		20	8	4
PSB2B_ARATH	At4g14800	20S PROTEASOME BETA SUBUNIT D2 (PBD2)		0	1		0	1		4	0	0		23	32	4		10	25	0		7	6	18		22	26	9		11	12	0
PSB3A_ARATH	At1g21720	PROTEASOME BETA SUBUNIT C1 (PBC1)		0	1		0	1		42	46	68		43	31	34		44	60	60		38	42	11		11	29	27		28	29	37
PSB3B_ARATH	At1g77440	20S PROTEASOME BETA SUBUNIT C2 (PBC2)		0	1		0	1		33	34	56		27	18	22		26	42	33		20	30	0		0	16	15		17	16	15
PSB4_ARATH	At1g56450	20S PROTEASOME BETA SUBUNIT G1 (PBG1)		0	1		0	1		39	54	61		63	51	66		61	52	59		49	40	35		62	56	25		55	35	43
PSB6_ARATH	At4g31300	(PBA1)		0	1		0	1		25	12	32		18	23	22		17	22	17		23	20	17		24	22	16		15	7	13
PSBA_ARATH	AtCg00020	PHOTOSYSTEM II REACTION CENTER PROTEIN A (PSBA)		0	1		0	1		126	33	91		101	94	102		58	72	63		139	86	54		83	87	109		59	79	39
PSBB_ARATH	AtCg00680	PHOTOSYSTEM II REACTION CENTER PROTEIN B (PSBB)		0	1		0	1		925	649	751		613	612	728		400	553	399		737	659	491		391	767	342		499	431	381
PSBC_ARATH	AtCg00280	PHOTOSYSTEM II REACTION CENTER PROTEIN C (PSBC)		0	1		0	1		503	294	444		410	204	322		125	276	249		509	304	328		229	365	217		185	209	218
PSBD_ARATH	AtCg00270	PHOTOSYSTEM II REACTION CENTER PROTEIN D (PSBD)		0	1		0	1		341	216	315		322	275	327		123	230	178		367	356	247		240	257	231		223	269	158
PSBE_ARATH	AtCg00580	PHOTOSYSTEM II REACTION CENTER PROTEIN E (PSBE)		0	1		0	1		98	46	58		66	52	65		54	54	56		96	70	88		63	63	61		47	55	51
PSBH_ARATH	AtCg00710	PHOTOSYSTEM II REACTION CENTER PROTEIN H (PSBH)		0	1		0	1		6	0	5		12	18	11		8	17	6		20	8	23		10	16	25		7	10	9
PSBL_ARATH	AtCg00560	PHOTOSYSTEM II REACTION CENTER PROTEIN L (PSBL)		0	1		0	1		20	9	8		0	13	0		9	9	9		0	6	0		11	13	19		9	11	8
PSBO1_ARATH	At5g66570	PS II OXYGEN-EVOLVING COMPLEX 1 (PSBO1)		0	1		0	1		185	129	162		118	115	146		83	141	95		179	135	122		67	136	115		124	181	97
PSBO2_ARATH	At3g50820	PHOTOSYSTEM II SUBUNIT O-2 (PSBO2)		0	1		0	1		220	131	179		160	143	148		98	144	127		168	133	155		80	163	125		145	141	103
PSBP1_ARATH	At1g06680	PHOTOSYSTEM II SUBUNIT P-1 (PSBP-1)		0	1		0	1		69	61	106		127	72	82		55	79	63		62	55	45		74	61	43		21	41	38
PSBQ2_ARATH	At4g05180	PHOTOSYSTEM II SUBUNIT Q-2 (PSBQ-2)		0	1		0	1		22	7	17		25	43	7		21	20	53		43	41	27		32	42	44		20	20	23
PSBR_ARATH	At1g79040	PHOTOSYSTEM II SUBUNIT R (PSBR)		0	1		0	1		36	80	96		87	48	65		57	68	46		77	60	39		54	41	66		27	70	43
PSBS_ARATH	At1g44575	NONPHOTOCHEMICAL QUENCHING 4 (NPQ4)		0	1		0	1		162	111	126		201	151	154		144	157	119		170	132	126		100	151	149		122	137	144
PSD11_ARATH	At1g29150	NON-ATPASE SUBUNIT 9 (ATS9)		0	1		0	1		50	25	24		12	26	21		67	85	84		58	57	14		30	41	18		53	46	40
PSD1A_ARATH	At2g32730			0	1		0	1		58	15	30		44	58	48		60	40	50		24	18	20		47	41	40		69	40	76
PSD2A_ARATH	At2g20580	26S PROTEASOME REGULATORY SUBUNIT S2 1A (RPN1A)		0	1		0	1		132	109	63		85	103	75		245	157	197		146	126	64		65	136	87		141	227	142
PSD2B_ARATH	At4g28470	26S PROTEASOME REGULATORY SUBUNIT S2 1B (RPN1B)		0	1		0	1		36	28	25		28	40	39		58	40	50		53	57	37		36	43	28		63	49	56
PSD3_ARATH	At4g25970	PHOSPHATIDYLSERINE DECARBOXYLASE 3 (PSD3)		0	1		0	1		31	26	23		7	12	38		0	21	17		13	13	5		14	10	0		29	19	19
PSD3A_ARATH	At1g20200	EMBRYO DEFECTIVE 2719 (emb2719)		0	1		0	1		63	52	71		51	54	45		112	98	106		14	107	40		90	30	23		73	66	93
PSD3B_ARATH	At1g75990			0	1		0	1		38	39	32		32	24	32		84	57	57		8	50	17		70	17	16		67	42	69
PSDE_ARATH	At5g23540			0	1		0	1		24	47	20		20	27	6		32	32	32		23	20	16		17	41	15		17	18	46
PSL5_ARATH	At5g63840	RADIAL SWELLING 3 (RSW3)		0	1		0	1		27	26	17		8	6	26		9	26	18		17	12	5		7	21	0		23	15	12
PSMD6_ARATH	At4g24820			0	1		0	1		50	11	42		27	10	60		36	41	34		62	54	39		26	26	32		32	24	28
PSME4_ARATH	At3g13330	PROTEASOME ACTIVATING PROTEIN 200 (PA200)		0	1		0	1		0	5	0		7	13	6		17	13	16		9	6	6		7	12	0		5	7	0
PSRP5_ARATH	At3g56910	PLASTID-SPECIFIC 50S RIBOSOMAL PROTEIN 5 (PSRP5)		0	1		0	1		0	7	17		6	15	10		0	6	0		0	0	0		7	24	0		16	11	10
PTA16_ARATH	At3g46780	PLASTID TRANSCRIPTIONALLY ACTIVE 16 (PTAC16)		0	1		0	1		219	153	155		206	169	157		260	266	245		145	214	121		216	223	136		254	197	168
PTBP3_ARATH	At1g43190	POLYPYRIMIDINE TRACT-BINDING PROTEIN 3 (PTB3)		0	1		0	1		10	12	13		14	0	23		33	13	32		42	17	24		6	19	0		15	7	0
PTI11_ARATH	At1g06700			0	1		0	1		50	55	56		31	31	48		54	55	36		11	35	35		47	51	14		45	57	25
PTI12_ARATH	At2g30740			0	1		0	1		24	35	29		20	23	27		20	50	20		13	18	15		29	24	0		21	25	8
PTP1_ARATH	At1g71860	PROTEIN TYROSINE PHOSPHATASE 1 (PTP1)		0	1		0	1		32	19	34		19	18	22		8	10	0		8	7	10		11	0	0		10	0	0
PTR33_ARATH	At3g21670	NRT1/ PTR FAMILY 6.4 (NPF6.4)		0	1		0	1		32	27	11		21	0	9		12	0	17		0	20	0		0	14	0		12	28	20
PTR44_ARATH	At3g47960	NRT1/ PTR FAMILY 2.10 (NPF2.10)		0	1		0	1		28	25	16		18	8	15		20	12	24		12	0	0		27	0	9		22	16	9
PUR_ARATH	At2g32080	PURIN-RICH ALPHA 1 (PUR ALPHA-1)		0	1		0	1		12	16	12		33	0	12		13	0	0		14	0	19		0	28	4		14	13	0
PURA_ARATH	At3g57610	ADENYLOSUCCINATE SYNTHASE (ADSS)		0	1		0	1		11	16	14		22	14	10		27	0	0		0	0	0		39	9	31		7	32	12
PX11D_ARATH	At2g45740	PEROXIN 11D (PEX11D)		0	1		0	1		49	28	21		30	51	32		35	51	33		52	36	26		62	28	50		65	42	37
QCR71_ARATH	At4g32470			0	1		0	1		54	24	15		45	23	30		8	34	15		40	87	21		33	37	12		30	34	18
R10A1_ARATH	At1g08360			0	1		0	1		32	20	20		47	43	40		31	55	34		46	31	19		22	54	28		45	51	43
R10A2_ARATH	At2g27530	PIGGYBACK1 (PGY1)		0	1		0	1		23	11	7		44	46	36		27	27	24		42	37	0		33	47	15		34	30	0
R10A3_ARATH	At5g22440			0	1		0	1		27	15	16		30	32	29		11	25	28		30	25	13		10	44	22		25	40	38
R13A1_ARATH	At3g07110			0	1		0	1		58	48	69		40	49	37		35	45	33		49	46	44		37	52	30		33	51	28
R13A2_ARATH	At3g24830			0	1		0	1		42	39	42		53	30	35		41	35	44		38	66	47		33	55	46		33	53	21
R13A3_ARATH	At4g13170			0	1		0	1		21	28	23		25	16	18		26	28	23		18	29	11		14	30	30		21	41	13
R13A4_ARATH	At5g48760			0	1		0	1		27	42	28		38	22	36		26	39	31		21	39	24		33	46	41		26	50	24
R15A1_ARATH	At1g07770;At5g59850	RIBOSOMAL PROTEIN S15A (RPS15A)		0	1		0	1		73	51	40		45	35	32		23	50	40		46	34	53		41	21	28		25	36	27
R15A3_ARATH	At2g39590			0	1		0	1		20	12	0		6	6	11		6	12	0		11	6	0		5	0	5		12	6	5
R15A4_ARATH	At3g46040	RIBOSOMAL PROTEIN S15A D (RPS15AD)		0	1		0	1		45	32	32		37	0	38		30	49	32		38	26	45		0	0	0		0	43	0
R18A1_ARATH	At1g29965			0	1		0	1		37	43	73		50	63	60		28	40	5		33	35	63		55	37	33		73	46	43
R18A2_ARATH	At2g34480	(L18AB)		0	1		0	1		90	79	111		88	101	117		65	87	48		59	67	114		82	73	63		104	97	79
R18A3_ARATH	At3g14600			0	1		0	1		7	7	7		12	17	12		9	19	7		7	7	18		20	20	0		12	20	16
R23A1_ARATH	At2g39460	RIBOSOMAL PROTEIN L23AA (RPL23AA)		0	1		0	1		19	31	18		23	22	25		21	24	44		36	15	16		14	25	13		20	29	21
R27A2_ARATH	At1g23290	(RPL27AB)		0	1		0	1		28	19	19		27	21	42		20	35	37		20	33	31		46	25	35		23	39	27
R27A3_ARATH	At1g70600			0	1		0	1		49	30	40		47	40	53		31	54	0		31	52	42		62	45	52		43	0	39
R35A1_ARATH	At1g07070			0	1		0	1		5	5	5		6	14	0		10	5	5		6	0	5		5	0	12		0	0	11
R37A1_ARATH	At3g10950			0	1		0	1		20	20	19		22	19	20		9	22	9		9	10	8		20	21	20		22	21	20
RAA1A_ARATH	At1g06400	(ARA-2)		0	1		0	1		30	39	40		21	16	0		8	25	18		23	30	16		0	0	22		26	22	17
RAA1B_ARATH	At1g16920	RAB GTPASE HOMOLOG A1B (RABA1b)		0	1		0	1		28	34	32		23	28	27		21	25	29		19	24	19		17	29	0		19	30	23
RAA1E_ARATH	At4g18430	RAB GTPASE HOMOLOG A1E (RABA1e)		0	1		0	1		20	27	0		13	13	13		0	17	0		19	0	0		16	13	0		0	13	0
RAA1H_ARATH	At2g33870	RAB GTPASE HOMOLOG A1H (ArRABA1h)		0	1		0	1		15	23	13		0	18	16		0	14	17		15	0	0		13	21	0		21	24	17
RAA2A_ARATH	At1g09630	RAB GTPASE 11C (RAB11c)		0	1		0	1		53	77	33		40	30	46		30	29	47		22	22	26		30	45	14		29	47	33
RAA2C_ARATH	At3g46830	RAB GTPASE HOMOLOG A2C (RABA2c)		0	1		0	1		33	35	26		21	0	18		0	46	16		23	0	0		0	27	17		23	36	18
RAA4A_ARATH	At5g65270	RAB GTPASE HOMOLOG A4A (RABA4a)		0	1		0	1		20	20	14		0	16	15		0	17	12		24	30	17		12	0	0		0	32	0
RAA5A_ARATH	At5g47520	RAB GTPASE HOMOLOG A5A (RABA5a)		0	1		0	1		14	23	13		0	17	16		0	0	16		14	23	0		0	15	0		16	22	16
RAB1B_ARATH	At4g35860	GTP-BINDING 2 (GB2)		0	1		0	1		15	19	17		10	0	9		0	21	0		0	0	17		0	17	8		0	0	17
RAB1C_ARATH	At4g17170	RAB GTPASE HOMOLOG B1C (RABB1C)		0	1		0	1		34	27	40		29	34	35		0	27	8		44	32	33		24	41	25		33	36	37
RABD1_ARATH	At3g11730	(ATFP8)		0	1		0	1		14	8	7		9	6	8		7	14	7		8	13	13		5	7	0		15	7	7
RABG1_ARATH	At5g39620	RAB GTPASE HOMOLOG G1 (RABG1)		0	1		0	1		13	9	13		8	9	9		6	8	8		9	15	7		9	9	13		8	8	8
RAD2A_ARATH	At1g02130	RAS 5 (RA-5)		0	1		0	1		27	17	20		17	15	17		13	22	15		17	28	20		14	16	0		15	15	15
RAD2B_ARATH	At5g47200	RAB GTPASE HOMOLOG 1A (RAB1A)		0	1		0	1		61	55	57		76	58	49		19	48	29		58	34	45		49	25	29		42	38	45
RAD2C_ARATH	At4g17530	RAB GTPASE HOMOLOG 1C (RAB1C)		0	1		0	1		68	65	55		68	66	60		32	58	38		71	42	0		59	37	35		56	47	55
RAE1A_ARATH	At3g53610	RAB GTPASE HOMOLOG 8 (RAB8)		0	1		0	1		54	30	25		0	34	38		0	0	23		0	0	0		21	0	33		35	35	24
RAE1C_ARATH	At3g46060	(RABE1c)		0	1		0	1		63	48	40		37	52	48		24	38	30		33	46	38		30	30	56		35	43	33
RAE1D_ARATH	At5g03520	RAB GTPASE HOMOLOG 8C (RAB8C)		0	1		0	1		62	45	29		28	43	38		0	27	20		22	37	29		22	21	36		20	25	23
RAG3B_ARATH	At1g22740	RAB GTPASE HOMOLOG G3B (RABG3B)		0	1		0	1		34	26	33		7	9	8		16	12	7		20	0	0		31	8	22		0	0	14
RAG3C_ARATH	At3g16100	RAB GTPASE HOMOLOG G3C (RABG3c)		0	1		0	1		35	34	62		14	15	15		23	20	15		21	14	18		38	16	26		20	13	18
RAN1_ARATH	At5g20010	RAS-RELATED NUCLEAR PROTEIN-1 (RAN-1)		0	1		0	1		28	22	29		31	25	34		36	34	32		23	49	29		27	18	24		18	71	31
RB45B_ARATH	At1g11650	(RBP45B)		0	1		0	1		7	8	8		8	6	13		0	16	6		37	8	8		6	8	0		6	8	14
RBG7_ARATH	At2g21660	RNA-BINDING GLYCINE-RICH PROTEIN A3 (RBGA3)		0	1		0	1		54	45	38		0	10	28		25	42	31		48	38	31		26	65	9		57	51	64
RBG8_ARATH	At4g39260	RNA-BINDING GLYCINE-RICH PROTEIN A6 (RBGA6)		0	1		0	1		26	8	17		17	8	14		8	7	5		13	16	14		7	26	0		17	17	33
RBL_ARATH	AtCg00490	(RBCL)		0	1		0	1		1434	1349	1376		2293	1620	1718		1218	1395	1648		1471	1435	1213		1716	1933	1151		1394	1270	1300
RBS1A_ARATH	At1g67090	RIBULOSE BISPHOSPHATE CARBOXYLASE SMALL CHAIN 1A (RBCS1A)		0	1		0	1		132	182	109		239	132	165		188	155	196		174	136	127		160	175	142		154	139	161
RBS1B_ARATH	At5g38430	RUBISCO SMALL SUBUNIT 1B (RBCS1B)		0	1		0	1		187	143	89		176	158	170		162	105	183		106	141	90		160	151	112		115	128	198
RBS2B_ARATH	At5g38420	RUBISCO SMALL SUBUNIT 2B (RBCS2B)		0	1		0	1		152	119	95		165	173	193		156	143	167		166	169	174		255	144	156		172	198	141
RCA_ARATH	At2g39730	RUBISCO ACTIVASE (RCA)		0	1		0	1		614	507	616		763	511	652		474	548	495		550	476	362		445	501	486		667	567	536
RCCR_ARATH	At4g37000	ACCELERATED CELL DEATH 2 (ACD2)		0	1		0	1		8	16	31		36	28	12		18	10	8		38	31	18		30	58	22		39	28	33
RD21A_ARATH	At1g47128	RESPONSIVE TO DEHYDRATION 21A (RD21A)		0	1		0	1		17	26	25		26	41	27		46	27	37		27	24	42		16	26	33		25	70	20
REMO_ARATH	At2g45820	(REM1.3)		0	1		0	1		54	47	34		9	34	42		62	43	51		53	53	32		19	31	9		34	42	20
RER4_ARATH	At5g12470	RETICULATA-RELATED 4 (RER4)		0	1		0	1		63	89	58		69	64	73		30	63	30		44	46	52		59	48	69		44	50	58
RETIC_ARATH	At2g37860	LOWER CELL DENSITY 1 (LCD1)		0	1		0	1		12	21	20		18	0	13		0	8	7		17	15	7		29	4	6		6	10	6
RGP1_ARATH	At3g02230	REVERSIBLY GLYCOSYLATED POLYPEPTIDE 1 (RGP1)		0	1		0	1		31	49	36		31	31	53		20	26	15		29	31	38		37	42	38		41	50	51
RGP2_ARATH	At5g15650	REVERSIBLY GLYCOSYLATED POLYPEPTIDE 2 (RGP2)		0	1		0	1		35	50	47		42	0	0		0	31	0		0	0	22		43	43	0		0	37	45
RGP3_ARATH	At3g08900	REVERSIBLY GLYCOSYLATED POLYPEPTIDE 3 (RGP3)		0	1		0	1		7	17	20		14	14	21		7	8	8		12	8	15		18	14	22		23	22	22
RH11_ARATH	At3g58510			0	1		0	1		54	27	55		39	21	60		63	61	46		37	59	23		28	56	14		21	55	37
RH15_ARATH	At5g11170	HOMOLOG OF HUMAN UAP56 A (UAP56A)		0	1		0	1		25	7	23		22	15	15		30	17	26		9	19	7		14	23	14		25	9	16
RH2_ARATH	At3g19760	EUKARYOTIC INITIATION FACTOR 4A-III (EIF4A-III)		0	1		0	1		34	24	16		27	25	16		46	23	49		36	54	16		28	27	29		27	25	24
RH3_ARATH	At5g26742	EMBRYO DEFECTIVE 1138 (emb1138)		0	1		0	1		99	160	77		63	75	73		114	138	123		51	132	69		131	107	96		126	138	121
RH34_ARATH	At1g51380			0	1		0	1		0	9	0		0	0	0		9	0	0		0	13	0		12	0	16		9	9	6
RH37_ARATH	At2g42520			0	1		0	1		48	14	65		32	15	70		50	54	30		46	55	33		30	36	8		14	65	37
RH38_ARATH	At3g53110	LOW EXPRESSION OF OSMOTICALLY RESPONSIVE GENES 4 (LOS4)		0	1		0	1		35	32	14		47	28	37		41	21	42		25	37	30		29	33	10		33	29	24
RH6_ARATH	At2g45810			0	1		0	1		0	19	12		12	9	0		10	7	19		7	0	8		8	24	0		0	7	0
RHD3_ARATH	At3g13870	ROOT HAIR DEFECTIVE 3 (RHD3)		0	1		0	1		58	56	78		31	35	43		17	28	21		16	5	41		26	30	0		22	20	35
RHM1_ARATH	At1g78570	RHAMNOSE BIOSYNTHESIS 1 (RHM1)		0	1		0	1		68	33	38		47	45	30		56	51	96		34	61	36		48	40	0		72	66	56
RHM2_ARATH	At1g53500	MUCILAGE-MODIFIED 4 (MUM4)		0	1		0	1		35	20	22		47	29	22		31	34	42		20	38	17		27	21	0		28	33	57
RK1_ARATH	At3g63490	EMBRYO DEFECTIVE 3126 (EMB3126)		0	1		0	1		53	80	69		98	77	65		105	142	91		86	81	82		73	101	88		87	81	40
RK10_ARATH	At5g13510	EMBRYO DEFECTIVE 3136 (EMB3136)		0	1		0	1		38	9	14		44	52	29		15	0	0		0	23	11		26	18	0		0	6	14
RK121_ARATH	At3g27830	RIBOSOMAL PROTEIN L12-A (RPL12-A)		0	1		0	1		22	7	12		8	11	12		23	25	23		7	19	13		12	19	11		7	10	7
RK13_ARATH	At1g78630	EMBRYO DEFECTIVE 1473 (emb1473)		0	1		0	1		58	28	22		70	32	19		16	51	8		29	34	34		24	32	8		29	17	15
RK14_ARATH	AtCg00780	RIBOSOMAL PROTEIN L14 (RPL14)		0	1		0	1		71	73	48		70	70	66		36	50	24		36	54	46		76	80	69		33	46	54
RK15_ARATH	At3g25920	RIBOSOMAL PROTEIN L15 (RPL15)		0	1		0	1		26	38	41		30	17	37		26	39	15		24	15	29		40	62	22		28	14	21
RK16_ARATH	AtCg00790	RIBOSOMAL PROTEIN L16 (RPL16)		0	1		0	1		35	33	36		27	12	56		39	35	52		39	36	38		19	47	30		29	50	21
RK17_ARATH	At3g54210			0	1		0	1		18	9	16		19	23	19		14	18	8		9	16	0		32	17	37		8	0	12
RK18_ARATH	At1g48350	EMBRYO DEFECTIVE 3105 (EMB3105)		0	1		0	1		15	23	9		16	10	8		24	18	14		26	21	9		15	18	20		28	26	26
RK191_ARATH	At4g17560			0	1		0	1		18	18	19		22	67	20		20	25	19		40	17	20		20	58	16		22	19	19
RK2_ARATH	AtCg00830;AtCg01310	RIBOSOMAL PROTEIN L2 (RPL2.1)		0	1		0	1		103	91	122		44	58	56		66	64	67		83	86	96		68	82	33		79	189	61
RK20_ARATH	AtCg00660	RIBOSOMAL PROTEIN L20 (RPL20)		0	1		0	1		9	8	0		8	8	8		12	8	9		8	8	0		8	8	8		8	8	8
RK21_ARATH	At1g35680	CHLOROPLAST RIBOSOMAL PROTEIN L21 (RPL21C)		0	1		0	1		19	10	36		30	55	21		14	22	14		14	14	15		40	32	29		15	19	8
RK23_ARATH	AtCg00840;AtCg01300	RIBOSOMAL PROTEIN L23.1 (RPL23.1)		0	1		0	1		0	6	6		6	6	6		0	3	0		0	4	0		13	0	0		0	6	0
RK27_ARATH	At5g40950	RIBOSOMAL PROTEIN LARGE SUBUNIT 27 (RPL27)		0	1		0	1		50	43	64		64	37	70		26	46	36		57	28	42		25	60	20		36	57	32
RK28_ARATH	At2g33450	PLASTID RIBOSOMAL PROTEIN L28 (PRPL28)		0	1		0	1		0	0	5		5	8	7		9	8	5		0	4	0		8	9	5		7	6	11
RK31_ARATH	At1g75350	EMBRYO DEFECTIVE 2184 (emb2184)		0	1		0	1		27	14	5		22	16	23		23	47	27		15	22	33		22	23	8		45	18	33
RK35_ARATH	At2g24090	PLASTID RIBOSOMAL PROTEIN L35 (PRPL35)		0	1		0	1		44	15	25		8	14	8		0	7	16		25	7	8		6	5	6		5	16	9
RK3A_ARATH	At2g43030			0	1		0	1		30	35	41		58	98	68		47	51	35		34	16	23		75	57	44		61	42	25
RK4_ARATH	At1g07320	RIBOSOMAL PROTEIN L4 (RPL4)		0	1		0	1		15	0	0		22	24	18		7	12	0		0	8	0		29	8	17		7	6	6
RK5_ARATH	At4g01310			0	1		0	1		77	43	32		75	71	25		129	85	87		64	86	32		53	71	49		57	59	38
RK6_ARATH	At1g05190	EMBRYO DEFECTIVE 2394 (emb2394)		0	1		0	1		33	27	38		60	81	56		49	39	47		21	39	33		56	37	30		35	39	61
RK9_ARATH	At3g44890	RIBOSOMAL PROTEIN L9 (RPL9)		0	1		0	1		42	86	36		60	52	47		84	96	68		52	49	40		45	56	55		70	50	45
RL101_ARATH	At1g14320	SUPPRESSOR OF ACAULIS 52 (SAC52)		0	1		0	1		18	26	18		29	34	19		39	23	32		28	21	26		18	24	27		19	28	24
RL103_ARATH	At1g66580	SENESCENCE ASSOCIATED GENE 24 (SAG24)		0	1		0	1		24	33	0		33	40	0		43	30	31		0	30	0		0	31	0		28	28	32
RL111_ARATH	At2g42740	RIBOSOMAL PROTEIN LARGE SUBUNIT 16A (RPL16A)		0	1		0	1		38	36	51		54	52	56		34	43	47		36	36	56		40	28	23		41	32	28
RL121_ARATH	At2g37190			0	1		0	1		55	46	52		49	39	45		47	44	41		47	34	34		29	46	22		33	43	41
RL123_ARATH	At5g60670	RIBOSOMAL PROTEIN LIKE 12C (RPL12C)		0	1		0	1		26	25	32		31	30	36		29	26	32		28	25	0		18	30	13		25	27	32
RL131_ARATH	At3g49010	BREAST BASIC CONSERVED 1 (BBC1)		0	1		0	1		73	49	61		73	62	63		54	71	67		79	64	68		55	85	54		66	40	48
RL132_ARATH	At3g48960			0	1		0	1		8	5	13		11	0	8		14	13	0		13	0	13		9	14	4		0	0	6
RL133_ARATH	At5g23900			0	1		0	1		13	13	16		23	15	17		17	17	6		16	8	15		33	16	12		0	0	11
RL141_ARATH	At2g20450			0	1		0	1		24	54	59		92	72	73		36	69	78		65	65	56		38	79	52		59	54	45
RL142_ARATH	At4g27090			0	1		0	1		0	60	66		101	88	70		0	61	71		66	64	56		54	91	73		66	61	58
RL151_ARATH	At4g16720			0	1		0	1		33	40	38		31	34	39		33	42	35		29	28	33		59	33	37		27	42	27
RL171_ARATH	At1g27400			0	1		0	1		52	58	45		71	55	42		52	58	34		64	57	80		72	69	56		81	41	57
RL172_ARATH	At1g67430			0	1		0	1		22	35	28		47	42	29		38	51	26		55	52	57		58	56	45		63	30	44
RL181_ARATH	At2g47570			0	1		0	1		10	7	7		30	12	12		12	7	10		10	15	5		11	10	6		12	12	12
RL182_ARATH	At3g05590	RIBOSOMAL PROTEIN L18 (RPL18)		0	1		0	1		52	34	32		74	62	64		46	37	51		53	54	49		43	43	25		49	43	68
RL183_ARATH	At5g27850			0	1		0	1		43	43	34		77	57	61		66	43	45		53	62	50		38	42	0		39	42	59
RL191_ARATH	At1g02780	EMBRYO DEFECTIVE 2386 (emb2386)		0	1		0	1		78	36	75		113	33	58		24	33	19		56	47	25		24	63	21		36	24	47
RL193_ARATH	At4g02230			0	1		0	1		33	25	48		53	36	43		14	35	29		49	31	32		30	26	24		37	37	45
RL211_ARATH	At1g09590;At1g09690			0	1		0	1		42	20	53		61	52	56		50	0	36		67	16	69		31	38	23		52	0	18
RL222_ARATH	At3g05560			0	1		0	1		41	43	26		52	38	43		45	43	26		56	54	30		48	50	34		48	52	43
RL223_ARATH	At5g27770			0	1		0	1		40	48	27		34	34	46		42	47	33		50	54	35		41	33	42		46	42	42
RL23_ARATH	At1g04480;At2g33370;At3g04400			0	1		0	1		60	36	39		53	60	46		46	34	39		53	51	44		82	76	47		77	53	62
RL241_ARATH	At2g36620	RIBOSOMAL PROTEIN L24 (RPL24A)		0	1		0	1		43	43	35		48	41	43		47	24	58		44	32	35		53	56	51		40	38	38
RL261_ARATH	At3g49910			0	1		0	1		55	25	26		59	39	54		25	28	17		35	18	34		24	27	26		25	17	28
RL271_ARATH	At2g32220			0	1		0	1		6	6	6		6	10	10		6	6	6		6	6	0		6	6	6		6	6	7
RL272_ARATH	At3g22230			0	1		0	1		26	19	12		24	30	30		25	41	17		12	21	7		36	43	19		23	27	18
RL273_ARATH	At4g15000			0	1		0	1		55	0	34		41	0	38		32	63	26		37	28	26		44	53	26		38	35	26
RL281_ARATH	At2g19730			0	1		0	1		15	45	23		49	47	27		44	43	44		44	15	33		25	40	51		44	43	41
RL282_ARATH	At4g29410			0	1		0	1		24	16	12		33	8	16		17	33	34		14	23	7		7	26	8		7	8	8
RL301_ARATH	At1g36240			0	1		0	1		13	10	28		20	11	31		13	16	0		25	21	13		13	21	20		21	6	20
RL31_ARATH	At1g43170	RIBOSOMAL PROTEIN 1 (RP1)		0	1		0	1		155	152	170		194	128	141		102	159	99		181	119	131		151	158	145		141	170	155
RL32_ARATH	At1g61580	R-PROTEIN L3 B (RPL3B)		0	1		0	1		8	13	7		7	19	6		14	12	12		8	7	8		26	13	22		8	25	8
RL321_ARATH	At4g18100			0	1		0	1		8	24	14		44	61	47		63	21	35		44	39	34		34	57	28		45	57	15
RL322_ARATH	At5g46430			0	1		0	1		8	14	7		21	38	17		21	16	14		31	27	25		26	41	13		22	31	0
RL341_ARATH	At1g26880			0	1		0	1		10	17	11		9	20	20		4	4	11		10	13	15		14	16	15		6	16	17
RL351_ARATH	At3g09500			0	1		0	1		18	13	12		13	18	16		16	13	12		5	10	13		22	15	22		10	19	6
RL352_ARATH	At2g39390			0	1		0	1		0	21	21		21	27	24		0	0	19		0	0	0		25	32	23		0	27	0
RL353_ARATH	At3g55170			0	1		0	1		7	7	6		7	12	10		11	7	6		0	4	7		16	9	16		4	13	0
RL361_ARATH	At2g37600			0	1		0	1		11	13	17		16	13	16		6	13	13		16	11	13		18	17	11		8	14	13
RL363_ARATH	At5g02450			0	1		0	1		16	14	32		19	15	21		13	20	18		12	12	13		12	23	14		9	9	9
RL38_ARATH	At2g43460;At3g59540			0	1		0	1		23	12	51		64	27	42		19	37	0		31	36	21		28	24	24		34	22	24
RL4A_ARATH	At3g09630	SUPPRESSOR OF ACAULIS 56 (SAC56)		0	1		0	1		167	161	194		180	169	173		97	136	111		237	184	168		129	207	217		212	166	191
RL4B_ARATH	At5g02870	RIBOSOMAL LARGE SUBUNIT 4 (RPL4)		0	1		0	1		155	152	160		150	149	163		83	106	106		212	160	151		88	190	183		170	146	151
RL51_ARATH	At3g25520	RIBOSOMAL PROTEIN L5 (ATL5)		0	1		0	1		121	98	92		110	133	115		72	47	94		105	88	88		129	112	83		118	116	97
RL52_ARATH	At5g39740	RIBOSOMAL PROTEIN L5 B (RPL5B)		0	1		0	1		133	102	101		103	137	119		91	63	112		110	100	80		134	111	88		101	122	91
RL61_ARATH	At1g18540			0	1		0	1		53	48	54		35	49	46		21	0	23		40	45	51		56	79	39		64	42	63
RL62_ARATH	At1g74060			0	1		0	1		0	73	53		68	70	64		31	29	49		57	48	59		75	107	48		0	46	61
RL72_ARATH	At2g01250			0	1		0	1		113	78	77		119	107	118		60	73	90		94	82	72		125	125	72		84	95	74
RL73_ARATH	At2g44120			0	1		0	1		75	61	60		93	76	67		60	56	56		73	80	49		87	65	56		64	59	55
RL74_ARATH	At3g13580			0	1		0	1		55	41	38		59	61	51		38	35	42		56	50	27		77	43	38		42	37	34
RL7A1_ARATH	At2g47610			0	1		0	1		58	35	50		62	42	62		65	39	55		82	69	36		76	75	51		51	83	54
RL7A2_ARATH	At3g62870			0	1		0	1		51	28	36		55	35	56		58	32	48		75	62	30		69	68	44		44	76	47
RL81_ARATH	At2g18020	EMBRYO DEFECTIVE 2296 (EMB2296)		0	1		0	1		49	66	56		57	45	50		44	47	39		44	48	80		65	61	50		43	93	49
RL83_ARATH	At4g36130			0	1		0	1		23	39	29		59	19	39		36	46	22		37	38	59		42	44	25		41	48	26
RL91_ARATH	At1g33120;At1g33140			0	1		0	1		200	184	263		167	195	226		145	182	135		225	184	235		181	220	194		217	194	176
RL92_ARATH	At4g10450			0	1		0	1		67	59	34		36	42	57		60	31	48		73	45	55		64	70	38		92	62	61
RLA01_ARATH	At2g40010			0	1		0	1		63	78	84		62	63	68		23	85	67		61	59	40		42	75	27		58	33	78
RLA02_ARATH	At3g09200			0	1		0	1		116	114	136		135	119	95		41	119	100		78	125	59		95	154	77		103	77	111
RLA03_ARATH	At3g11250			0	1		0	1		116	94	112		109	87	90		35	103	76		0	83	50		0	85	0		0	65	0
RLA21_ARATH	At2g27720			0	1		0	1		18	9	8		9	15	10		13	25	8		6	46	12		0	8	0		24	8	0
RLK90_ARATH	At3g17840	RECEPTOR-LIKE KINASE 902 (RLK902)		0	1		0	1		48	27	11		6	17	8		0	20	7		12	7	6		7	14	0		13	8	21
RM16L_ARATH	At2g28815			0	1		0	1		17	17	17		9	6	24		20	16	32		20	16	7		9	24	7		10	23	8
RMLCD_ARATH	At1g63000	NUCLEOTIDE-RHAMNOSE SYNTHASE/EPIMERASE-REDUCTASE (NRS/ER)		0	1		0	1		19	19	0		0	8	31		28	10	27		8	10	18		13	44	8		20	29	8
RPI3_ARATH	At3g04790	EMBRYO DEFECTIVE 3119 (EMB3119)		0	1		0	1		123	168	124		161	144	160		133	113	82		141	111	94		155	140	98		65	123	138
RPN2_ARATH	At4g21150	HAPLESS 6 (HAP6)		0	1		0	1		128	101	153		91	139	157		117	86	84		138	151	133		166	91	125		171	149	120
RPOC2_ARATH	AtCg00170	(RPOC2)		0	1		0	1		8	0	0		20	16	0		13	8	17		16	22	24		7	30	0		5	0	13
RPS1_ARATH	At5g30510	RIBOSOMAL PROTEIN S1 (RPS1)		0	1		0	1		169	113	109		102	49	84		163	214	158		173	100	105		71	100	77		114	105	82
RR11_ARATH	AtCg00750	RIBOSOMAL PROTEIN S11 (RPS11)		0	1		0	1		39	46	28		45	33	37		32	48	35		18	19	17		19	17	7		19	28	28
RR12_ARATH	AtCg00065;AtCg01230;AtCg00065;AtCg00905	RIBOSOMAL PROTEIN S12A (RPS12A)		0	1		0	1		22	39	44		43	32	27		24	26	43		15	23	22		8	13	0		15	25	6
RR13_ARATH	At5g14320	EMBRYO DEFECTIVE 3137 (EMB3137)		0	1		0	1		45	39	41		51	49	60		70	89	51		62	56	38		47	43	43		49	60	45
RR14_ARATH	AtCg00330	CHLOROPLAST RIBOSOMAL PROTEIN S14 (RPS14)		0	1		0	1		19	24	22		32	7	21		28	24	31		9	7	8		8	7	7		8	8	8
RR15_ARATH	AtCg01120	CHLOROPLAST RIBOSOMAL PROTEIN S15 (RPS15)		0	1		0	1		82	91	73		76	83	67		86	78	100		87	74	56		68	86	88		94	92	81
RR18_ARATH	AtCg00650	RIBOSOMAL PROTEIN S18 (RPS18)		0	1		0	1		32	20	20		27	21	18		21	24	22		26	21	19		21	33	15		28	27	32
RR19_ARATH	AtCg00820	RIBOSOMAL PROTEIN S19 (RPS19)		0	1		0	1		17	22	18		32	26	33		30	32	26		26	39	30		37	37	27		20	33	28
RR2_ARATH	AtCg00160	RIBOSOMAL PROTEIN S2 (RPS2)		0	1		0	1		70	55	50		44	61	79		69	76	74		56	45	60		66	64	67		82	71	114
RR3_ARATH	AtCg00800	RESISTANCE TO PSEUDOMONAS SYRINGAE 3 (RPS3)		0	1		0	1		211	160	145		208	149	214		190	193	183		177	200	138		90	205	98		163	167	186
RR4_ARATH	AtCg00380	CHLOROPLAST RIBOSOMAL PROTEIN S4 (RPS4)		0	1		0	1		98	79	96		73	110	91		122	116	103		84	70	48		123	116	98		87	144	167
RR5_ARATH	At2g33800	SCABRA 1 (SCA1)		0	1		0	1		29	42	52		51	37	51		28	25	47		38	20	27		31	54	52		52	40	51
RR7_ARATH	AtCg00900;AtCg01240	(RPS7.1)		0	1		0	1		47	44	41		48	58	58		47	55	67		70	45	41		57	75	62		41	43	60
RR8_ARATH	AtCg00770	RIBOSOMAL PROTEIN S8 (RPS8)		0	1		0	1		109	173	106		73	155	140		160	126	135		64	54	53		131	58	142		135	141	216
RS101_ARATH	At4g25740			0	1		0	1		21	28	21		19	30	38		26	15	29		45	35	35		35	45	26		65	34	21
RS102_ARATH	At5g41520	RIBOSOMAL PROTEIN S10E B (RPS10B)		0	1		0	1		55	24	17		32	17	40		41	40	62		69	52	55		11	62	12		57	62	31
RS111_ARATH	At3g48930	EMBRYO DEFECTIVE 1080 (EMB1080)		0	1		0	1		9	11	10		0	16	10		20	24	0		23	14	0		19	21	24		15	20	26
RS121_ARATH	At1g15930			0	1		0	1		9	9	10		10	11	10		8	0	18		9	10	9		10	9	10		9	10	11
RS131_ARATH	At3g60770			0	1		0	1		53	41	53		56	48	60		45	42	50		38	36	27		60	53	55		49	44	37
RS141_ARATH	At2g36160			0	1		0	1		86	84	124		118	80	118		114	96	105		96	113	106		101	94	62		120	64	90
RS142_ARATH	At3g11510			0	1		0	1		87	83	115		120	76	116		103	86	101		92	111	104		97	95	55		118	64	87
RS143_ARATH	At3g52580			0	1		0	1		84	81	116		116	77	114		107	92	91		90	95	102		94	96	52		112	58	95
RS151_ARATH	At1g04270	CYTOSOLIC RIBOSOMAL PROTEIN S15 (RPS15)		0	1		0	1		95	71	104		80	70	53		55	81	78		110	77	67		109	90	44		112	41	67
RS153_ARATH	At5g09500			0	1		0	1		32	31	31		43	30	26		9	54	23		35	46	25		38	36	0		55	11	30
RS155_ARATH	At5g43640			0	1		0	1		80	45	73		56	40	27		46	43	55		75	31	42		76	70	0		57	30	37
RS161_ARATH	At2g09990			0	1		0	1		57	42	43		57	45	47		61	39	59		60	35	21		43	39	44		42	48	32
RS162_ARATH	At3g04230			0	1		0	1		41	30	27		50	35	39		42	43	37		40	38	30		30	37	24		38	19	24
RS163_ARATH	At5g18380			0	1		0	1		78	54	51		84	63	65		73	62	72		74	61	45		52	57	42		63	51	40
RS16A_ARATH	At4g34620	SMALL SUBUNIT RIBOSOMAL PROTEIN 16 (SSR16)		0	1		0	1		71	17	41		62	22	43		29	51	33		52	32	28		36	24	22		36	41	21
RS171_ARATH	At2g04390			0	1		0	1		25	16	14		18	31	7		27	16	18		21	15	23		13	14	28		14	16	15
RS18_ARATH	At1g22780;At1g34030;At4g09800	POINTED FIRST LEAVES (PFL)		0	1		0	1		78	54	83		64	57	80		40	70	81		73	68	55		60	74	123		77	72	88
RS191_ARATH	At3g02080			0	1		0	1		31	41	52		23	44	41		83	60	53		22	38	37		21	57	11		26	21	19
RS192_ARATH	At5g15520			0	1		0	1		36	45	62		20	40	44		42	54	53		27	48	34		5	49	6		26	22	12
RS193_ARATH	At5g61170			0	1		0	1		47	41	73		39	68	59		52	74	80		49	63	34		21	37	16		35	38	41
RS201_ARATH	At3g45030;At5g62300			0	1		0	1		8	16	6		8	15	7		15	7	7		21	18	21		26	16	8		13	7	15
RS202_ARATH	At3g47370			0	1		0	1		19	19	18		17	27	17		16	0	0		8	16	18		29	17	0		16	18	17
RS21_ARATH	At1g58380	(XW6)		0	1		0	1		129	127	95		119	106	122		73	81	108		134	128	107		93	103	87		121	114	103
RS23_ARATH	At2g41840			0	1		0	1		139	122	93		116	115	118		96	101	144		135	152	95		101	138	97		121	133	100
RS231_ARATH	At3g09680			0	1		0	1		24	23	21		24	19	14		26	35	26		29	22	7		23	30	30		21	20	22
RS24_ARATH	At3g57490			0	1		0	1		78	57	41		60	62	69		53	56	67		81	60	56		64	74	55		70	64	58
RS241_ARATH	At3g04920			0	1		0	1		69	70	66		69	75	67		71	58	76		78	78	53		71	55	50		62	93	65
RS242_ARATH	At5g28060			0	1		0	1		33	37	34		40	62	37		58	46	36		50	47	36		37	43	23		50	53	43
RS251_ARATH	At2g16360			0	1		0	1		17	16	23		7	26	17		14	14	16		15	20	15		26	16	27		27	15	27
RS252_ARATH	At2g21580			0	1		0	1		7	7	8		0	15	17		17	7	7		17	33	6		16	22	13		15	25	24
RS261_ARATH	At2g40590			0	1		0	1		58	56	38		68	30	56		63	75	73		71	57	30		26	23	17		33	37	18
RS271_ARATH	At2g45710			0	1		0	1		22	23	51		34	28	49		52	29	43		22	32	24		56	21	41		56	38	60
RS273_ARATH	At5g47930			0	1		0	1		16	17	17		18	10	19		10	8	9		17	8	9		10	10	15		23	27	16
RS281_ARATH	At3g10090;At5g03850			0	1		0	1		7	6	0		7	8	7		6	6	7		7	7	7		7	13	7		8	7	7
RS30_ARATH	At2g19750;At4g29390;At5g56670			0	1		0	1		12	14	14		13	13	13		8	7	11		8	13	12		8	13	11		8	13	8
RS31_ARATH	At2g31610			0	1		0	1		185	196	251		184	184	188		194	195	275		221	161	136		182	225	179		276	226	203
RS32_ARATH	At3g53870			0	1		0	1		160	166	221		166	180	180		171	217	250		203	147	119		158	233	167		260	197	210
RS33_ARATH	At5g35530			0	1		0	1		188	188	231		169	156	178		171	180	234		211	135	102		147	217	168		255	195	185
RS3A1_ARATH	At3g04840			0	1		0	1		60	59	71		59	59	89		43	77	67		80	50	64		83	55	81		66	89	72
RS3A2_ARATH	At4g34670			0	1		0	1		24	20	19		22	41	17		20	26	36		36	32	19		70	41	67		54	56	19
RS41_ARATH	At2g17360			0	1		0	1		184	169	149		190	131	176		185	148	188		214	207	164		195	203	170		214	184	194
RS43_ARATH	At5g58420			0	1		0	1		195	156	162		175	109	162		170	134	166		200	182	155		174	179	161		191	162	171
RS51_ARATH	At2g37270	RIBOSOMAL PROTEIN 5B (RPS5B)		0	1		0	1		49	29	17		70	39	27		27	54	36		18	16	6		53	30	24		49	66	43
RS61_ARATH	At4g31700	RIBOSOMAL PROTEIN S6 (RPS6)		0	1		0	1		112	99	88		115	74	94		72	116	147		92	122	116		118	116	99		109	113	81
RS62_ARATH	At5g10360	EMBRYO DEFECTIVE 3010 (EMB3010)		0	1		0	1		102	101	76		119	103	105		80	96	144		99	105	115		100	110	110		114	113	106
RS71_ARATH	At1g48830			0	1		0	1		46	49	40		52	53	54		73	49	65		55	41	35		12	50	11		48	32	44
RS72_ARATH	At3g02560			0	1		0	1		62	23	14		74	20	28		36	37	29		22	29	38		43	34	39		88	47	45
RS73_ARATH	At5g16130			0	1		0	1		99	70	43		54	68	74		111	76	105		87	48	68		43	72	42		52	33	45
RS81_ARATH	At5g20290			0	1		0	1		91	105	89		124	115	64		82	103	130		90	62	72		112	125	105		128	113	103
RS82_ARATH	At5g59240			0	1		0	1		15	14	28		41	20	13		14	26	40		7	13	23		14	13	22		14	14	30
RS91_ARATH	At5g15200			0	1		0	1		113	57	85		111	63	102		102	79	118		98	64	96		82	97	70		111	124	81
RS92_ARATH	At5g39850			0	1		0	1		61	29	53		54	35	54		61	50	61		48	36	45		62	58	52		65	85	49
RSSA1_ARATH	At1g72370	40S RIBOSOMAL PROTEIN SA (P40)		0	1		0	1		76	105	66		97	80	85		61	61	81		98	86	70		104	94	90		89	127	110
RSSA2_ARATH	At3g04770	40S RIBOSOMAL PROTEIN SA B (RPSAb)		0	1		0	1		22	30	23		29	23	26		13	25	26		31	22	14		31	27	21		24	45	34
RTNLA_ARATH	At4g23630	VIRB2-INTERACTING PROTEIN 1 (BTI1)		0	1		0	1		64	51	28		25	40	35		31	72	40		69	61	40		33	44	37		25	39	71
RTNLB_ARATH	At4g11220	VIRB2-INTERACTING PROTEIN 2 (BTI2)		0	1		0	1		45	42	18		16	26	23		26	46	30		39	53	19		29	31	33		21	19	43
RTNLC_ARATH	At1g64090	RETICULAN LIKE PROTEIN B3 (RTNLB3)		0	1		0	1		10	5	10		23	31	9		0	15	7		16	7	0		5	10	7		12	7	11
RTNLH_ARATH	At3g10260			0	1		0	1		10	0	19		19	0	6		17	13	10		17	21	0		0	0	0		0	7	20
RUB1_ARATH	At1g31340	RELATED TO UBIQUITIN 1 (RUB1)		0	1		0	1		63	79	65		0	44	52		97	84	84		51	54	54		33	50	29		0	49	64
S17P_ARATH	At3g55800	SEDOHEPTULOSE-BISPHOSPHATASE (SBPASE)		0	1		0	1		98	134	93		188	96	98		82	130	71		110	108	50		87	86	107		98	129	110
SAD2_ARATH	At2g31660	SUPER SENSITIVE TO ABA AND DROUGHT2 (SAD2)		0	1		0	1		8	7	9		12	11	0		8	9	21		13	25	12		6	7	0		14	6	7
SAD2H_ARATH	At3g59020			0	1		0	1		9	7	7		0	5	7		8	19	24		16	15	0		23	0	14		20	16	23
SAHH1_ARATH	At4g13940	HOMOLOGY-DEPENDENT GENE SILENCING 1 (HOG1)		0	1		0	1		241	105	187		227	168	154		214	278	228		247	251	168		152	229	117		157	172	169
SAHH2_ARATH	At3g23810	S-ADENOSYL-L-HOMOCYSTEINE (SAH) HYDROLASE 2 (SAHH2)		0	1		0	1		174	136	215		159	141	124		164	174	205		176	230	170		134	183	97		178	154	144
SAR1A_ARATH	At4g02080	SECRETION-ASSOCIATED RAS SUPER FAMILY 2 (SAR2)		0	1		0	1		87	53	57		27	25	64		36	36	46		67	83	45		53	50	61		59	94	55
SBIR1_ARATH	At2g31880	SUPPRESSOR OF BIR1 1 (SOBIR1)		0	1		0	1		10	28	15		7	8	15		15	23	25		16	15	16		14	0	0		10	0	10
SBT14_ARATH	At3g14067	SENESCENCE-ASSOCIATED SUBTILISIN PROTEASE (SASP)		0	1		0	1		70	68	56		75	65	69		32	17	29		23	9	4		59	22	82		26	10	0
SC31B_ARATH	At3g63460	(SEC31B)		0	1		0	1		93	92	64		82	92	103		92	91	151		84	82	50		87	78	90		192	121	112
SCPDL_ARATH	At5g39410			0	1		0	1		18	45	52		26	31	17		18	13	14		19	11	19		80	37	30		50	36	35
SDH6_ARATH	At1g08480	SUCCINATE DEHYDROGENASE 6 (SDH6)		0	1		0	1		8	8	7		7	8	7		8	8	7		19	6	8		7	7	7		7	8	8
SDHA1_ARATH	At5g66760	SUCCINATE DEHYDROGENASE 1-1 (SDH1-1)		0	1		0	1		34	25	5		15	22	16		41	39	18		30	24	13		20	23	0		23	32	12
SDR1_ARATH	At3g61220	SHORT-CHAIN DEHYDROGENASE/REDUCTASE 1 (SDR1)		0	1		0	1		33	49	59		35	30	67		21	33	8		26	18	33		48	40	31		43	37	78
SDRA_ARATH	At4g05530	INDOLE-3-BUTYRIC ACID RESPONSE 1 (IBR1)		0	1		0	1		8	7	8		11	7	7		0	7	7		7	0	15		7	14	7		11	8	7
SEBP1_ARATH	At4g14030	SELENIUM-BINDING PROTEIN 1 (SBP1)		0	1		0	1		55	29	70		35	64	62		109	96	106		20	55	34		64	30	45		42	24	45
SEBP2_ARATH	At4g14040	SELENIUM-BINDING PROTEIN 2 (SBP2)		0	1		0	1		72	66	43		71	70	60		80	124	123		0	24	19		29	7	7		29	25	25
SEC3A_ARATH	At1g47550	EXOCYST COMPLEX COMPONENT SEC3A (SEC3A)		0	1		0	1		26	25	45		7	19	20		7	23	17		15	6	16		0	8	0		15	12	17
SEC5A_ARATH	At1g76850	EXOCYST COMPLEX COMPONENT SEC5 (SEC5A)		0	1		0	1		20	16	23		0	11	24		12	17	9		0	0	0		9	10	0		10	15	18
SEC6_ARATH	At1g71820	(SEC6)		0	1		0	1		31	44	31		15	16	39		20	50	38		22	24	9		29	22	16		24	16	20
SEC8_ARATH	At3g10380	SUBUNIT OF EXOCYST COMPLEX 8 (SEC8)		0	1		0	1		15	39	45		32	37	35		20	34	36		32	35	30		40	33	7		26	41	32
SECA1_ARATH	At4g01800	ALBINO OR GLASSY YELLOW 1 (AGY1)		0	1		0	1		28	12	15		77	56	25		57	44	48		16	42	20		63	61	20		35	31	53
SECAA_ARATH	At5g12370	EXOCYST COMPLEX COMPONENT SEC10 (SEC10)		0	1		0	1		32	10	22		0	8	43		20	9	41		32	5	25		25	33	0		58	29	21
SEOB_ARATH	At3g01680	SIEVE-ELEMENT-OCCLUSION-RELATED 1 (SEOR1)		0	1		0	1		32	41	20		14	14	25		15	16	10		8	32	27		0	16	0		22	36	16
SERA1_ARATH	At4g34200	EMBRYO SAC DEVELOPMENT ARREST 9 (EDA9)		0	1		0	1		50	43	37		62	89	50		66	110	102		64	79	19		88	42	37		36	72	36
SERA2_ARATH	At1g17745	3-PHOSPHOGLYCERATE DEHYDROGENASE (PGDH)		0	1		0	1		16	7	8		12	14	7		13	7	15		7	7	7		7	7	0		14	14	7
SERA3_ARATH	At3g19480	(3-PGDH)		0	1		0	1		28	0	18		62	56	20		58	48	61		0	18	0		7	15	10		28	11	7
SERB1_ARATH	At4g35630	PHOSPHOSERINE AMINOTRANSFERASE 1 (PSAT1)		0	1		0	1		79	136	56		18	10	14		109	52	103		51	94	87		110	21	86		102	136	160
SERB2_ARATH	At2g17630	PHOSPHOSERINE AMINOTRANSFERASE 2 (PSAT2)		0	1		0	1		71	116	8		0	0	0		104	40	121		44	48	31		103	8	84		99	115	153
SFGH_ARATH	At2g41530	S-FORMYLGLUTATHIONE HYDROLASE (SFGH)		0	1		0	1		25	16	42		17	15	18		15	23	17		29	8	16		13	27	17		28	18	48
SFR2_ARATH	At3g06510	SENSITIVE TO FREEZING 2 (SFR2)		0	1		0	1		81	76	82		41	43	90		42	88	66		64	48	60		42	53	53		71	61	42
SGAT_ARATH	At2g13360	ALANINE:GLYOXYLATE AMINOTRANSFERASE (AGT)		0	1		0	1		183	186	167		182	168	179		265	310	254		199	197	198		99	214	57		168	192	129
SGT1B_ARATH	At4g11260	(SGT1B)		0	1		0	1		15	0	0		22	8	21		0	0	8		0	0	0		8	10	0		0	8	10
SIR_ARATH	At5g04590	SULFITE REDUCTASE (SIR)		0	1		0	1		42	68	39		82	57	51		46	87	50		79	67	78		68	84	47		37	48	27
SKU5_ARATH	At4g12420	(SKU5)		0	1		0	1		19	17	14		7	22	40		16	42	10		32	15	15		47	19	9		7	38	9
SLY1_ARATH	At2g17980	(ATSLY1)		0	1		0	1		18	10	17		26	0	24		9	0	16		7	16	7		0	0	0		8	8	9
SMT1_ARATH	At5g13710	STEROL METHYLTRANSFERASE 1 (SMT1)		0	1		0	1		0	7	6		7	0	8		0	0	6		15	7	0		0	7	0		7	0	0
SMT2_ARATH	At1g20330	STEROL METHYLTRANSFERASE 2 (SMT2)		0	1		0	1		31	38	18		16	17	23		16	29	23		36	13	25		34	17	17		31	30	55
SNAA2_ARATH	At3g56190	ALPHA-SOLUBLE NSF ATTACHMENT PROTEIN 2 (ALPHA-SNAP2)		0	1		0	1		20	24	9		9	20	10		32	48	42		31	15	9		38	5	26		44	41	39
SNF4_ARATH	At1g09020	HOMOLOG OF YEAST SUCROSE NONFERMENTING 4 (SNF4)		0	1		0	1		39	12	24		15	15	8		21	29	15		29	20	27		11	26	14		39	17	18
SODF3_ARATH	At5g23310	FE SUPEROXIDE DISMUTASE 3 (FSD3)		0	1		0	1		0	10	8		0	5	12		7	10	17		0	13	0		0	11	10		13	12	6
SODM1_ARATH	At3g10920	MANGANESE SUPEROXIDE DISMUTASE 1 (MSD1)		0	1		0	1		73	40	74		69	86	56		76	80	96		119	85	66		72	84	43		83	63	57
SPD1_ARATH	At1g23820	SPERMIDINE SYNTHASE 1 (SPDS1)		0	1		0	1		35	32	28		20	17	40		30	28	21		26	21	16		31	36	38		21	33	37
SPP1_ARATH	At1g51420	SUCROSE-PHOSPHATASE 1 (SPP1)		0	1		0	1		16	0	11		13	24	8		12	14	13		5	7	11		12	11	6		17	12	7
SPP2_ARATH	At2g35840			0	1		0	1		68	65	63		50	72	71		84	51	51		59	50	34		40	58	16		59	59	43
SPPA1_ARATH	At1g73990	SIGNAL PEPTIDE PEPTIDASE (SPPA)		0	1		0	1		7	0	18		19	6	18		15	18	8		8	8	8		7	19	0		12	11	11
SPSA1_ARATH	At5g20280	SUCROSE PHOSPHATE SYNTHASE 1F (SPS1F)		0	1		0	1		90	62	110		65	70	104		130	128	92		92	90	80		52	100	54		144	117	61
SPSA2_ARATH	At5g11110	SUCROSE PHOSPHATE SYNTHASE 2F (SPS2F)		0	1		0	1		12	10	13		14	10	17		24	22	10		13	19	13		10	18	0		23	18	13
SPSA3_ARATH	At1g04920	SUCROSE PHOSPHATE SYNTHASE 3F (SPS3F)		0	1		0	1		6	6	6		6	6	6		10	6	6		6	0	6		6	0	0		0	6	6
SR54C_ARATH	At5g03940	CHLOROPLAST SIGNAL RECOGNITION PARTICLE 54 KDA SUBUNIT (CPSRP54)		0	1		0	1		26	15	0		38	24	16		21	20	0		5	32	9		66	31	12		9	30	17
SSDH_ARATH	At1g79440	ALDEHYDE DEHYDROGENASE 5F1 (ALDH5F1)		0	1		0	1		32	54	31		52	49	41		30	47	33		111	82	66		67	103	44		38	40	53
SSL4_ARATH	At3g51420	STRICTOSIDINE SYNTHASE-LIKE 4 (SSL4)		0	1		0	1		0	18	14		25	18	28		0	15	23		22	8	21		20	17	4		32	29	28
SSL9_ARATH	At3g57020			0	1		0	1		11	10	10		0	0	11		0	10	0		0	0	0		0	9	0		0	10	0
STAD7_ARATH	At2g43710	SUPPRESSOR OF SA INSENSITIVE 2 (SSI2)		0	1		0	1		20	9	6		34	24	8		9	15	20		13	20	9		49	31	31		17	24	25
STLP2_ARATH	At2g01470	SEC12P-LIKE 2 PROTEIN (STL2P)		0	1		0	1		8	0	6		0	15	7		12	0	0		5	0	8		14	0	0		0	0	7
STN8_ARATH	At5g01920	STATE TRANSITION 8 (STN8)		0	1		0	1		30	40	33		24	24	25		23	41	31		16	22	21		49	44	22		28	15	14
STP1_ARATH	At1g11260	SUGAR TRANSPORTER 1 (STP1)		0	1		0	1		39	45	36		37	38	54		50	56	112		37	58	26		35	47	49		58	63	41
STR1_ARATH	At1g79230	MERCAPTOPYRUVATE SULFURTRANSFERASE 1 (MST1)		0	1		0	1		8	19	9		21	8	6		7	7	0		8	8	0		7	8	7		8	7	8
STR10_ARATH	At3g08920			0	1		0	1		13	16	26		21	44	44		25	25	24		23	30	24		50	49	48		64	40	37
STR11_ARATH	At4g24750			0	1		0	1		22	19	36		12	0	30		13	29	21		11	7	0		0	13	16		0	7	10
STR4_ARATH	At4g01050	THYLAKOID RHODANESE-LIKE (TROL)		0	1		0	1		53	60	66		34	31	39		39	32	15		18	23	25		20	32	6		17	44	23
STR9_ARATH	At2g42220			0	1		0	1		21	0	0		15	13	12		6	8	0		0	0	0		0	6	19		0	0	7
STT3A_ARATH	At5g19690	STAUROSPORIN AND TEMPERATURE SENSITIVE 3-LIKE A (STT3A)		0	1		0	1		13	13	21		16	5	19		15	20	20		18	15	28		41	31	9		39	25	34
STT7_ARATH	At1g68830	STT7 HOMOLOG STN7 (STN7)		0	1		0	1		53	58	56		49	56	66		29	58	43		47	64	72		44	109	46		70	59	29
SUC2_ARATH	At1g22710	SUCROSE-PROTON SYMPORTER 2 (SUC2)		0	1		0	1		11	0	13		0	12	11		12	0	11		50	0	37		0	13	0		23	0	0
SUCA1_ARATH	At5g08300			0	1		0	1		17	20	0		18	13	17		14	12	18		0	14	9		18	0	8		9	17	24
SUCB_ARATH	At2g20420			0	1		0	1		54	40	50		48	71	65		88	75	117		96	43	58		43	34	41		47	12	64
SUOX_ARATH	At3g01910	SULFITE OXIDASE (SOX)		0	1		0	1		13	7	7		9	6	15		9	9	8		5	13	9		8	13	15		11	0	11
SUR1_ARATH	At2g20610	SUPERROOT 1 (SUR1)		0	1		0	1		42	44	33		50	55	45		0	41	15		5	33	21		26	33	5		39	22	13
SYA_ARATH	At1g50200	ALANYL-TRNA SYNTHETASE (ALATS)		0	1		0	1		50	67	66		96	73	57		36	78	66		67	47	58		77	66	59		58	64	57
SYDC1_ARATH	At4g26870			0	1		0	1		11	4	23		5	7	19		18	5	9		6	5	21		18	6	6		13	16	23
SYDC2_ARATH	At4g31180	IMPAIRED IN BABA-INDUCED DISEASE IMMUNITY 1 (IBI1)		0	1		0	1		5	0	24		21	26	20		54	21	35		15	20	25		35	30	25		29	24	27
SYDM_ARATH	At4g33760			0	1		0	1		9	0	9		5	31	0		20	0	24		0	0	0		16	18	0		0	4	0
SYEC_ARATH	At5g26710			0	1		0	1		17	26	19		17	18	24		34	33	71		25	25	46		20	26	14		50	50	20
SYEM_ARATH	At5g64050	GLUTAMATE TRNA SYNTHETASE (ERS)		0	1		0	1		6	0	7		15	7	0		26	24	22		12	19	0		21	8	9		23	6	6
SYFB_ARATH	At1g72550			0	1		0	1		0	6	8		12	22	0		0	7	8		16	23	17		21	10	15		29	7	21
SYFM_ARATH	At3g58140			0	1		0	1		53	54	48		28	45	67		95	104	105		41	63	45		46	56	38		68	37	36
SYGM1_ARATH	At1g29880			0	1		0	1		57	69	75		67	74	68		84	68	55		45	46	36		47	55	37		41	31	63
SYGM2_ARATH	At3g48110	EMBRYO-DEFECTIVE-DEVELOPMENT 1 (EDD1)		0	1		0	1		101	89	75		67	108	64		131	98	144		69	112	18		55	69	19		93	46	82
SYIC_ARATH	At4g10320			0	1		0	1		44	55	61		29	22	28		55	38	46		28	18	42		101	22	77		41	90	119
SYKC_ARATH	At3g11710	LYSYL-TRNA SYNTHETASE 1 (ATKRS-1)		0	1		0	1		7	8	21		14	0	7		13	8	7		7	7	12		28	35	0		6	33	7
SYLC_ARATH	At1g09620			0	1		0	1		70	109	95		102	90	94		127	133	111		118	84	88		55	74	65		68	77	102
SYP71_ARATH	At3g09740	SYNTAXIN OF PLANTS 71 (SYP71)		0	1		0	1		19	23	24		19	19	29		32	21	20		29	22	15		23	6	0		34	34	37
SYPC_ARATH	At3g62120	PROLYL-TRNA SYNTHETASE CYTOSOLIC (PRORS-CYT)		0	1		0	1		26	41	18		21	26	88		31	39	37		24	30	28		46	61	33		37	44	46
SYPM_ARATH	At5g52520	OVULE ABORTION 6 (OVA6)		0	1		0	1		5	8	8		16	24	32		7	8	9		0	0	0		7	15	0		0	6	7
SYRC_ARATH	At1g66530			0	1		0	1		6	13	19		12	7	7		6	29	29		8	6	7		19	19	0		13	11	11
SYRM_ARATH	At4g26300	EMBRYO DEFECTIVE 1027 (emb1027)		0	1		0	1		60	71	52		35	43	46		52	79	101		78	62	45		60	71	7		59	51	63
SYSC_ARATH	At5g27470			0	1		0	1		30	28	27		52	31	44		0	29	0		25	17	55		43	45	52		48	22	58
SYT1_ARATH	At2g20990	SYNAPTOTAGMIN A (SYTA)		0	1		0	1		111	78	94		58	73	100		66	102	83		77	74	62		109	82	79		111	138	85
SYT5_ARATH	At1g05500	(NTMC2T2.1)		0	1		0	1		9	0	0		8	9	8		8	8	7		8	0	8		9	9	0		9	9	0
SYTM1_ARATH	At5g26830			0	1		0	1		27	21	47		43	38	43		46	38	49		34	24	22		34	44	8		40	30	34
SYTM2_ARATH	At2g04842	EMBRYO DEFECTIVE 2761 (EMB2761)		0	1		0	1		6	25	0		17	16	32		42	47	30		24	25	25		24	26	9		23	28	22
SYVM1_ARATH	At1g14610	TWIN 2 (TWN2)		0	1		0	1		31	30	45		34	7	21		20	52	57		45	5	11		8	13	10		13	14	21
SYWC_ARATH	At3g04600			0	1		0	1		7	5	20		16	17	18		15	6	0		0	6	5		22	13	14		6	27	16
TBA1_ARATH	At1g64740	ALPHA-1 TUBULIN (TUA1)		0	1		0	1		90	129	95		96	114	105		109	115	121		109	105	68		108	148	74		116	119	83
TBA2_ARATH	At1g50010	TUBULIN ALPHA-2 CHAIN (TUA2)		0	1		0	1		268	270	225		193	245	237		225	220	234		242	210	162		187	280	171		274	231	226
TBA3_ARATH	At5g19770	TUBULIN ALPHA-3 (TUA3)		0	1		0	1		229	229	173		181	214	165		241	181	222		191	189	170		182	239	152		248	168	148
TBA6_ARATH	At4g14960	TUBULIN ALPHA-6 (TUA6)		0	1		0	1		250	253	201		175	223	221		207	197	211		230	0	142		0	281	0		261	217	210
TBB1_ARATH	At1g75780	TUBULIN BETA-1 CHAIN (TUB1)		0	1		0	1		293	283	342		282	184	279		261	245	326		245	241	206		183	233	235		316	325	336
TBB2_ARATH	At5g62690	TUBULIN BETA CHAIN 2 (TUB2)		0	1		0	1		429	308	448		323	233	299		295	344	412		322	294	269		285	286	309		433	353	395
TBB4_ARATH	At5g44340	TUBULIN BETA CHAIN 4 (TUB4)		0	1		0	1		402	324	477		253	237	290		293	384	438		323	312	218		272	311	252		421	348	433
TBB5_ARATH	At1g20010	TUBULIN BETA-5 CHAIN (TUB5)		0	1		0	1		327	321	354		280	212	311		272	296	340		251	281	205		209	256	260		325	334	354
TBB6_ARATH	At5g12250	BETA-6 TUBULIN (TUB6)		0	1		0	1		312	234	297		262	182	260		201	219	289		190	182	167		180	178	184		288	307	278
TBB7_ARATH	At2g29550	TUBULIN BETA-7 CHAIN (TUB7)		0	1		0	1		379	282	414		295	235	274		296	318	400		281	261	220		253	244	206		383	312	366
TBB8_ARATH	At5g23860	TUBULIN BETA 8 (TUB8)		0	1		0	1		374	273	389		298	213	269		299	305	392		272	236	231		258	248	240		369	340	346
TBB9_ARATH	At4g20890	TUBULIN BETA-9 CHAIN (TUB9)		0	1		0	1		383	311	445		243	237	291		293	359	398		324	305	208		254	279	246		400	341	400
TBG1_ARATH	At3g61650	GAMMA-TUBULIN (TUBG1)		0	1		0	1		9	14	15		8	8	11		8	9	16		15	0	10		0	8	0		7	10	0
TC159_ARATH	At4g02510	TRANSLOCON AT THE OUTER ENVELOPE MEMBRANE OF CHLOROPLASTS 159 (TOC159)		0	1		0	1		136	146	152		119	67	128		45	99	81		129	81	53		90	110	69		143	111	112
TC753_ARATH	At3g46740	TRANSLOCON AT THE OUTER ENVELOPE MEMBRANE OF CHLOROPLASTS 75-III (TOC75-III)		0	1		0	1		155	127	108		118	99	89		79	113	97		84	77	67		107	123	98		104	134	134
TCMO_ARATH	At2g30490	CINNAMATE-4-HYDROXYLASE (C4H)		0	1		0	1		48	35	48		29	7	71		0	0	7		31	10	39		21	4	5		42	42	58
TCTP1_ARATH	At3g16640	TRANSLATIONALLY CONTROLLED TUMOR PROTEIN (TCTP1)		0	1		0	1		40	37	38		56	65	32		31	31	31		36	30	28		67	57	49		60	57	41
TECR_ARATH	At3g55360	ECERIFERUM 10 (CER10)		0	1		0	1		21	16	14		12	0	11		0	15	7		26	15	5		26	6	21		9	39	10
TET18_ARATH	At2g20230			0	1		0	1		7	15	0		7	5	9		4	0	0		23	10	7		10	21	0		10	12	20
TGD2_ARATH	At3g20320	ATP-BINDING CASSETTE I15 (ABCI15)		0	1		0	1		15	23	23		34	9	35		4	14	17		16	15	15		10	10	0		16	8	7
THF1_ARATH	At2g20890	PHOTOSYSTEM II REACTION CENTER PSB29 PROTEIN (PSB29)		0	1		0	1		39	38	28		40	28	43		44	40	51		28	27	17		24	7	22		20	29	7
THI4_ARATH	At5g54770	(THI1)		0	1		0	1		32	47	41		53	35	32		48	46	59		55	52	21		49	18	30		19	46	49
THIC1_ARATH	At5g48230	ACETOACETYL-COA THIOLASE 2 (ACAT2)		0	1		0	1		30	20	14		18	0	29		33	12	19		0	6	14		0	0	0		0	0	6
THIK2_ARATH	At2g33150	PEROXISOMAL 3-KETOACYL-COA THIOLASE 3 (PKT3)		0	1		0	1		53	56	47		66	59	67		84	76	55		31	11	15		23	91	15		83	98	63
TI110_ARATH	At1g06950	TRANSLOCON AT THE INNER ENVELOPE MEMBRANE OF CHLOROPLASTS 110 (TIC110)		0	1		0	1		196	153	159		183	150	174		162	180	112		171	122	186		143	178	127		130	161	150
TI202_ARATH	At2g47840	TRANSLOCON AT THE INNER ENVELOPE MEMBRANE OF CHLOROPLASTS 20-II (Tic20-II)		0	1		0	1		7	27	7		15	8	28		13	11	6		0	18	6		7	13	15		0	28	26
TI214_ARATH	AtCg01000;AtCg01130	(YCF1.1)		0	1		0	1		67	37	53		15	38	42		17	59	41		59	56	56		95	79	51		53	55	72
TIC21_ARATH	At2g15290	TRANSLOCON AT INNER MEMBRANE OF CHLOROPLASTS 21 (TIC21)		0	1		0	1		0	8	9		9	9	0		8	9	0		9	10	8		9	7	0		0	10	9
TIC22_ARATH	At4g33350	TRANSLOCON AT THE INNER ENVELOPE MEMBRANE OF CHLOROPLASTS 22-IV (Tic22-IV)		0	1		0	1		15	8	7		8	0	7		0	4	0		0	0	6		0	21	0		7	14	0
TIC55_ARATH	At2g24820	TRANSLOCON AT THE INNER ENVELOPE MEMBRANE OF CHLOROPLASTS 55-II (TIC55-II)		0	1		0	1		46	58	48		77	72	81		45	51	39		55	58	31		59	45	51		45	64	48
TIC56_ARATH	At5g01590	TRANSLOCON AT THE INNER ENVELOPE MEMBRANE OF CHLOROPLASTS 56 (TIC56)		0	1		0	1		6	9	7		10	14	7		0	17	0		7	8	9		9	8	6		7	9	0
TIG_ARATH	At5g55220			0	1		0	1		6	0	0		16	18	9		5	4	16		11	8	9		26	9	30		9	17	11
[truncated: 606 more rows]
