# Supplementary material for: GIGANTEA recruits the UBP12 and UBP13 deubiquitylases to regulate accumulation of the ZTL photoreceptor complex
Source: Nat Commun. 2019 Aug 21;10:3750. doi: 10.1038/s41467-019-11769-7 (PMC6704089; doi:10.1038/s41467-019-11769-7)
Supplement: Supplementary file 6 — Source Data [file 41467_2019_11769_MOESM6_ESM.xlsx]

## Sheet: Figure 1e
Figure 1e		Western blots of co-IP results
			1	2	3	4	5	6	7	8	9
		FLAG-UBP12	--	+	+	+	+	--	--	--	--
		FLAG-UBP13	--	--	--	--	--	+	+	+	+
		HA-GI	--	--	--	+	+	--	--	+	+
		MYC-ZTL	--	--	+	--	+	--	+	--	+

## Sheet: Figure 2a
Figure 2a
	Period (h)
	pCCA1::Luc/Col-0	pCCA1::Luc/ubp12-1	pCCA1::Luc/ubp12-2w
	24.38	21.89	22.88
	23.52	22.43	22.19
	23.45	21.71	22.02
	23.22	22.32	22.65
	23.44	22.73	22.54
	23.35	22.39	22.94
	23.38	22.53	20.76
	23.77	22.13	22.65
	23.79	22.17	22.35
	23.42	22.36	23.22
	23.26	22.49	22.8
	23.88	22.7	22.98
	23.81	22.71	22.74
	23.76		22.86
	23.36		22.59
	23.98		22.65
	23.81		22.72
	23.66		22.82
	23.6		22.66
			23.27

## Sheet: Figure 2b
Figure 2b
		hour	Bioluminescence in pCCA1::Luc/Col-0 (X1000 intensities/5minutes)																				hour	Bioluminescence pCCA1::Luc/ubp12-1 (X1000 intensities/5minutes)													hour	Bioluminescence of pCCA1::Luc/ubp12-2w (X1000 intensities/5minutes)
		0	0.409967	0.495135	0.344158	0.311645	0.458542	0.386998	0.512733	0.336854	0.33374	0.497173	0.517976	0.46428	0.449526	0.433768	0.451364	0.69251	0.413591	0.458275	0.359227	0.40487	0	0.580323	0.598774	0.568788	0.653843	0.738978	0.887446	0.731008	0.682426	0.814041	0.661528	0.570718	0.733786	0.618183	0	0.572961	0.566466	0.491231	0.437163	0.544323	0.470948	0.505106	0.584786	0.558957	0.715055	0.581386	0.722674
		1	0.449282	0.519098	0.373844	0.331457	0.47819	0.414143	0.545026	0.34948	0.349338	0.519705	0.525099	0.484923	0.469728	0.445153	0.472063	0.709334	0.428252	0.471294	0.374102	0.424169	1	0.619587	0.622044	0.578805	0.672329	0.748273	0.890144	0.743644	0.702269	0.844011	0.667042	0.602005	0.759076	0.635043	1	0.628988	0.600782	0.508917	0.451877	0.568258	0.495014	0.513109	0.595941	0.584329	0.723518	0.594119	0.757246
		2	0.482068	0.543536	0.411879	0.35301	0.502985	0.448865	0.586243	0.3626	0.36905	0.551395	0.535929	0.507012	0.497031	0.463231	0.497041	0.72977	0.442412	0.485373	0.390934	0.446973	2	0.635767	0.636488	0.583801	0.681808	0.759548	0.895468	0.759006	0.71688	0.871406	0.669418	0.624642	0.772275	0.653259	2	0.670774	0.631802	0.523112	0.457822	0.577072	0.508499	0.514488	0.610474	0.604775	0.730248	0.603079	0.78061
		3	0.496677	0.559031	0.446908	0.369133	0.519988	0.475233	0.620096	0.372797	0.389909	0.582444	0.541939	0.533837	0.519926	0.472228	0.52518	0.742906	0.450014	0.493868	0.407461	0.461635	3	0.639504	0.639076	0.582053	0.681735	0.761014	0.890705	0.765258	0.721979	0.878603	0.667489	0.6305	0.775328	0.65582	3	0.70859	0.647906	0.521001	0.459955	0.585465	0.510803	0.509629	0.610327	0.60676	0.728399	0.606596	0.771949
		4	0.507104	0.569445	0.464142	0.379076	0.526915	0.494836	0.635687	0.378669	0.398528	0.605338	0.544671	0.557434	0.539893	0.486037	0.556666	0.751881	0.456843	0.500337	0.420282	0.471872	4	0.636258	0.627361	0.580063	0.672986	0.756067	0.886916	0.764971	0.721581	0.875147	0.661601	0.624742	0.773369	0.655376	4	0.715831	0.640088	0.515595	0.455678	0.567993	0.504404	0.503188	0.602107	0.595776	0.725781	0.603105	0.743252
		5	0.510732	0.574533	0.475051	0.385457	0.529634	0.508643	0.65312	0.381809	0.406349	0.620362	0.551482	0.576591	0.55358	0.491637	0.563697	0.755492	0.460808	0.50525	0.430253	0.480829	5	0.622841	0.618695	0.577913	0.661482	0.751438	0.884084	0.764495	0.7179	0.865458	0.660535	0.605587	0.762479	0.648228	5	0.69482	0.627816	0.512717	0.450981	0.553918	0.496974	0.49628	0.593118	0.582613	0.723002	0.601348	0.714982
		6	0.487925	0.570081	0.464714	0.387177	0.525634	0.516551	0.642079	0.378036	0.40475	0.621046	0.549551	0.589032	0.556317	0.493339	0.560936	0.752783	0.458769	0.50428	0.431452	0.478667	6	0.600218	0.599616	0.572748	0.646421	0.746563	0.876918	0.752872	0.707081	0.843987	0.654808	0.586042	0.743559	0.630753	6	0.666228	0.598352	0.50053	0.442317	0.53461	0.47922	0.487812	0.585834	0.560715	0.714551	0.594468	0.684042
		7	0.478175	0.569726	0.465239	0.393392	0.517629	0.517644	0.627979	0.377516	0.398274	0.617914	0.550116	0.583411	0.549053	0.489942	0.554841	0.748281	0.454716	0.50361	0.43119	0.477214	7	0.579375	0.587404	0.571098	0.637148	0.738563	0.875355	0.743608	0.698169	0.823964	0.652761	0.561968	0.730974	0.616492	7	0.620961	0.572843	0.489273	0.43424	0.525361	0.468675	0.48083	0.571621	0.540554	0.709337	0.587074	0.65522
		8	0.47014	0.561375	0.44672	0.386614	0.512216	0.514094	0.60828	0.374497	0.39075	0.612228	0.548725	0.560006	0.533392	0.486509	0.540243	0.739659	0.452658	0.500039	0.424065	0.469103	8	0.561765	0.575664	0.565994	0.62552	0.731528	0.870151	0.731033	0.686162	0.804464	0.648378	0.547891	0.718629	0.602203	8	0.585384	0.54761	0.47903	0.428258	0.511802	0.460422	0.473543	0.579078	0.52864	0.705742	0.583585	0.632923
		9	0.456762	0.549941	0.431142	0.373529	0.502763	0.504964	0.583581	0.369932	0.380468	0.591453	0.550708	0.542185	0.520062	0.479222	0.524035	0.72932	0.448555	0.497231	0.415261	0.460993	9	0.55185	0.563391	0.56265	0.616894	0.723807	0.870166	0.72223	0.675131	0.789385	0.649977	0.535393	0.70785	0.589824	9	0.557883	0.524362	0.475034	0.420193	0.50214	0.453561	0.46967	0.553979	0.520584	0.700069	0.576201	0.617395
		10	0.442692	0.542752	0.413149	0.364603	0.488936	0.489113	0.557648	0.366346	0.371808	0.576266	0.544514	0.517311	0.499119	0.470377	0.504265	0.719265	0.442674	0.493802	0.403326	0.456255	10	0.536503	0.557887	0.555664	0.614511	0.717026	0.862971	0.712132	0.668591	0.776536	0.645284	0.529484	0.695713	0.580486	10	0.543747	0.509669	0.466574	0.414273	0.493975	0.443722	0.46697	0.546452	0.510414	0.695994	0.572767	0.605665
		11	0.437869	0.531532	0.399671	0.359496	0.482994	0.47641	0.536754	0.36041	0.366573	0.562742	0.541305	0.505121	0.483585	0.464705	0.490811	0.710215	0.438409	0.483771	0.389774	0.443631	11	0.531819	0.553874	0.55529	0.611858	0.71814	0.860774	0.70819	0.665698	0.773749	0.640357	0.528894	0.702773	0.576115	11	0.537062	0.503958	0.461109	0.407011	0.488257	0.438173	0.465774	0.545292	0.506351	0.692847	0.57174	0.601353
		12	0.426246	0.524025	0.382198	0.350439	0.477876	0.460322	0.522214	0.356116	0.358753	0.548622	0.541174	0.498398	0.477255	0.458126	0.478715	0.707441	0.438541	0.479039	0.378738	0.434057	12	0.526181	0.547626	0.5543	0.610973	0.715537	0.857632	0.708154	0.663846	0.762411	0.639557	0.525595	0.67979	0.570559	12	0.526693	0.497986	0.457026	0.402364	0.482243	0.430207	0.462893	0.539107	0.494317	0.690264	0.566793	0.596837
		13	0.416558	0.518352	0.37376	0.338502	0.466547	0.453664	0.520761	0.350952	0.355456	0.541231	0.538696	0.494305	0.475388	0.454915	0.469939	0.702355	0.437037	0.47295	0.373956	0.431538	13	0.503118	0.540502	0.551578	0.608145	0.714927	0.856246	0.705439	0.660477	0.755027	0.634864	0.519229	0.668399	0.564732	13	0.506225	0.489648	0.456595	0.397464	0.475235	0.417077	0.459283	0.535073	0.482446	0.68652	0.566518	0.592535
		14	0.405637	0.51492	0.366948	0.333543	0.459948	0.438974	0.513319	0.348932	0.347651	0.530479	0.535476	0.486925	0.471845	0.449744	0.466785	0.693742	0.433147	0.466428	0.370291	0.429244	14	0.488219	0.533563	0.550678	0.603613	0.70816	0.854936	0.702998	0.655697	0.74913	0.629671	0.512606	0.658846	0.561048	14	0.495118	0.483331	0.453052	0.388137	0.466805	0.40825	0.456137	0.531876	0.472027	0.683981	0.561709	0.588602
		15	0.392503	0.509573	0.356076	0.323774	0.453175	0.428952	0.505801	0.344246	0.340833	0.520668	0.534964	0.483607	0.466577	0.44654	0.461714	0.688314	0.427229	0.465042	0.365068	0.420822	15	0.477172	0.528707	0.549063	0.597063	0.7059	0.852532	0.698271	0.65204	0.737941	0.627313	0.506748	0.651284	0.556315	15	0.48093	0.475827	0.449837	0.383688	0.460622	0.402356	0.451514	0.526143	0.462057	0.681099	0.559246	0.581067
		16	0.378831	0.501452	0.347249	0.322802	0.443863	0.418187	0.497782	0.340813	0.335303	0.509497	0.53171	0.477371	0.462022	0.440176	0.45577	0.685451	0.422159	0.461503	0.361967	0.4145	16	0.464181	0.524046	0.543915	0.596734	0.703016	0.850969	0.6949	0.649324	0.732516	0.625276	0.501904	0.645581	0.548091	16	0.468646	0.471542	0.448172	0.379634	0.454807	0.395564	0.448742	0.523839	0.454583	0.678217	0.554583	0.579386
		17	0.37046	0.495542	0.339916	0.315831	0.438075	0.409073	0.490773	0.338395	0.330749	0.499275	0.529613	0.474077	0.457124	0.439267	0.45421	0.67781	0.415212	0.458789	0.358044	0.413235	17	0.457882	0.522752	0.542942	0.595943	0.703529	0.852193	0.695128	0.648249	0.730891	0.624306	0.500383	0.645505	0.547131	17	0.466219	0.470108	0.445271	0.376031	0.453091	0.392786	0.447742	0.523353	0.449491	0.677103	0.554756	0.578872
		18	0.360842	0.488715	0.329485	0.308471	0.430157	0.396962	0.483218	0.335499	0.325152	0.485773	0.524082	0.468417	0.45098	0.431229	0.4465	0.670928	0.40718	0.45329	0.353045	0.404464	18	0.454921	0.522079	0.537484	0.597351	0.701697	0.851321	0.694329	0.643948	0.728946	0.622067	0.500673	0.643195	0.546544	18	0.460383	0.470108	0.441662	0.373788	0.452839	0.391744	0.442746	0.519976	0.445328	0.6729	0.548784	0.577251
		19	0.355809	0.47873	0.324609	0.303862	0.426238	0.391335	0.479709	0.333251	0.320613	0.4775	0.520681	0.46612	0.448456	0.427103	0.440299	0.665268	0.399623	0.450532	0.351941	0.398304	19	0.462644	0.529824	0.535601	0.605308	0.703468	0.856261	0.70014	0.644911	0.730235	0.622471	0.509017	0.647749	0.548416	19	0.464629	0.476463	0.438352	0.375494	0.45892	0.395608	0.443431	0.519855	0.449002	0.671028	0.546411	0.587786
		20	0.352334	0.475788	0.324038	0.300541	0.425507	0.38493	0.476909	0.337072	0.319351	0.472006	0.518314	0.468381	0.447366	0.425543	0.43939	0.661174	0.39411	0.450934	0.354094	0.39525	20	0.494406	0.547041	0.533023	0.618159	0.713571	0.860729	0.706571	0.648892	0.742637	0.62451	0.531986	0.654621	0.55876	20	0.486791	0.495618	0.440099	0.38121	0.473577	0.411347	0.443402	0.52415	0.463241	0.670052	0.546466	0.611637
		21	0.35354	0.4749	0.330582	0.302553	0.425487	0.385719	0.478462	0.340818	0.321542	0.473036	0.517132	0.479277	0.454773	0.426903	0.443209	0.663253	0.392914	0.454452	0.362826	0.396185	21	0.558512	0.574016	0.534201	0.638227	0.728449	0.876667	0.723124	0.662373	0.76754	0.632433	0.564136	0.670402	0.580305	21	0.545638	0.533108	0.447411	0.394626	0.502443	0.454011	0.448902	0.534777	0.48853	0.674611	0.550772	0.653823
		22	0.355907	0.477399	0.344154	0.306446	0.429848	0.389775	0.485713	0.3472	0.322046	0.477543	0.515192	0.491844	0.462835	0.430171	0.455348	0.664013	0.391884	0.459833	0.374392	0.397195	22	0.622798	0.603205	0.534843	0.661997	0.743804	0.885013	0.735712	0.675097	0.796572	0.637841	0.604008	0.68976	0.625026	22	0.636	0.581574	0.457632	0.420279	0.535818	0.506395	0.451922	0.544451	0.524116	0.675851	0.553859	0.700406
		23	0.363101	0.486342	0.370145	0.323111	0.44048	0.415134	0.506151	0.359852	0.328932	0.491084	0.51702	0.513609	0.479986	0.436586	0.471699	0.66954	0.391966	0.473263	0.391465	0.402363	23	0.669031	0.628318	0.53983	0.686361	0.760197	0.897958	0.753111	0.689986	0.845066	0.648676	0.638369	0.712075	0.663303	23	0.779119	0.645146	0.477649	0.449913	0.583741	0.589051	0.460266	0.559712	0.571635	0.68188	0.563513	0.755099
		24	0.374744	0.499492	0.411569	0.345869	0.457068	0.444527	0.535438	0.383504	0.341332	0.511344	0.520481	0.553371	0.503595	0.45455	0.498164	0.68184	0.397129	0.488302	0.416482	0.413354	24	0.746392	0.650454	0.549197	0.700478	0.77324	0.907189	0.77101	0.71687	0.910941	0.663787	0.672581	0.737124	0.708095	24	0.85379	0.701508	0.502708	0.488235	0.62893	0.666551	0.469166	0.577251	0.625269	0.691699	0.576668	0.792613
		25	0.386488	0.512946	0.46327	0.373096	0.480903	0.476005	0.580788	0.407507	0.363333	0.539452	0.524525	0.572373	0.533193	0.476812	0.533605	0.691002	0.402497	0.508648	0.442845	0.422025	25	0.795785	0.661982	0.556342	0.70133	0.775074	0.908958	0.783658	0.728021	0.932141	0.674485	0.68591	0.757304	0.739794	25	0.915646	0.744914	0.521608	0.514691	0.651996	0.733619	0.477379	0.59317	0.656564	0.7	0.58549	0.806287
		26	0.401352	0.529705	0.529602	0.411856	0.514554	0.528431	0.621473	0.431589	0.390641	0.580076	0.529597	0.601556	0.56785	0.500233	0.577873	0.705635	0.410966	0.528628	0.469754	0.434361	26	0.783876	0.665296	0.563444	0.699747	0.777297	0.909992	0.789646	0.736358	0.936887	0.680671	0.687074	0.769867	0.754933	26	0.944871	0.772846	0.536321	0.54001	0.661113	0.75472	0.483063	0.602731	0.690299	0.705341	0.595575	0.807782
		27	0.413712	0.544601	0.582329	0.441689	0.539309	0.574988	0.672705	0.433853	0.434561	0.615089	0.536468	0.625477	0.600649	0.522002	0.612736	0.716734	0.418118	0.540529	0.485427	0.448663	27	0.774153	0.672492	0.570589	0.691318	0.776259	0.90483	0.790921	0.746823	0.910979	0.685428	0.677866	0.768039	0.752598	27	0.901823	0.760359	0.548433	0.545127	0.654385	0.73935	0.487402	0.607313	0.699369	0.709646	0.603308	0.779019
		28	0.425096	0.561582	0.61876	0.471029	0.566059	0.622986	0.719964	0.438768	0.472077	0.652	0.545479	0.646962	0.636005	0.541089	0.647412	0.747995	0.427391	0.554533	0.503828	0.463793	28	0.75729	0.667733	0.57596	0.682229	0.771811	0.901792	0.789707	0.747776	0.902665	0.69061	0.652205	0.75829	0.727251	28	0.850558	0.743013	0.549398	0.539769	0.629682	0.727114	0.488541	0.606438	0.690668	0.714161	0.607118	0.753274
		29	0.43428	0.571279	0.624742	0.48906	0.589982	0.635435	0.740516	0.461851	0.498642	0.70414	0.55256	0.667345	0.667798	0.5563	0.665101	0.73663	0.435734	0.56092	0.522724	0.474994	29	0.731287	0.658163	0.580438	0.673296	0.769197	0.900215	0.78374	0.7374	0.883152	0.688499	0.628988	0.751526	0.704919	29	0.765336	0.713855	0.54866	0.52498	0.600676	0.675947	0.491794	0.606741	0.675244	0.716112	0.609884	0.722421
		30	0.443674	0.577684	0.612196	0.493905	0.602691	0.639857	0.743103	0.463541	0.506623	0.721504	0.557205	0.681937	0.678519	0.568286	0.672919	0.742851	0.439656	0.566293	0.52898	0.483716	30	0.687324	0.64947	0.582865	0.661699	0.762309	0.894244	0.778369	0.72933	0.860664	0.690034	0.609434	0.741982	0.682632	30	0.706877	0.676312	0.54313	0.505167	0.581649	0.62747	0.490408	0.598072	0.646664	0.717018	0.612239	0.697708
		31	0.44402	0.584643	0.603031	0.499077	0.598249	0.651861	0.727961	0.454422	0.498086	0.720393	0.559302	0.651181	0.666103	0.572448	0.669078	0.744317	0.441141	0.569229	0.532633	0.491995	31	0.664297	0.634734	0.580714	0.651068	0.754478	0.885958	0.765127	0.716171	0.840938	0.684008	0.590088	0.736828	0.66457	31	0.657443	0.645139	0.531953	0.481541	0.568177	0.589975	0.486783	0.588752	0.619653	0.710222	0.606413	0.670749
		32	0.447582	0.58639	0.579629	0.510679	0.604406	0.647665	0.706048	0.461692	0.486273	0.701714	0.564521	0.628145	0.647847	0.582381	0.644515	0.745274	0.441989	0.57426	0.522334	0.498565	32	0.649904	0.626847	0.580787	0.64931	0.750191	0.88671	0.75991	0.710717	0.841956	0.713124	0.58035	0.731478	0.645612	32	0.632632	0.620956	0.528628	0.471295	0.558531	0.561589	0.485899	0.584665	0.595258	0.710543	0.609683	0.662242
		33	0.451017	0.587454	0.566108	0.512914	0.597746	0.635412	0.677665	0.448051	0.457953	0.66954	0.565294	0.60683	0.625755	0.555963	0.618	0.746287	0.444476	0.570736	0.516883	0.501189	33	0.632706	0.617091	0.579511	0.647984	0.741642	0.881829	0.752242	0.702446	0.830309	0.703824	0.583608	0.727187	0.636734	33	0.62435	0.599119	0.523952	0.45315	0.556748	0.538909	0.48083	0.572678	0.587805	0.705364	0.605379	0.654822
		34	0.446941	0.586412	0.56051	0.503202	0.589459	0.619274	0.656931	0.447227	0.435962	0.646293	0.570601	0.592904	0.605005	0.542341	0.589939	0.745968	0.44563	0.571569	0.500446	0.50425	34	0.621943	0.61468	0.577592	0.646226	0.739882	0.877596	0.748347	0.700751	0.826962	0.702385	0.576611	0.719286	0.630282	34	0.614145	0.59521	0.522133	0.457705	0.547824	0.530943	0.477563	0.569855	0.577785	0.70262	0.601054	0.650239
		35	0.442194	0.578017	0.536784	0.494712	0.589266	0.590551	0.631647	0.440633	0.42177	0.636807	0.569531	0.577826	0.579506	0.533173	0.565563	0.745736	0.444133	0.552387	0.484428	0.506663	35	0.60671	0.60752	0.57496	0.643758	0.735216	0.872494	0.744513	0.701383	0.824449	0.700294	0.566838	0.708321	0.620075	35	0.59354	0.58907	0.51634	0.447781	0.541463	0.511564	0.479495	0.566044	0.569778	0.698715	0.598883	0.644082
		36	0.440662	0.584962	0.527849	0.488178	0.587838	0.575511	0.617593	0.435298	0.41109	0.624612	0.571845	0.570658	0.565606	0.523746	0.554384	0.743436	0.444582	0.550249	0.466792	0.512186	36	0.584366	0.599874	0.576459	0.639358	0.735521	0.872069	0.743334	0.702536	0.818043	0.699121	0.560996	0.700453	0.614927	36	0.578082	0.586303	0.515083	0.450221	0.529377	0.511589	0.479204	0.564373	0.562565	0.697016	0.595429	0.642917
		37	0.438276	0.586508	0.510554	0.474429	0.592487	0.569946	0.610523	0.426009	0.404676	0.621656	0.569643	0.564431	0.567809	0.530791	0.54927	0.741222	0.4452	0.543302	0.455455	0.516999	37	0.570692	0.591951	0.569974	0.633499	0.728754	0.869501	0.740594	0.699509	0.82041	0.695665	0.548091	0.688732	0.619008	37	0.556856	0.577794	0.508698	0.444628	0.519444	0.493909	0.476008	0.563376	0.555304	0.695843	0.595768	0.633652
		38	0.43572	0.582122	0.505177	0.46655	0.611822	0.561812	0.623543	0.425696	0.401358	0.625694	0.573166	0.561158	0.572328	0.521451	0.540686	0.740429	0.447008	0.534366	0.442672	0.518975	38	0.555316	0.583692	0.571	0.631525	0.728851	0.866641	0.736391	0.69573	0.804142	0.69814	0.541144	0.698734	0.613452	38	0.542883	0.567961	0.50707	0.437652	0.50377	0.478439	0.473981	0.558241	0.556326	0.694729	0.593002	0.628788
		39	0.424622	0.583357	0.490634	0.462312	0.613611	0.547262	0.610692	0.425053	0.397423	0.621017	0.574323	0.55793	0.567709	0.516181	0.531008	0.737369	0.447943	0.528851	0.436675	0.524873	39	0.553309	0.578481	0.57141	0.628018	0.727936	0.867113	0.740881	0.694831	0.798107	0.700262	0.538915	0.698186	0.611234	39	0.528931	0.555152	0.495132	0.430489	0.494764	0.46669	0.468233	0.554273	0.543418	0.691343	0.589951	0.623328
		40	0.420668	0.586625	0.48273	0.460475	0.599033	0.538835	0.610067	0.417767	0.388777	0.611736	0.575811	0.559067	0.573297	0.507921	0.530822	0.738975	0.447533	0.521764	0.428121	0.526263	40	0.567082	0.584641	0.567832	0.634454	0.727837	0.866304	0.754219	0.698512	0.808688	0.698193	0.547617	0.694126	0.606719	40	0.515939	0.55247	0.489009	0.425853	0.491529	0.46021	0.465263	0.549684	0.522357	0.689528	0.590638	0.621192
		41	0.416343	0.593083	0.481759	0.451527	0.601505	0.516861	0.602397	0.41509	0.378739	0.639644	0.573079	0.557375	0.570481	0.49856	0.521946	0.73259	0.455975	0.517255	0.425728	0.522977	41	0.628797	0.600884	0.566298	0.649392	0.741287	0.87049	0.7551	0.709064	0.811736	0.708613	0.579277	0.703736	0.652309	41	0.521251	0.56497	0.482749	0.423283	0.496562	0.46523	0.463184	0.546236	0.532512	0.687609	0.585857	0.629331
		42	0.405683	0.592218	0.455267	0.443696	0.589439	0.508563	0.597026	0.404276	0.381787	0.619774	0.574383	0.5605	0.570053	0.497572	0.51503	0.730057	0.452202	0.512121	0.423546	0.515067	42	0.728745	0.638482	0.565986	0.672544	0.755163	0.87661	0.773772	0.730593	0.852351	0.714884	0.61226	0.726674	0.668207	42	0.560526	0.603457	0.480878	0.424692	0.510084	0.494914	0.459289	0.543101	0.541716	0.684613	0.603958	0.650141
		43	0.400044	0.596484	0.44117	0.437626	0.581883	0.500429	0.594637	0.397516	0.383942	0.619943	0.57435	0.56268	0.582778	0.494398	0.513585	0.727942	0.44823	0.512701	0.42272	0.513165	43	0.880151	0.650808	0.565522	0.703346	0.773498	0.886577	0.803712	0.756202	0.916034	0.748766	0.658679	0.759109	0.721895	43	0.629949	0.654813	0.486358	0.442639	0.552871	0.559473	0.457174	0.543023	0.570438	0.683075	0.590703	0.687413
		44	0.400426	0.614546	0.445403	0.448795	0.593572	0.52865	0.606689	0.396826	0.393325	0.636093	0.573332	0.593739	0.612924	0.513635	0.518334	0.726104	0.450576	0.52327	0.437969	0.510317	44	1.03288	0.693361	0.567199	0.736461	0.791259	0.900111	0.812251	0.798583	0.997535	0.786073	0.706951	0.84436	0.867122	44	0.748976	0.723161	0.503869	0.474447	0.658776	0.678744	0.459421	0.549138	0.649559	0.683994	0.59662	0.742068
		45	0.395745	0.631239	0.479434	0.472491	0.659293	0.523035	0.651438	0.399775	0.409916	0.6612	0.572514	0.633331	0.658054	0.526464	0.539706	0.725278	0.482932	0.538942	0.458986	0.517342	45	1.10929	0.711262	0.571767	0.760568	0.808335	0.91608	0.823884	0.819256	1.05303	0.854904	0.755582	0.951016	0.937596	45	0.897931	0.789908	0.528767	0.535665	0.771167	0.838263	0.463754	0.576696	0.767952	0.687943	0.62392	0.79744
		46	0.396411	0.660862	0.514187	0.505305	0.70304	0.565271	0.70458	0.433327	0.447474	0.744406	0.57368	0.671164	0.661568	0.551845	0.565928	0.724529	0.506784	0.561933	0.498399	0.523008	46	1.20891	0.73384	0.576522	0.782404	0.799955	0.929056	0.832686	0.850198	1.12339	0.938731	0.78981	1.07949	1.0101	46	1.03083	0.850806	0.566178	0.664424	0.881544	0.981875	0.467569	0.572548	0.872084	0.688116	0.659719	0.835002
		47	0.403657	0.702124	0.611325	0.54128	0.769148	0.634725	0.792143	0.440367	0.53202	0.859866	0.58016	0.751539	0.699014	0.603513	0.609731	0.736268	0.554388	0.591021	0.537901	0.554564	47	1.16793	0.769383	0.589653	0.799522	0.809643	0.94585	0.837425	0.866284	1.12598	0.995725	0.816136	1.09858	1.04052	47	1.11491	0.904209	0.617626	0.736291	0.991665	1.0792	0.4749	0.59575	1.04052	0.697923	0.736448	0.868361
		48	0.411367	0.75846	0.764241	0.576325	0.907603	0.732559	0.84969	0.457398	0.623042	0.982188	0.61758	0.821102	0.751928	0.659123	0.678004	0.746804	0.605789	0.624051	0.591172	0.590497	48	1.15558	0.788913	0.603668	0.810944	0.824142	0.95132	0.840498	0.858988	1.11552	1.04942	0.866195	1.19582	1.03315	48	1.12145	0.944433	0.659377	0.816043	1.04077	1.11112	0.484295	0.614008	1.07909	0.705203	0.774693	0.870896
		49	0.425406	0.819434	0.934818	0.621487	1.05636	0.875243	0.936593	0.493208	0.75197	1.0629	0.621234	0.867528	0.789474	0.701166	0.729618	0.761867	0.668464	0.643003	0.620268	0.626666	49	1.06133	0.818139	0.61994	0.807489	0.835856	0.953369	0.847298	0.856473	1.09022	1.06038	0.862056	1.18328	1.01149	49	1.09856	0.958521	0.681608	0.856923	1.02884	1.07288	0.492143	0.666492	1.09245	0.713758	0.867746	0.861913
		50	0.437598	0.87455	1.17125	0.660665	1.23073	0.989908	0.983175	0.501444	0.85631	1.11963	0.64337	0.907283	0.839416	0.787412	0.799814	0.776083	0.762019	0.661709	0.65962	0.716435	50	0.978874	0.829383	0.634286	0.811386	0.847045	0.959857	0.84226	0.844788	1.04121	1.07581	0.859655	1.09352	0.955441	50	1.02193	0.940854	0.706403	0.868251	0.977582	1.02625	0.498687	0.707303	1.0271	0.719833	0.916481	0.839741
		51	0.455276	0.933181	1.30969	0.693658	1.36072	1.11478	0.955638	0.595249	0.909389	1.20939	0.664664	0.942863	0.875408	0.86451	0.786926	0.789484	0.790834	0.682203	0.699055	0.802675	51	0.895577	0.831075	0.649702	0.785314	0.851564	0.947192	0.849321	0.840618	0.993546	1.07987	0.85525	1.03995	0.890488	51	0.9542	0.913529	0.703766	0.845985	0.871382	0.947283	0.510899	0.671309	0.940986	0.727964	0.950439	0.81731
		52	0.474017	0.994412	1.34665	0.727053	1.44028	1.19265	0.980314	0.65867	0.92465	1.14952	0.724421	0.942176	0.913145	0.841748	0.819327	0.80197	0.838344	0.701409	0.707831	0.832672	52	0.840296	0.831777	0.710391	0.772618	0.854301	0.942812	0.852192	0.820288	0.966361	0.994903	0.834633	0.977171	0.865892	52	0.880635	0.877312	0.701515	0.7647	0.846142	0.905437	0.517916	0.691202	0.856242	0.73561	0.920071	0.795381
		53	0.488301	1.0317	1.25382	0.747026	1.46414	1.20845	0.950243	0.606791	0.838204	1.15367	0.750639	0.916266	0.89449	0.913176	0.827266	0.817936	0.819668	0.691378	0.708272	0.858631	53	0.78078	0.827071	0.732649	0.757494	0.849451	0.938906	0.85243	0.805876	0.937964	0.973072	0.764714	0.923317	0.836619	53	0.81753	0.825657	0.698922	0.735049	0.796112	0.837096	0.52292	0.690882	0.775447	0.741409	0.875349	0.765374
		54	0.505353	1.02466	1.13622	0.782508	1.3641	1.22313	0.910144	0.653154	0.813429	1.04169	0.773115	0.909426	0.878871	0.826873	0.801967	0.827416	0.855467	0.70038	0.723649	0.854623	54	0.734832	0.815568	0.712381	0.743903	0.843088	0.927404	0.851347	0.794835	0.908612	0.936928	0.739095	0.89818	0.807245	54	0.773167	0.783868	0.706207	0.69881	0.761372	0.810395	0.528055	0.690571	0.711765	0.745854	0.832744	0.745515
		55	0.521016	1.02062	1.03575	0.80651	1.33559	1.15582	0.880598	0.614666	0.731532	0.964222	0.821372	0.873698	0.861201	0.774675	0.795566	0.830158	0.813857	0.700954	0.739757	0.845534	55	0.695617	0.799875	0.702032	0.736573	0.831629	0.919692	0.83914	0.807717	0.88579	0.908037	0.734075	0.880451	0.790803	55	0.754367	0.746892	0.716844	0.643035	0.749774	0.776358	0.528887	0.682178	0.67318	0.743913	0.80518	0.730258
		56	0.531554	1.00001	0.949694	0.810063	1.22259	1.10402	0.838817	0.585806	0.67446	0.90183	0.828636	0.8406	0.846572	0.78242	0.765403	0.832216	0.795929	0.699986	0.742484	0.843826	56	0.664596	0.78458	0.729017	0.729211	0.818951	0.914841	0.831542	0.771611	0.869474	0.887965	0.723738	0.877047	0.787284	56	0.737032	0.724066	0.720875	0.631084	0.755536	0.775247	0.544934	0.681701	0.63302	0.766249	0.769078	0.72248
		57	0.53794	0.991137	0.892002	0.816308	1.11906	1.05397	0.786962	0.571985	0.624034	0.835708	0.848606	0.815525	0.811686	0.72247	0.721563	0.834726	0.818858	0.703094	0.734133	0.829213	57	0.638287	0.763065	0.703834	0.723053	0.811438	0.908901	0.818441	0.772264	0.845535	0.876916	0.715302	0.860577	0.773275	57	0.698419	0.715833	0.712766	0.626023	0.743745	0.782951	0.539472	0.674895	0.605619	0.764779	0.741953	0.722198
		58	0.5477	0.974384	0.837868	0.830084	1.04525	1.00913	0.742526	0.600069	0.590209	0.790515	0.843971	0.800048	0.77752	0.696059	0.69208	0.839031	0.780258	0.699457	0.718806	0.786486	58	0.611892	0.744251	0.714718	0.705	0.811756	0.906586	0.813286	0.768928	0.835723	0.868407	0.760284	0.856136	0.756254	58	0.684315	0.708934	0.702802	0.610474	0.711416	0.857248	0.538421	0.674833	0.590712	0.75659	0.721022	0.717206
		59	0.555562	0.968282	0.790115	0.813686	0.963161	0.983476	0.695996	0.577698	0.561691	0.750582	0.820068	0.764725	0.743866	0.66189	0.655608	0.83367	0.813089	0.687585	0.689213	0.763296	59	0.599862	0.723055	0.737885	0.723002	0.800543	0.900349	0.804104	0.763474	0.819989	0.853433	0.680974	0.827288	0.724112	59	0.653793	0.696203	0.699835	0.61192	0.695137	0.839848	0.522759	0.664266	0.564679	0.745338	0.706354	0.710711
		60	0.547853	0.966559	0.770819	0.785777	0.928953	0.93004	0.662608	0.569796	0.544934	0.732146	0.814561	0.735063	0.7205	0.641373	0.63541	0.829255	0.793665	0.685096	0.660044	0.729246	60	0.582123	0.723632	0.784747	0.715651	0.804476	0.896765	0.798507	0.759771	0.80994	0.833681	0.662893	0.822976	0.703173	60	0.628883	0.689987	0.68385	0.596785	0.651201	0.734692	0.524634	0.649812	0.548653	0.755627	0.69954	0.706611
		61	0.548423	0.958054	0.735353	0.761897	0.895063	0.857899	0.64421	0.567304	0.544639	0.709649	0.807795	0.711325	0.695322	0.618603	0.624931	0.827295	0.788726	0.675824	0.63892	0.708805	61	0.57613	0.7157	0.790421	0.70567	0.793274	0.89706	0.800841	0.763962	0.809839	0.83237	0.658845	0.801318	0.69607	61	0.613433	0.6909	0.662482	0.576237	0.628621	0.668193	0.518354	0.659269	0.5441	0.751618	0.694841	0.697173
		62	0.538734	0.950258	0.712255	0.72089	0.851657	0.843472	0.627948	0.569424	0.539981	0.69614	0.818267	0.690573	0.685605	0.620513	0.590039	0.823629	0.783919	0.670547	0.637671	0.700108	62	0.606589	0.714477	0.780876	0.706081	0.804939	0.897827	0.800044	0.781343	0.805008	0.80497	0.679412	0.801057	0.710909	62	0.601396	0.709893	0.647819	0.562344	0.622305	0.618206	0.516567	0.664622	0.528576	0.746647	0.685817	0.696707
		63	0.534551	0.901724	0.685476	0.688111	0.829904	0.801411	0.613917	0.558398	0.525047	0.677328	0.833429	0.66043	0.659323	0.607124	0.581214	0.819267	0.768267	0.667127	0.652362	0.681487	63	0.653413	0.753628	0.818914	0.718746	0.822224	0.899286	0.810476	0.805788	0.822949	0.802902	0.703977	0.815786	0.736916	63	0.619077	0.733103	0.628679	0.542118	0.609327	0.58661	0.515217	0.645958	0.538149	0.745279	0.669639	0.699794
		64	0.545029	0.862827	0.645328	0.667832	0.772819	0.768526	0.602451	0.59094	0.514365	0.659847	0.80535	0.649717	0.642742	0.58424	0.576915	0.810889	0.73861	0.663631	0.65081	0.672822	64	0.760458	0.804865	0.829326	0.757565	0.851456	0.90306	0.824432	0.849478	0.847096	0.819923	0.752923	0.852798	0.781356	64	0.667706	0.783922	0.621381	0.53577	0.635982	0.636241	0.515552	0.671421	0.564934	0.74862	0.668064	0.717799
		65	0.543716	0.830247	0.599745	0.613648	0.76261	0.73172	0.595771	0.555677	0.509848	0.636894	0.807437	0.637963	0.628343	0.585506	0.577079	0.80535	0.722396	0.660993	0.654091	0.660385	65	0.889562	0.850421	0.862503	0.827321	0.874469	0.913426	0.840723	0.89821	0.892568	0.867372	0.839944	0.925877	0.862354	65	0.765592	0.870827	0.612752	0.55371	0.681776	0.720833	0.511642	0.686473	0.61015	0.749149	0.663135	0.75408
		66	0.541167	0.819338	0.573023	0.580738	0.725208	0.6975	0.593175	0.554991	0.509245	0.627393	0.811639	0.655952	0.630895	0.602684	0.569569	0.802278	0.710612	0.667887	0.654727	0.633473	66	1.02513	0.941657	0.827141	0.894391	0.895551	0.930575	0.857527	0.928983	0.945459	0.970662	0.93604	1.04724	0.946284	66	0.868102	0.968816	0.632792	0.601587	0.774977	0.865663	0.510979	0.688448	0.72736	0.745854	0.68523	0.803121
		67	0.539416	0.783844	0.552353	0.562903	0.714167	0.677666	0.601767	0.569716	0.51085	0.625216	0.787293	0.682136	0.637866	0.631597	0.585205	0.795397	0.698564	0.683217	0.72963	0.623069	67	1.09104	1.00822	0.840219	0.961556	0.984417	0.945467	0.871757	0.947419	0.998451	1.09487	1.01068	1.19222	1.03801	67	0.994319	1.03411	0.686138	0.669504	0.890586	1.03612	0.512138	0.722503	0.860185	0.747566	0.725465	0.862097
		68	0.546066	0.777505	0.557773	0.586551	0.724471	0.676437	0.623208	0.573515	0.525981	0.635938	0.819651	0.757063	0.680658	0.688629	0.613637	0.790871	0.691779	0.704799	0.808321	0.620308	68	1.14988	1.05417	0.870345	0.995739	0.999257	0.966241	0.892182	0.974856	1.06076	1.25831	1.09667	1.30778	1.09728	68	1.10268	1.09808	0.767939	0.8078	1.02305	1.1919	0.511898	0.804807	0.986577	0.754869	0.793527	0.920248
		69	0.550137	0.805242	0.608174	0.628366	0.774582	0.722831	0.668452	0.698221	0.581859	0.671173	0.838351	0.849399	0.729139	0.76319	0.670944	0.78771	0.727168	0.735945	0.88617	0.636852	69	1.16803	1.08365	0.957841	0.988677	0.988544	0.992205	0.907245	0.98317	1.07438	1.35107	1.13769	1.39916	1.16842	69	1.15715	1.11709	0.839227	0.967507	1.17624	1.31856	0.514838	0.91372	1.08859	0.762228	0.879463	0.968657
		70	0.560584	0.829471	0.671407	0.701087	0.854317	0.79032	0.721676	0.739477	0.673291	0.734734	0.84311	0.952423	0.784077	0.874309	0.712687	0.783064	0.763054	0.768774	0.90957	0.66574	70	1.10664	1.12832	1.03868	0.9899	1.03083	1.00418	0.916642	0.991274	1.08415	1.43732	1.13393	1.38715	1.17122	70	1.17302	1.11509	1.00003	1.07343	1.25684	1.39695	0.518923	0.974553	1.13983	0.779546	0.979067	0.992896
		71	0.579189	0.877465	0.801869	0.798121	0.960253	0.908118	0.797127	0.806538	0.799788	0.837686	0.847693	1.072	0.855689	0.985591	0.7793	0.787347	0.825904	0.800171	0.891163	0.713643	71	1.07908	1.16202	1.16622	0.981285	1.05299	1.01525	0.925086	0.993114	1.07636	1.46906	1.11057	1.34202	1.15192	71	1.14361	1.09379	1.10826	1.13851	1.28446	1.41586	0.534621	1.0757	1.1022	0.834425	1.0495	1.00432
		72	0.615745	0.954362	0.930351	0.895992	1.10504	1.07605	0.862155	0.930243	0.95121	0.94527	0.900814	1.17989	0.94143	1.09599	0.846257	0.802906	0.922221	0.827477	0.886566	0.767279	72	1.01632	1.16955	1.31062	0.945314	1.00584	1.02143	0.933423	0.995375	1.06217	1.43862	1.0867	1.26912	1.1468	72	1.11231	1.06259	1.16732	1.14456	1.25758	1.41261	0.553069	1.18259	1.1269	0.879244	1.09772	0.99986
		73	0.661741	1.02633	1.10703	0.922866	1.213	1.25769	0.908667	0.941206	1.10371	1.03026	1.02257	1.23013	1.00403	1.18348	0.915094	0.8145	1.01056	0.840616	0.950132	0.840515	73	0.960908	1.18551	1.38022	0.903686	1.01163	1.01108	0.931492	0.999056	1.036	1.37377	1.05498	1.1711	1.08262	73	1.03588	1.01859	1.19614	1.05846	1.20102	1.38004	0.570677	1.31918	1.04206	0.946111	1.12671	0.995246
		74	0.711593	1.09771	1.21054	1.04201	1.3112	1.42406	0.944902	0.942087	1.22362	1.07633	1.09732	1.28008	1.06351	1.20331	0.908643	0.830257	1.10828	0.853957	0.990097	0.901003	74	0.937367	1.19816	1.41365	0.886856	1.00608	1.00413	0.931825	0.991562	1.02251	1.30016	1.00761	1.11812	1.02583	74	0.97334	0.970425	1.2855	1.00597	1.13513	1.33893	0.667163	1.37347	0.977521	1.01963	1.13477	0.980068
		75	0.775878	1.16885	1.27647	1.0996	1.35668	1.52411	0.967196	0.912691	1.2677	1.17318	1.2533	1.30567	1.09397	1.24577	0.93392	0.847599	1.16175	0.870397	1.03058	0.969471	75	0.899484	1.19939	1.42795	0.865318	0.979115	1.00054	0.9356	0.985831	1.00169	1.24039	0.988725	1.06912	1.00087	75	0.950295	0.926252	1.18729	0.900183	1.09573	1.25851	0.734492	1.35907	0.910875	1.09244	1.13961	0.963918
		76	0.834534	1.23369	1.31259	1.11871	1.36159	1.54395	0.963012	0.907346	1.2902	1.13194	1.37537	1.32862	1.11017	1.20028	0.961787	0.870259	1.24342	0.86562	1.03695	1.00845	76	0.863786	1.18218	1.4084	0.842834	0.962759	0.993356	0.93111	0.958661	0.983769	1.19656	0.946345	1.03724	0.985411	76	0.912826	0.893799	1.30323	0.838111	1.03811	1.19447	0.79816	1.34681	0.892153	1.13146	1.1194	0.939747
		77	0.906171	1.24683	1.23568	1.09874	1.34909	1.50894	0.979956	0.89074	1.24503	1.08568	1.46082	1.30501	1.11588	1.16347	0.945428	0.885334	1.21209	0.877515	1.07476	1.04155	77	0.838032	1.14999	1.40405	0.820812	0.940771	0.985203	0.929563	0.93496	0.961703	1.16382	0.904428	0.999375	0.935134	77	0.89903	0.859889	1.23674	0.801081	1.01828	1.17988	0.781047	1.27541	0.858589	1.13639	1.09638	0.91982
		78	0.972303	1.26351	1.15767	1.07252	1.28935	1.43496	0.927295	0.897962	1.18467	1.03976	1.47105	1.27245	1.13219	1.15106	0.91209	0.900682	1.18717	0.897644	1.07547	1.06124	78	0.811758	1.11325	1.35577	0.813175	0.927812	0.973806	0.927478	0.914306	0.936786	1.16464	0.86981	0.961313	0.917109	78	0.895753	0.829498	1.21351	0.766196	1.01683	1.19125	0.852759	1.22296	0.821557	1.06926	1.05605	0.90703
		79	1.03494	1.28187	1.10626	1.06636	1.25405	1.34026	0.914017	0.953438	1.10241	0.983306	1.46554	1.26994	1.11953	1.13135	0.87117	0.920415	1.20239	0.919942	1.08327	1.11019	79	0.770949	1.07627	1.3553	0.799809	0.909769	0.968276	0.927015	0.887367	0.920073	1.15551	0.846068	0.947152	0.900939	79	0.879164	0.811638	1.19245	0.740327	1.02029	1.09945	1.0047	1.17911	0.786503	1.1201	1.0418	0.888133
		80	1.06562	1.2661	1.00734	1.04595	1.22998	1.25005	0.887492	0.983557	1.03249	0.941542	1.43759	1.18768	1.11018	1.09094	0.839533	0.93388	1.18012	0.918079	1.05968	1.1224	80	0.751311	1.02675	1.33319	0.78517	0.89521	0.959163	0.922907	0.870873	0.904437	1.11595	0.806347	0.90525	0.873982	80	0.859278	0.803498	1.17394	0.73055	1.00627	1.04238	1.01571	1.12417	0.728139	1.04303	0.997982	0.87041
		81	1.08184	1.24442	0.948718	1.01261	1.17823	1.18775	0.868584	1.01843	0.978108	0.914611	1.38427	1.18705	1.09873	1.06092	0.796245	0.942954	1.1716	0.911789	1.01581	1.12389	81	0.729123	0.97736	1.30855	0.777224	0.886304	0.950052	0.920345	0.859322	0.893509	1.09904	0.764581	0.881392	0.827145	81	0.815771	0.775505	1.16527	0.702672	0.968142	0.97708	0.954526	1.08669	0.678448	0.998614	0.969301	0.843365
		82	1.07068	1.21721	0.918987	0.982999	1.14568	1.12255	0.829846	1.0275	0.956071	0.87745	1.35252	1.11635	1.05673	1.04768	0.750597	0.946532	1.11058	0.905476	0.946784	1.12557	82	0.729693	0.937731	1.28207	0.77197	0.880942	0.944389	0.935863	0.864486	0.879733	1.0481	0.755241	0.84831	0.815182	82	0.805095	0.773443	1.12143	0.697889	0.929188	0.90304	0.926726	1.04476	0.65709	0.952335	0.955486	0.807782
		83	1.04791	1.19503	0.887309	0.952953	1.14286	1.06903	0.79922	1.08363	0.939843	0.813462	1.32624	1.07677	1.00765	0.989089	0.731928	0.940674	1.07154	0.89432	0.909419	1.13307	83	0.74664	0.911317	1.26254	0.7819	0.878071	0.940438	0.956655	0.874631	0.880623	0.99644	0.762918	0.829959	0.794911	83	0.77229	0.749253	1.04643	0.665068	0.870947	0.864683	0.917251	0.998328	0.633609	0.919389	0.91617	0.779057
		84	1.00578	1.15267	0.828806	0.899807	1.11261	1.02664	0.777321	1.10054	0.917411	0.782647	1.27656	1.0097	0.936662	0.974585	0.719811	0.945232	1.04167	0.871709	0.88068	1.11857	84	0.804754	0.90568	1.20165	0.798195	0.879537	0.936296	0.979199	0.898775	0.885505	0.957938	0.793757	0.81259	0.786912	84	0.784209	0.782849	1.0111	0.63774	0.831124	0.816069	0.89126	0.956945	0.631261	0.911926	0.900295	0.767394
		85	1.0044	1.10757	0.771766	0.841328	1.07444	0.993896	0.752493	1.11593	0.89769	0.782618	1.24688	0.959561	0.89315	0.921622	0.698439	0.934486	0.988457	0.854821	0.82906	1.13233	85	0.908574	0.939664	1.14273	0.841282	0.897543	0.937932	1.00809	0.914816	0.908501	0.937185	0.820897	0.828613	0.822149	85	0.788532	0.833644	0.949053	0.626863	0.802811	0.784629	0.894192	0.918015	0.642282	0.906436	0.87261	0.774395
		86	0.993614	1.05837	0.718369	0.792045	1.00654	0.967235	0.745142	1.07799	0.847218	0.733315	1.23053	0.911746	0.858271	0.919112	0.690349	0.925831	0.944395	0.826516	0.782131	1.10458	86	1.05084	1.00391	1.07224	0.905433	0.919712	0.939628	1.04753	0.94232	0.950429	0.948222	0.868613	0.849383	0.892749	86	0.86287	0.875901	0.864387	0.634841	0.813304	0.791734	0.871345	0.882773	0.690775	0.912086	0.842426	0.801538
		87	0.988367	1.02466	0.69827	0.736067	0.972546	0.929128	0.733082	1.08457	0.81979	0.71437	1.22284	0.878034	0.831595	0.868086	0.684756	0.929828	0.918842	0.818839	0.75616	1.08587	87	1.19735	1.10512	1.02669	0.99101	0.954269	0.950008	1.09165	0.964335	0.999269	1.02013	0.935218	0.892828	0.9898	87	0.943891	0.92265	0.835216	0.666773	0.875892	0.831383	0.846931	0.872649	0.799778	0.904531	0.840438	0.841199
		88	0.991313	0.985848	0.668271	0.702986	0.930495	0.884627	0.727482	1.04686	0.776442	0.695889	1.17781	0.863945	0.814366	0.859505	0.682518	0.913851	0.86232	0.809442	0.735259	1.03773	88	1.35255	1.19691	1.00248	1.07422	0.988226	0.966358	1.13392	0.985976	1.04806	1.13455	1.01418	0.967112	1.09656	88	1.08405	0.998134	0.899813	0.755888	1.02549	0.881158	0.827922	0.874987	0.985336	0.910651	0.843691	0.877189
		89	0.986199	0.953771	0.639205	0.678059	0.874716	0.837102	0.727025	1.00342	0.733043	0.689477	1.11256	0.850861	0.788376	0.849379	0.690185	0.916835	0.866299	0.814524	0.74432	0.987555	89	1.42638	1.29175	1.02472	1.1643	1.03021	0.98911	1.16244	1.00674	1.08487	1.28734	1.09178	1.0711	1.20765	89	1.1698	1.03812	0.959712	0.919094	1.22352	0.964595	0.781535	0.921228	1.18934	0.911155	0.894761	0.921763
		90	0.990942	0.925776	0.628348	0.680665	0.849326	0.804543	0.746406	0.985964	0.703101	0.690138	1.0577	0.874399	0.791349	0.862802	0.705199	0.920183	0.848016	0.822447	0.764004	0.956947	90	1.43373	1.35936	1.12709	1.22683	1.07141	1.02001	1.198	1.02241	1.11597	1.45607	1.19073	1.16566	1.27916	90	1.30639	1.08372	1.07083	1.16117	1.48453	1.07797	0.762693	1.01301	1.35553	0.892887	0.972489	0.972086
		91	1.01259	0.902087	0.634995	0.710193	0.892282	0.803405	0.782609	0.978073	0.723794	0.712708	1.02074	0.924179	0.825772	0.887788	0.742413	0.914038	0.868413	0.840392	0.82935	0.933955	91	1.43187	1.39414	1.30686	1.23835	1.11034	1.03839	1.22546	1.03338	1.14578	1.56957	1.26645	1.28988	1.37164	91	1.39975	1.11015	1.255	1.45125	1.69953	1.17937	0.727927	1.15686	1.4873	0.89648	1.09772	1.03254
		92	1.02094	0.917131	0.653804	0.772753	0.940886	0.810328	0.840575	0.979709	0.755184	0.767248	0.982353	1.00305	0.859839	0.949955	0.802275	0.907983	0.918061	0.872371	0.903974	0.921643	92	1.36344	1.39116	1.50238	1.22092	1.14097	1.059	1.27646	1.03811	1.14834	1.5945	1.3219	1.37038	1.36636	92	1.46523	1.13384	1.36713	1.68978	1.79756	1.31405	0.752976	1.32507	1.48731	0.914889	1.21252	1.09374
		93	1.05562	0.934926	0.710703	0.858076	0.986427	0.848504	0.928261	1.04059	0.837341	0.844297	0.9962	1.10452	0.896963	1.03982	0.909143	0.906055	0.987228	0.880614	1.03822	0.929904	93	1.30015	1.38848	1.66594	1.20272	1.15769	1.07682	1.28948	1.03317	1.14535	1.55961	1.35814	1.30195	1.34446	93	1.43194	1.15521	1.44485	1.76606	1.85209	1.41356	0.801617	1.49054	1.46362	0.948304	1.299	1.12366
		94	1.10329	0.981892	0.804151	0.978386	1.11542	0.929883	1.03349	1.15614	0.946257	0.943756	1.06424	1.21359	0.953364	1.17691	1.03052	0.910273	1.07149	0.88224	1.18986	0.994419	94	1.25814	1.39031	1.74493	1.14367	1.16705	1.08433	1.31394	1.05035	1.13817	1.48856	1.37949	1.23919	1.32641	94	1.44978	1.17136	1.44477	1.86021	1.74229	1.44968	0.933634	1.65887	1.40786	1.00702	1.35509	1.14899
		95	1.10152	1.05905	0.927407	1.08756	1.24286	1.03675	1.12988	1.33889	1.07883	1.06464	1.14636	1.29095	1.02872	1.31848	1.16875	0.912342	1.17618	0.883602	1.35392	1.06168	95	1.18804	1.3916	1.72955	1.12942	1.1721	1.08221	1.31657	1.03208	1.12694	1.38008	1.35593	1.19025	1.27978	95	1.36339	1.19749	1.41197	1.67253	1.70453	1.4283	1.09859	1.73206	1.33839	1.09008	1.37738	1.16451
		96	1.18744	1.14654	1.07268	1.185	1.34335	1.17127	1.20012	1.50724	1.23028	1.15098	1.2678	1.32903	1.0931	1.46174	1.28455	0.922364	1.29789	0.925874	1.4878	1.15004	96	1.14687	1.3701	1.66229	1.10148	1.16373	1.13163	1.2999	1.06069	1.11521	1.29547	1.33375	1.14541	1.26274	96	1.34498	1.17659	1.37195	1.6386	1.5627	1.41489	1.3325	1.7642	1.30737	1.16079	1.37484	1.15049
		97	1.24539	1.2385	1.19278	1.25886	1.45618	1.3125	1.28724	1.69593	1.37721	1.23038	1.39578	1.3357	1.12044	1.56447	1.37888	0.943591	1.51769	0.969352	1.62493	1.23807	97	1.11431	1.34871	1.57542	1.09171	1.14872	1.06059	1.29224	1.07194	1.09581	1.22696	1.30272	1.10415	1.26596	97	1.29248	1.16964	1.33264	1.47215	1.44121	1.36749	1.61044	1.70333	1.26481	1.22301	1.36446	1.12254
		98	1.31885	1.31511	1.29005	1.29806	1.5214	1.42518	1.27668	1.81396	1.49173	1.2629	1.53171	1.31293	1.16233	1.59411	1.45615	0.974609	1.59265	1.02683	1.64889	1.29324	98	1.05754	1.35057	1.45063	1.07142	1.13223	1.05315	1.26793	1.07799	1.08775	1.18925	1.26909	1.06127	1.25027	98	1.31175	1.15375	1.32024	1.44242	1.38011	1.33286	1.84837	1.63924	1.22131	1.25325	1.32514	1.09968
		99	1.44377	1.39637	1.35426	1.31775	1.53631	1.49389	1.30823	1.8818	1.56435	1.28964	1.61869	1.30954	1.20115	1.61368	1.46836	1.00936	1.74165	1.07639	1.61688	1.32589	99	1.00706	1.32109	1.34189	1.0533	1.12584	1.04655	1.24257	1.06607	1.07045	1.15117	1.20533	1.03329	1.24985	99	1.35391	1.13691	1.3239	1.4181	1.31368	1.36204	1.93943	1.56099	1.18417	1.28503	1.29462	1.07501
		100	1.52737	1.43422	1.35711	1.28883	1.48292	1.5172	1.29682	1.89742	1.58821	1.25941	1.66531	1.27005	1.22255	1.56171	1.45193	1.02408	1.77513	1.07628	1.55869	1.31537	100	0.949974	1.29618	1.2565	1.02706	1.10221	1.04334	1.21959	1.05109	1.03596	1.15071	1.18007	0.999276	1.23003	100	1.30908	1.02988	1.32647	1.42168	1.26889	1.29651	1.94683	1.463	1.1549	1.2955	1.25077	1.05407
		101	1.59012	1.44777	1.33492	1.23932	1.49014	1.46634	1.26994	1.86006	1.61507	1.23541	1.62317	1.26911	1.21079	1.53949	1.41824	1.05092	1.76988	1.14711	1.51619	1.31231	101	0.910602	1.25874	1.25892	1.00754	1.09069	1.03489	1.20243	1.01893	1.01991	1.11679	1.14299	0.984875	1.19861	101	1.28964	1.00753	1.345	1.42168	1.22936	1.28956	1.93377	1.38844	1.10099	1.29352	1.22681	1.03441
		102	1.69448	1.42582	1.27344	1.25498	1.45742	1.42488	1.24475	1.81678	1.59991	1.22293	1.58842	1.25783	1.20846	1.47581	1.4091	1.09577	1.75846	1.17118	1.49097	1.2963	102	0.881304	1.20046	1.2588	0.983629	1.07794	1.03321	1.18309	1.00338	0.997473	1.11106	1.1253	0.970758	1.15765	102	1.21508	0.969591	1.33759	1.42956	1.19641	1.2567	1.91455	1.32941	1.04975	1.30948	1.22415	1.04146
		103	1.73704	1.40462	1.19507	1.22246	1.42772	1.35167	1.19735	1.72996	1.52397	1.17023	1.51185	1.24459	1.1933	1.43144	1.40114	1.12355	1.6833	1.17747	1.42476	1.27007	103	0.865722	1.12988	1.32314	0.955069	1.05777	1.02348	1.15339	1.0109	0.978453	1.07392	1.08254	0.939262	1.105	103	1.16359	0.928598	1.30509	1.33211	1.16504	1.15548	1.66258	1.27843	0.983024	1.29398	1.20501	1.00328
		104	1.66924	1.36827	1.12302	1.18975	1.35492	1.26587	1.17479	1.66076	1.44921	1.13246	1.46931	1.23883	1.17412	1.37882	1.32865	1.18123	1.58444	1.16763	1.34395	1.2485	104	0.882386	1.06657	1.27878	0.927672	1.05302	1.01589	1.14234	1.01128	0.974922	1.03957	1.10395	0.937205	1.05118	104	1.11594	0.950351	1.28262	1.27479	1.13171	1.06861	1.55276	1.26218	0.909485	1.29499	1.19566	0.990002
		105	1.63843	1.32495	1.07924	1.17271	1.34136	1.20797	1.16072	1.63623	1.40814	1.10154	1.42121	1.20658	1.19507	1.35214	1.2891	1.21699	1.58217	1.17721	1.30546	1.25977	105	0.945411	1.01596	1.27995	0.917256	1.04368	1.01202	1.13163	1.04128	0.978629	0.998146	1.11171	0.911137	1.03222	105	1.05021	0.967451	1.23559	1.15322	1.082	0.998475	1.41236	1.21132	0.869375	1.30091	1.16788	0.962092
		106	1.64477	1.28451	1.04691	1.12543	1.32245	1.14974	1.14986	1.61317	1.34688	1.04014	1.38756	1.16753	1.17108	1.28156	1.25118	1.22272	1.50898	1.15661	1.26272	1.23195	106	1.04882	1.00241	1.22256	0.921749	1.04361	1.00609	1.11777	1.08168	0.997894	0.97223	1.12865	0.903652	1.02461	106	0.996412	0.995751	1.17321	1.03759	1.02002	0.890815	1.30238	1.15819	0.841881	1.28686	1.11773	0.948001
		107	1.59151	1.25771	0.992219	1.09468	1.27231	1.08551	1.07244	1.51863	1.30618	0.976798	1.35169	1.14246	1.22543	1.24772	1.18515	1.24361	1.48228	1.13882	1.24754	1.22646	107	1.17029	1.00689	1.15019	0.953106	1.05845	1.00879	1.14436	1.13555	1.02582	0.951188	1.14812	0.902273	1.0457	107	1.02436	1.07259	1.13172	0.953473	0.952798	0.851323	1.20602	1.10315	0.881502	1.2442	1.07153	0.941971
		108	1.58795	1.24207	0.954194	1.04824	1.20406	1.05073	1.01587	1.45123	1.22397	0.91203	1.32739	1.09524	1.16836	1.17535	1.13563	1.26506	1.42501	1.1074	1.18719	1.23618	108	1.29961	1.04725	1.07921	1.0147	1.09013	1.02397	1.16093	1.21075	1.06368	0.961938	1.19305	0.927838	1.13596	108	1.07397	1.13497	1.09669	0.924383	0.936498	0.822693	1.14692	1.06153	0.952069	1.23275	1.02838	0.967318
		109	1.61706	1.22753	0.925859	1.00518	1.14111	0.999501	0.985823	1.35668	1.18573	0.873412	1.30686	1.04555	1.15729	1.13733	1.08379	1.26729	1.38333	1.07713	1.13615	1.22282	109	1.42182	1.10877	1.01801	1.09169	1.12338	1.04925	1.19986	1.27763	1.09868	0.990935	1.23247	0.965121	1.23475	109	1.15501	1.22352	1.10932	0.949122	0.951605	0.82554	1.12585	1.017	1.0856	1.19827	0.998532	1.00707
		110	1.5705	1.16213	0.889307	0.9419	1.08447	0.970914	0.947526	1.27124	1.11537	0.834487	1.26508	1.00993	1.1319	1.0782	1.03205	1.24925	1.32445	1.05518	1.09692	1.21332	110	1.49528	1.18627	0.989896	1.20442	1.16711	1.0699	1.2484	1.34697	1.1354	1.04555	1.29946	1.01976	1.33282	110	1.25881	1.31981	1.18433	1.04356	1.03777	0.893432	1.09624	0.988905	1.28505	1.17539	1.00653	1.05581
		111	1.50124	1.12067	0.862368	0.896411	1.04844	0.925591	0.940815	1.20007	1.07551	0.835905	1.22038	0.966128	1.12265	1.02815	1.00156	1.2514	1.279	1.03201	1.02194	1.17839	111	1.52937	1.26455	1.01797	1.31238	1.21489	1.10018	1.30272	1.40232	1.15529	1.12796	1.37432	1.08686	1.43726	111	1.34007	1.42046	1.33574	1.21321	1.17453	0.986732	1.10245	1.00236	1.49859	1.14291	1.05147	1.13017
		112	1.50487	1.08144	0.856902	0.862872	1.00204	0.879119	0.949217	1.13148	1.02026	0.821286	1.16	0.966564	1.10987	0.986828	0.981285	1.24275	1.18748	1.0094	0.990811	1.1355	112	1.57388	1.32023	1.10057	1.39447	1.25479	1.13751	1.34722	1.42336	1.16497	1.20222	1.47003	1.14777	1.4755	112	1.4167	1.48867	1.53241	1.39684	1.34244	1.11655	1.10215	1.05468	1.66186	1.10491	1.10888	1.21282
		113	1.43829	1.03818	0.855664	0.849355	0.978409	0.884278	0.975513	1.0604	0.984978	0.825258	1.10088	0.961348	1.11591	1.00268	1.00696	1.25508	1.11978	1.01906	0.980428	1.1263	113	1.56072	1.36839	1.24963	1.44888	1.30054	1.15307	1.37006	1.4439	1.17594	1.26484	1.53638	1.20628	1.50255	113	1.50894	1.54687	1.77548	1.63256	1.51613	1.26897	1.13154	1.15713	1.8017	1.09375	1.2311	1.32424
		114	1.37516	1.03278	0.846443	0.862366	0.981443	0.845991	1.03249	1.01686	0.964639	0.862932	1.04635	1.01161	1.10211	0.997119	1.04554	1.24531	1.07833	1.0265	0.969754	1.10755	114	1.48816	1.40205	1.42049	1.45657	1.33157	1.16907	1.37512	1.42178	1.17801	1.30662	1.53834	1.22294	1.50227	114	1.54648	1.55568	1.97769	1.82124	1.63597	1.40593	1.14707	1.27811	1.87498	1.08939	1.36693	1.39227
		115	1.28735	1.03315	0.886161	0.893631	1.09255	0.852367	1.11423	1.01151	1.00066	0.93835	1.0255	1.04523	1.11149	1.07043	1.14319	1.22593	1.04871	1.04851	1.02575	1.08597	115	1.41136	1.40567	1.58761	1.43534	1.35699	1.18088	1.35219	1.38471	1.17972	1.31125	1.55581	1.24776	1.4543	115	1.55481	1.57131	2.07161	1.9492	1.77283	1.5141	1.25152	1.43812	1.83203	1.12035	1.46054	1.47266
		116	1.21883	1.05368	0.975174	0.962616	1.08448	0.884272	1.22116	1.03924	1.11449	1.04551	1.02449	1.11282	1.11204	1.1568	1.26584	1.21308	1.08769	1.09344	1.1167	1.10065	116	1.37379	1.37775	1.65878	1.40565	1.36491	1.18386	1.31529	1.37144	1.17433	1.29773	1.52568	1.25588	1.43722	116	1.53421	1.52651	2.04778	1.98893	1.70323	1.56023	1.36639	1.55727	1.76566	1.17624	1.51663	1.49414
		117	1.17552	1.10863	1.10158	1.09215	1.20929	0.973246	1.34659	1.16121	1.25075	1.19055	1.03659	1.21034	1.18636	1.2946	1.41279	1.20064	1.14092	1.17127	1.23175	1.12445	117	1.33882	1.34323	1.68	1.39626	1.36421	1.17945	1.28063	1.3644	1.18097	1.25074	1.50345	1.24686	1.39359	117	1.53183	1.50816	1.96547	1.97438	1.74189	1.57351	1.57967	1.63691	1.69877	1.24596	1.56086	1.50443
		118	1.16405	1.20522	1.32392	1.24538	1.3376	1.08584	1.48277	1.36233	1.4203	1.41695	1.0866	1.29147	1.27089	1.429	1.58658	1.19762	1.25758	1.27697	1.39023	1.19953	118	1.30438	1.34897	1.62149	1.37688	1.35447	1.15798	1.24012	1.33958	1.1772	1.21341	1.46185	1.23582	1.34682	118	1.49541	1.49712	1.79084	1.89039	1.57654	1.55857	1.88703	1.66374	1.62187	1.32229	1.56886	1.46405
		119	1.2041	1.3041	1.52522	1.42214	1.42817	1.23801	1.62474	1.62703	1.6687	1.50404	1.15272	1.36201	1.31818	1.53284	1.71924	1.208	1.38675	1.39337	1.55978	1.24698	119	1.27624	1.3418	1.5398	1.39483	1.33626	1.14313	1.21594	1.3316	1.16243	1.16355	1.40957	1.189	1.29715	119	1.45609	1.46518	1.64418	1.85472	1.54432	1.55456	2.10714	1.62067	1.55343	1.35603	1.52845	1.44579
		120	1.29341	1.40966	1.76441	1.62576	1.532	1.38894	1.73289	1.94051	1.85478	1.6275	1.24293	1.40921	1.47034	1.65618	1.77512	1.24609	1.51671	1.52138	1.7282	1.4042	120	1.19874	1.3306	1.43261	1.35729	1.31276	1.13227	1.19544	1.32422	1.14568	1.12658	1.37053	1.16932	1.2658	120	1.42314	1.44273	1.49528	1.80286	1.45408	1.53311	2.28439	1.56503	1.53043	1.41835	1.51347	1.42172
		121	1.4301	1.51874	1.96974	1.82006	1.6335	1.4936	1.83647	2.24235	2.03965	1.75614	1.33229	1.4527	1.55334	1.70746	1.88423	1.24624	1.64672	1.63405	1.82686	1.48555	121	1.16523	1.38382	1.35202	1.36923	1.33019	1.13393	1.20021	1.33192	1.1403	1.11014	1.39041	1.14169	1.26941	121	1.42719	1.45059	1.40576	1.80879	1.43037	1.55709	2.22461	1.48774	1.49088	1.42997	1.45309	1.40201
		122	1.52637	1.57191	2.10953	1.88078	1.57872	1.6013	1.86059	2.40532	2.19984	1.77194	1.4068	1.42384	1.61704	1.75417	1.92262	1.27552	1.78684	1.68903	1.83099	1.55059	122	1.11316	1.32616	1.26996	1.33121	1.28901	1.12833	1.20847	1.28957	1.1135	1.09494	1.29456	1.12517	1.23312	122	1.40901	1.42107	1.36577	1.77637	1.40029	1.56321	2.18363	1.42791	1.41626	1.42734	1.43258	1.35059
		123	1.6823	1.62783	2.18639	1.96228	1.67254	1.65631	1.82965	2.45614	2.22988	1.74036	1.48599	1.3835	1.74966	1.72364	1.8422	1.30696	1.84401	1.75719	1.87332	1.64714	123	1.10097	1.33512	1.24197	1.28823	1.2776	1.1319	1.19881	1.28051	1.10129	1.07957	1.28119	1.10753	1.17163	123	1.37702	1.29941	1.35248	1.74959	1.38826	1.58557	2.00692	1.40225	1.37915	1.44409	1.43546	1.3335
		124	1.79825	1.61448	2.17064	2.06776	1.59539	1.65992	1.78648	2.42016	2.22012	1.77867	1.51596	1.41017	1.69843	1.67697	1.84954	1.34441	1.8373	1.76888	1.79607	1.67874	124	1.09457	1.28435	1.21995	1.25131	1.25926	1.12883	1.19357	1.22999	1.08791	1.08051	1.29358	1.09359	1.16377	124	1.36406	1.3002	1.34626	1.72006	1.31594	1.58073	1.7825	1.35919	1.29183	1.44388	1.43292	1.2842
		125	1.89513	1.5941	1.92854	2.01757	1.48565	1.63514	1.7136	2.29948	2.21728	1.78705	1.47192	1.45245	1.59473	1.63792	1.71708	1.35847	1.81411	1.72722	1.77131	1.658	125	1.06312	1.24018	1.21406	1.22515	1.22491	1.11018	1.17469	1.23566	1.07386	1.07056	1.28679	1.0797	1.1419	125	1.33159	1.2996	1.36853	1.59781	1.2565	1.43605	1.67202	1.34423	1.19466	1.4395	1.44296	1.26731
		126	1.97618	1.57153	1.83044	1.99124	1.48084	1.59165	1.64603	2.17175	2.03995	1.66394	1.47634	1.45219	1.55449	1.64757	1.66821	1.3543	1.7987	1.75708	1.72223	1.67142	126	1.15032	1.18829	1.23114	1.19788	1.19704	1.09664	1.15074	1.22722	1.07682	1.07079	1.29548	1.07873	1.10198	126	1.27604	1.24942	1.37556	1.52923	1.20308	1.46157	1.5252	1.33731	1.14006	1.43413	1.44398	1.26708
		127	2.02414	1.54585	1.72161	1.93432	1.4481	1.53934	1.55374	2.02245	1.97073	1.61285	1.43219	1.45941	1.5933	1.61901	1.62106	1.40129	1.7819	1.78617	1.64993	1.80406	127	1.2714	1.14481	1.202	1.19131	1.14618	1.09347	1.13372	1.22771	1.0925	1.04492	1.32787	1.06559	1.07197	127	1.21882	1.26078	1.36948	1.38334	1.12025	1.37881	1.42049	1.32478	1.08403	1.42723	1.45716	1.21847
		128	2.03176	1.49437	1.57767	1.82987	1.38118	1.44969	1.48985	1.89623	1.82065	1.52435	1.37782	1.46252	1.56131	1.61777	1.60533	1.43198	1.75754	1.81704	1.59453	1.74822	128	1.37861	1.11779	1.17458	1.21637	1.11049	1.08589	1.11798	1.26131	1.11634	1.03693	1.30125	1.06473	1.04467	128	1.16105	1.29627	1.30148	1.25484	1.04859	1.27413	1.31662	1.29732	1.07609	1.3933	1.40307	1.20121
		129	2.06499	1.47508	1.47341	1.76736	1.33588	1.40028	1.44312	1.74266	1.75083	1.45236	1.34067	1.47429	1.49301	1.60659	1.59334	1.48351	1.70998	1.72965	1.54871	1.73803	129	1.5032	1.11601	1.12003	1.3056	1.08943	1.08486	1.10126	1.28648	1.15291	1.00995	1.26014	1.07658	1.04199	129	1.13633	1.37394	1.24163	1.17394	0.990574	1.25924	1.2923	1.24088	1.11814	1.42512	1.35416	1.18941
		130	2.04574	1.42202	1.43188	1.71548	1.28109	1.34392	1.39488	1.67843	1.68325	1.42481	1.33348	1.42507	1.52211	1.59518	1.53113	1.48461	1.69104	1.71247	1.54248	1.76343	130	1.50327	1.14479	1.07546	1.43732	1.08354	1.09481	1.10426	1.33088	1.18877	1.00817	1.31359	1.09789	1.06107	130	1.1153	1.47188	1.20813	1.14416	0.997464	1.17559	1.29833	1.19878	1.20693	1.47169	1.29642	1.18416
		131	2.0313	1.39318	1.41979	1.64559	1.20686	1.31888	1.38581	1.62332	1.61008	1.37494	1.30778	1.43272	1.45587	1.5778	1.50568	1.49013	1.63348	1.6984	1.4905	1.74179	131	1.52887	1.20034	1.02751	1.56627	1.1058	1.11038	1.11317	1.38691	1.2148	1.01453	1.3459	1.13125	1.10746	131	1.13707	1.53879	1.18702	1.17392	1.0257	1.13868	1.29769	1.14367	1.31953	1.56832	1.25871	1.1836
		132	1.99979	1.34958	1.38158	1.60312	1.14676	1.27704	1.29102	1.51429	1.54328	1.31074	1.30314	1.39733	1.42974	1.45125	1.45248	1.52595	1.63928	1.64109	1.46508	1.73588	132	1.53002	1.25595	1.00787	1.73233	1.14249	1.13342	1.15338	1.45091	1.22501	1.04829	1.33542	1.1585	1.1779	132	1.15651	1.6328	1.20886	1.24119	1.11722	1.16054	1.30724	1.1	1.44406	1.46987	1.24872	1.21628
		133	1.99859	1.30434	1.31787	1.54216	1.11241	1.24373	1.26945	1.40699	1.42946	1.2745	1.30364	1.3617	1.42109	1.37389	1.42128	1.53266	1.59452	1.6501	1.41941	1.75192	133	1.57232	1.33528	1.02591	1.82792	1.18803	1.16395	1.22243	1.51184	1.24936	1.08947	1.4164	1.19673	1.2525	133	1.18827	1.6844	1.288	1.38553	1.26429	1.21982	1.33761	1.09659	1.56781	1.35227	1.25571	1.26728
		134	1.93003	1.28168	1.28763	1.48406	1.08457	1.21296	1.24813	1.32003	1.3304	1.22999	1.27453	1.30642	1.39496	1.34598	1.38043	1.59303	1.53645	1.60548	1.35506	1.74066	134	1.62374	1.43183	1.10263	1.89281	1.25976	1.20907	1.29795	1.54273	1.2446	1.13975	1.51708	1.23958	1.33488	134	1.24026	1.74642	1.43181	1.55919	1.41767	1.32371	1.39888	1.13932	1.67597	1.2632	1.30901	1.36156
		135	1.90639	1.2301	1.18669	1.42112	1.05636	1.17777	1.24835	1.23935	1.22374	1.20448	1.23908	1.28458	1.3813	1.33294	1.33911	1.57867	1.48485	1.5411	1.3028	1.69923	135	1.6689	1.51768	1.23129	1.93002	1.3262	1.22082	1.37339	1.581	1.25885	1.18453	1.58856	1.29962	1.41667	135	1.27333	1.79894	1.61825	1.73437	1.5881	1.45989	1.47911	1.23545	1.81544	1.21579	1.41241	1.49911
		136	1.78442	1.21256	1.21001	1.32305	1.03055	1.15338	1.2509	1.16444	1.14025	1.20837	1.21349	1.27604	1.33889	1.31578	1.31768	1.59416	1.43894	1.51737	1.27345	1.66949	136	1.73796	1.61095	1.39768	1.90873	1.43722	1.24362	1.44021	1.60022	1.26138	1.25168	1.67902	1.38601	1.49403	136	1.34293	1.84139	1.79808	1.93957	1.72237	1.60805	1.63643	1.38895	1.9409	1.23581	1.50685	1.66079
		137	1.73912	1.21157	1.15421	1.26294	1.04781	1.13962	1.35921	1.11566	1.10546	1.21294	1.19063	1.31385	1.33751	1.32249	1.35965	1.62412	1.39668	1.48651	1.29299	1.68284	137	1.82678	1.68166	1.58646	1.93658	1.54667	1.27221	1.43863	1.60756	1.28683	1.33442	1.72751	1.49948	1.60195	137	1.42875	1.88303	1.91713	2.14995	1.80736	1.76078	1.84581	1.57611	2.10153	1.30762	1.62695	1.83156
		138	1.62295	1.22741	1.22089	1.27806	1.08041	1.14533	1.4247	1.11248	1.11974	1.27015	1.18099	1.32769	1.31676	1.33426	1.40419	1.59688	1.33288	1.52365	1.2976	1.59783	138	1.92247	1.72578	1.70041	1.93663	1.63346	1.28388	1.41408	1.58112	1.29365	1.34901	1.80883	1.57038	1.70429	138	1.5182	1.88837	1.99009	2.27766	1.83214	1.82374	2.08162	1.73999	2.13837	1.42092	1.70478	2.02981
		139	1.56095	1.25537	1.30842	1.34069	1.1436	1.18859	1.52338	1.10784	1.20945	1.42081	1.16332	1.35692	1.39282	1.40458	1.51924	1.5529	1.30276	1.5728	1.34379	1.58188	139	1.86136	1.70609	1.78871	1.9113	1.70642	1.27198	1.39234	1.55405	1.3114	1.37679	1.84209	1.6503	1.76893	139	1.62147	1.88849	1.98582	2.33993	1.75888	1.85063	2.35005	1.85254	2.22106	1.5533	1.75946	2.08092
		140	1.5342	1.3134	1.51641	1.45914	1.23097	1.2877	1.69692	1.19496	1.37672	1.63962	1.17866	1.49988	1.47706	1.47022	1.67315	1.54952	1.31729	1.75591	1.44924	1.59562	140	1.7862	1.69725	1.81597	1.9017	1.75883	1.26393	1.3697	1.55842	1.31793	1.39888	1.81109	1.6957	1.77754	140	1.69423	1.85036	1.94524	2.31946	1.74761	1.78444	2.63469	1.92492	2.26847	1.69569	1.78275	2.13463
		141	1.54762	1.36825	1.77659	1.68834	1.34374	1.4677	1.98666	1.33474	1.60627	1.9335	1.23385	1.56824	1.57228	1.60164	1.89244	1.63955	1.39195	1.91645	1.62394	1.66084	141	1.70768	1.64854	1.79077	1.86397	1.72942	1.25506	1.35054	1.54391	1.31928	1.42103	1.80001	1.68906	1.75365	141	1.68606	1.80837	1.86007	2.25734	1.70196	1.73084	2.89278	1.93459	2.18889	1.77741	1.79991	2.14062
		142	1.6101	1.48878	2.06031	2.05087	1.43661	1.64226	2.1018	1.57361	1.89147	2.15714	1.29607	1.80785	1.65324	1.73792	2.15909	1.62082	1.49979	2.13887	1.83557	1.76997	142	1.60653	1.58851	1.69216	1.84361	1.67534	1.21712	1.34446	1.53106	1.29443	1.39741	1.72564	1.63377	1.72266	142	1.67766	1.76482	1.75136	2.14204	1.66053	1.67205	2.91956	1.86442	2.03726	1.78205	1.76193	2.06623
		143	1.74537	1.59532	2.52513	2.57564	1.55874	1.88189	2.30004	1.82862	2.34491	2.40884	1.42783	1.97959	1.89886	1.94604	2.46578	1.64254	1.63789	2.46518	2.13942	1.91964	143	1.51823	1.56131	1.58586	1.77378	1.62162	1.22361	1.35678	1.55747	1.27736	1.34541	1.70931	1.59325	1.67215	143	1.6726	1.73854	1.66642	2.05734	1.63471	1.72672	2.82212	1.77049	1.94266	1.762	1.75334	2.00546
		144	1.93006	1.70948	3.00554	3.13332	1.66371	2.13794	2.43844	2.09891	2.73944	2.55093	1.5655	2.05102	2.17434	2.0707	2.64892	1.66248	1.80151	2.7829	2.47695	2.14153	144	1.45177	1.51111	1.47648	1.71445	1.56572	1.22502	1.37781	1.53628	1.25876	1.33854	1.68704	1.54021	1.62883	144	1.62038	1.6632	1.58621	1.95859	1.67222	1.6089	2.66171	1.6972	1.81303	1.74913	1.75873	1.93674
		145	2.12798	1.82368	3.22143	3.57153	1.71188	2.29747	2.47859	2.32393	3.08902	2.69913	1.70233	2.13679	2.42358	2.09501	2.7396	1.68452	1.9342	2.96865	2.7546	2.34112	145	1.3812	1.47626	1.37351	1.66664	1.51207	1.20538	1.39614	1.54011	1.23415	1.30229	1.57253	1.45783	1.57107	145	1.53846	1.56634	1.52975	1.89035	1.54025	1.67471	2.42039	1.62588	1.68765	1.7137	1.75323	1.86232
		146	2.3721	1.86243	3.35068	3.79022	1.74299	2.51609	2.48996	2.4988	3.21795	2.62243	1.84265	2.21981	2.63863	2.25077	2.70873	1.65083	2.04771	3.13393	3.03523	2.48887	146	1.37029	1.4478	1.31763	1.59207	1.45713	1.19525	1.40158	1.53117	1.22407	1.26318	1.60208	1.3949	1.51681	146	1.47739	1.51729	1.49301	1.77897	1.48644	1.67309	2.2173	1.59297	1.56731	1.67278	1.75794	1.81501
		147	2.5884	1.89009	3.2063	3.80797	1.73477	2.55278	2.47184	2.64144	3.20303	2.47599	1.99341	2.2596	2.81286	2.39377	2.73231	1.75768	2.11875	3.19805	3.21913	2.61832	147	1.38008	1.41935	1.26127	1.54849	1.40685	1.19403	1.40057	1.54307	1.23416	1.24689	1.56708	1.37552	1.4638	147	1.43586	1.47583	1.49062	1.69292	1.45276	1.59388	2.06323	1.58134	1.49624	1.64465	1.79751	1.75199
		148	2.72827	1.8476	2.99114	3.73253	1.65703	2.46833	2.36013	2.6849	3.04819	2.3202	2.12066	2.2113	2.84771	2.33733	2.61013	1.78247	2.10693	3.14614	3.21888	2.62328	148	1.44656	1.37619	1.21653	1.50023	1.33111	1.17165	1.37137	1.50982	1.23636	1.22863	1.59616	1.33596	1.407	148	1.38347	1.43646	1.47025	1.56899	1.3359	1.50243	1.96713	1.57075	1.41062	1.5597	1.78709	1.67951
		149	2.84629	1.80314	2.82801	3.38394	1.60333	2.36455	2.2335	2.59598	2.83572	2.17315	2.11515	2.22519	2.87632	2.3073	2.48929	1.81976	2.08819	3.06749	3.16962	2.61673	149	1.49337	1.33893	1.18595	1.50369	1.27683	1.17069	1.34713	1.49795	1.26202	1.21479	1.56114	1.33555	1.37162	149	1.34483	1.43992	1.46761	1.47962	1.28334	1.38481	1.93147	1.55975	1.41214	1.52435	1.76674	1.63254
		150	2.94437	1.81317	2.47408	3.10842	1.54857	2.28509	2.13348	2.52363	2.58832	2.03002	2.16321	2.16325	2.75813	2.43549	2.39692	1.82587	2.01833	2.96419	3.10686	2.54859	150	1.55858	1.34665	1.15741	1.53987	1.23811	1.16363	1.31236	1.46355	1.29258	1.20942	1.61716	1.35346	1.33684	150	1.38405	1.47887	1.44961	1.4092	1.20807	1.33374	1.9109	1.54746	1.43426	1.50347	1.73042	1.60319
[truncated: 8 more columns]

## Sheet: Figure 2c
Figure 2c
	Period (h)
	pCCA1::Luc/Col-0	pCCA1::Luc/ubp13-1	pCCA1::Luc/ubp13-2	pCCA1::Luc/ubp13-3
	24.38	23	23.08	23.07
	23.52	22.65	22.5	23.43
	23.45	21.93	23.05	23.33
	23.22	22.55	23.27	23
	23.44	22.66	22.53	22.93
	23.35	22.35	22.75	22.75
	23.38	22.35	22.66	23.24
	23.77	22.4	22.12	23.27
	23.79	23.09	22.35	23.27
	23.42	22.49	22.69	23.61
	23.26	22.16	22.9	23.14
	23.88	22.55	22.78	23.57
	23.81	22.68	22.65	22.98
	23.76	22.55	22.49	23.52
	23.36	22.85	22.75
	23.98		23.13
	23.81		23.1
	23.66		22.64
	23.6		22.99
			23.31

## Sheet: Figure 2d
Figure 2d
		hour	Bioluminescence in pCCA1::Luc/Col-0 (X1000 intensities/5minutes)																				hour	Bioluminescence pCCA1::Luc/ubp13-1 (X1000 intensities/5minutes)															hour	Bioluminescence of pCCA1::Luc/ubp13-2 (X1000 intensities/5minutes)
		0	0.409967	0.495135	0.344158	0.311645	0.458542	0.386998	0.512733	0.336854	0.33374	0.497173	0.517976	0.46428	0.449526	0.433768	0.451364	0.69251	0.413591	0.458275	0.359227	0.40487	0	0.573232	0.519334	0.59783	0.463108	0.638328	0.78843	0.680698	0.639868	0.570648	0.451446	0.623779	0.538343	0.5442	0.60373	0.642473	0	0.764303	0.442919	0.557553	0.6276	0.696174	0.61156	0.665609	0.738538	0.606793	0.725153
		1	0.449282	0.519098	0.373844	0.331457	0.47819	0.414143	0.545026	0.34948	0.349338	0.519705	0.525099	0.484923	0.469728	0.445153	0.472063	0.709334	0.428252	0.471294	0.374102	0.424169	1	0.595511	0.530853	0.616586	0.486632	0.679008	0.812903	0.686792	0.653877	0.586464	0.480704	0.639987	0.550875	0.57281	0.621346	0.682894	1	0.79635	0.456982	0.580851	0.648907	0.714577	0.628271	0.685781	0.754792	0.61624	0.745781
		2	0.482068	0.543536	0.411879	0.35301	0.502985	0.448865	0.586243	0.3626	0.36905	0.551395	0.535929	0.507012	0.497031	0.463231	0.497041	0.72977	0.442412	0.485373	0.390934	0.446973	2	0.612471	0.547101	0.631036	0.510749	0.716949	0.840441	0.693957	0.663888	0.604343	0.502159	0.657336	0.561069	0.596897	0.635666	0.715225	2	0.826802	0.470968	0.603168	0.673744	0.73468	0.648157	0.708791	0.768201	0.628974	0.765651
		3	0.496677	0.559031	0.446908	0.369133	0.519988	0.475233	0.620096	0.372797	0.389909	0.582444	0.541939	0.533837	0.519926	0.472228	0.52518	0.742906	0.450014	0.493868	0.407461	0.461635	3	0.617161	0.558769	0.633114	0.522127	0.732469	0.85112	0.694037	0.662809	0.616164	0.513861	0.66889	0.562861	0.609925	0.63905	0.724832	3	0.835454	0.478251	0.613593	0.685618	0.748592	0.656585	0.719489	0.777421	0.63476	0.770331
		4	0.507104	0.569445	0.464142	0.379076	0.526915	0.494836	0.635687	0.378669	0.398528	0.605338	0.544671	0.557434	0.539893	0.486037	0.556666	0.751881	0.456843	0.500337	0.420282	0.471872	4	0.616461	0.566117	0.629154	0.521352	0.740189	0.852402	0.694361	0.658682	0.624323	0.511051	0.673688	0.561282	0.613918	0.640695	0.71359	4	0.832724	0.482333	0.618173	0.686997	0.747516	0.658268	0.719639	0.782903	0.640611	0.769787
		5	0.510732	0.574533	0.475051	0.385457	0.529634	0.508643	0.65312	0.381809	0.406349	0.620362	0.551482	0.576591	0.55358	0.491637	0.563697	0.755492	0.460808	0.50525	0.430253	0.480829	5	0.606145	0.571291	0.622976	0.52012	0.742883	0.845286	0.69413	0.651588	0.627358	0.505427	0.680443	0.559856	0.607379	0.638962	0.694329	5	0.822068	0.484142	0.610525	0.681025	0.746162	0.657604	0.723526	0.787227	0.644563	0.762346
		6	0.487925	0.570081	0.464714	0.387177	0.525634	0.516551	0.642079	0.378036	0.40475	0.621046	0.549551	0.589032	0.556317	0.493339	0.560936	0.752783	0.458769	0.50428	0.431452	0.478667	6	0.595919	0.570088	0.609923	0.502791	0.726872	0.83635	0.690063	0.643725	0.619187	0.488709	0.680101	0.551234	0.59497	0.632773	0.669195	6	0.812232	0.480744	0.595474	0.67392	0.735282	0.649461	0.715923	0.781636	0.640706	0.74776
		7	0.478175	0.569726	0.465239	0.393392	0.517629	0.517644	0.627979	0.377516	0.398274	0.617914	0.550116	0.583411	0.549053	0.489942	0.554841	0.748281	0.454716	0.50361	0.43119	0.477214	7	0.583057	0.568883	0.602851	0.490258	0.710423	0.821864	0.688001	0.637489	0.616107	0.475145	0.678577	0.545992	0.584471	0.628993	0.644999	7	0.795878	0.47842	0.585331	0.663537	0.72711	0.642636	0.704669	0.780454	0.637972	0.737904
		8	0.47014	0.561375	0.44672	0.386614	0.512216	0.514094	0.60828	0.374497	0.39075	0.612228	0.548725	0.560006	0.533392	0.486509	0.540243	0.739659	0.452658	0.500039	0.424065	0.469103	8	0.571777	0.564974	0.594736	0.477944	0.684697	0.804698	0.687587	0.630935	0.607234	0.461702	0.669163	0.54157	0.570361	0.623157	0.626075	8	0.780407	0.474324	0.57191	0.648499	0.71431	0.632733	0.698016	0.777335	0.631069	0.729412
		9	0.456762	0.549941	0.431142	0.373529	0.502763	0.504964	0.583581	0.369932	0.380468	0.591453	0.550708	0.542185	0.520062	0.479222	0.524035	0.72932	0.448555	0.497231	0.415261	0.460993	9	0.564896	0.557617	0.586592	0.464586	0.659619	0.791789	0.682933	0.62644	0.597182	0.452074	0.660764	0.536584	0.556114	0.614615	0.609696	9	0.764525	0.46507	0.562323	0.636431	0.705397	0.624243	0.689453	0.76963	0.624782	0.720545
		10	0.442692	0.542752	0.413149	0.364603	0.488936	0.489113	0.557648	0.366346	0.371808	0.576266	0.544514	0.517311	0.499119	0.470377	0.504265	0.719265	0.442674	0.493802	0.403326	0.456255	10	0.554544	0.551343	0.579092	0.451687	0.641751	0.777865	0.678924	0.622232	0.589669	0.443555	0.647075	0.533819	0.541443	0.608297	0.595233	10	0.749169	0.460492	0.54995	0.627763	0.690248	0.617179	0.682683	0.762099	0.618305	0.712162
		11	0.437869	0.531532	0.399671	0.359496	0.482994	0.47641	0.536754	0.36041	0.366573	0.562742	0.541305	0.505121	0.483585	0.464705	0.490811	0.710215	0.438409	0.483771	0.389774	0.443631	11	0.551181	0.546106	0.578234	0.444082	0.645192	0.773649	0.676598	0.620384	0.585874	0.444183	0.638285	0.531267	0.526406	0.604665	0.589922	11	0.747113	0.453246	0.543777	0.618014	0.684587	0.614973	0.679982	0.758186	0.613676	0.708144
		12	0.426246	0.524025	0.382198	0.350439	0.477876	0.460322	0.522214	0.356116	0.358753	0.548622	0.541174	0.498398	0.477255	0.458126	0.478715	0.707441	0.438541	0.479039	0.378738	0.434057	12	0.551082	0.543978	0.576026	0.44123	0.622862	0.771019	0.676528	0.619396	0.583335	0.437146	0.633103	0.530788	0.522275	0.601338	0.586516	12	0.751898	0.449671	0.539442	0.61245	0.689113	0.61253	0.680281	0.754009	0.612934	0.706359
		13	0.416558	0.518352	0.37376	0.338502	0.466547	0.453664	0.520761	0.350952	0.355456	0.541231	0.538696	0.494305	0.475388	0.454915	0.469939	0.702355	0.437037	0.47295	0.373956	0.431538	13	0.555816	0.541944	0.572142	0.443188	0.61862	0.767352	0.676298	0.621603	0.581472	0.426368	0.631681	0.527005	0.517461	0.598525	0.585084	13	0.748571	0.451367	0.538187	0.612501	0.690004	0.611581	0.675945	0.751449	0.609807	0.704345
		14	0.405637	0.51492	0.366948	0.333543	0.459948	0.438974	0.513319	0.348932	0.347651	0.530479	0.535476	0.486925	0.471845	0.449744	0.466785	0.693742	0.433147	0.466428	0.370291	0.429244	14	0.5535	0.537694	0.568525	0.436112	0.609354	0.764917	0.674685	0.615947	0.578543	0.42193	0.626419	0.525597	0.511345	0.59443	0.582086	14	0.747075	0.443194	0.536848	0.608019	0.68505	0.603111	0.66907	0.749709	0.607522	0.702343
		15	0.392503	0.509573	0.356076	0.323774	0.453175	0.428952	0.505801	0.344246	0.340833	0.520668	0.534964	0.483607	0.466577	0.44654	0.461714	0.688314	0.427229	0.465042	0.365068	0.420822	15	0.552053	0.535356	0.565684	0.43181	0.598238	0.758162	0.671655	0.611501	0.57354	0.406986	0.624574	0.52319	0.508328	0.592078	0.576726	15	0.74366	0.442417	0.533033	0.602537	0.678685	0.602093	0.66467	0.748356	0.60525	0.699061
		16	0.378831	0.501452	0.347249	0.322802	0.443863	0.418187	0.497782	0.340813	0.335303	0.509497	0.53171	0.477371	0.462022	0.440176	0.45577	0.685451	0.422159	0.461503	0.361967	0.4145	16	0.547154	0.530887	0.559656	0.42593	0.587925	0.753969	0.670181	0.606775	0.570781	0.396104	0.620956	0.518512	0.501944	0.587807	0.57419	16	0.735009	0.444691	0.53063	0.598402	0.675051	0.594781	0.655337	0.747573	0.603299	0.697071
		17	0.37046	0.495542	0.339916	0.315831	0.438075	0.409073	0.490773	0.338395	0.330749	0.499275	0.529613	0.474077	0.457124	0.439267	0.45421	0.67781	0.415212	0.458789	0.358044	0.413235	17	0.545946	0.525433	0.556582	0.422966	0.584949	0.749213	0.669294	0.604057	0.567587	0.388803	0.619896	0.516105	0.497869	0.585052	0.572236	17	0.734274	0.437119	0.528026	0.598167	0.672388	0.589755	0.650127	0.745163	0.60283	0.698192
		18	0.360842	0.488715	0.329485	0.308471	0.430157	0.396962	0.483218	0.335499	0.325152	0.485773	0.524082	0.468417	0.45098	0.431229	0.4465	0.670928	0.40718	0.45329	0.353045	0.404464	18	0.540146	0.518523	0.550218	0.418614	0.572823	0.743855	0.664099	0.596134	0.559303	0.379706	0.613385	0.511426	0.491242	0.581036	0.56738	18	0.726132	0.432301	0.524037	0.592327	0.667365	0.583246	0.643678	0.736463	0.598553	0.693537
		19	0.355809	0.47873	0.324609	0.303862	0.426238	0.391335	0.479709	0.333251	0.320613	0.4775	0.520681	0.46612	0.448456	0.427103	0.440299	0.665268	0.399623	0.450532	0.351941	0.398304	19	0.536493	0.514308	0.547124	0.41703	0.570558	0.741355	0.663708	0.591937	0.556612	0.376511	0.606256	0.507652	0.487371	0.578084	0.565763	19	0.722468	0.428699	0.522962	0.589765	0.664184	0.580505	0.637561	0.736314	0.597084	0.694295
		20	0.352334	0.475788	0.324038	0.300541	0.425507	0.38493	0.476909	0.337072	0.319351	0.472006	0.518314	0.468381	0.447366	0.425543	0.43939	0.661174	0.39411	0.450934	0.354094	0.39525	20	0.535492	0.514107	0.546789	0.418311	0.576684	0.741881	0.662187	0.591548	0.555405	0.378676	0.606278	0.507336	0.485184	0.579875	0.569972	20	0.723191	0.426439	0.525003	0.5896	0.665572	0.580476	0.636364	0.73261	0.600421	0.696334
		21	0.35354	0.4749	0.330582	0.302553	0.425487	0.385719	0.478462	0.340818	0.321542	0.473036	0.517132	0.479277	0.454773	0.426903	0.443209	0.663253	0.392914	0.454452	0.362826	0.396185	21	0.5418	0.51805	0.552621	0.425754	0.596427	0.751738	0.66373	0.592956	0.560236	0.389829	0.612468	0.511452	0.486768	0.586055	0.583594	21	0.731019	0.426143	0.534919	0.593827	0.674762	0.589221	0.643017	0.734948	0.599879	0.707228
		22	0.355907	0.477399	0.344154	0.306446	0.429848	0.389775	0.485713	0.3472	0.322046	0.477543	0.515192	0.491844	0.462835	0.430171	0.455348	0.664013	0.391884	0.459833	0.374392	0.397195	22	0.553926	0.528078	0.560458	0.437519	0.622853	0.767699	0.662762	0.595595	0.567472	0.405876	0.627033	0.514849	0.490347	0.593909	0.609513	22	0.741067	0.427682	0.547218	0.598596	0.684911	0.599204	0.64938	0.732685	0.602485	0.719315
		23	0.363101	0.486342	0.370145	0.323111	0.44048	0.415134	0.506151	0.359852	0.328932	0.491084	0.51702	0.513609	0.479986	0.436586	0.471699	0.66954	0.391966	0.473263	0.391465	0.402363	23	0.575187	0.543567	0.575505	0.459333	0.675004	0.794725	0.666322	0.603298	0.582118	0.432391	0.649897	0.522942	0.501481	0.609341	0.651663	23	0.763705	0.431264	0.572202	0.607723	0.70593	0.619654	0.664713	0.737755	0.611057	0.744878
		24	0.374744	0.499492	0.411569	0.345869	0.457068	0.444527	0.535438	0.383504	0.341332	0.511344	0.520481	0.553371	0.503595	0.45455	0.498164	0.68184	0.397129	0.488302	0.416482	0.413354	24	0.604544	0.565523	0.586239	0.490963	0.715702	0.82812	0.674638	0.614009	0.601242	0.462021	0.688669	0.536388	0.520274	0.623462	0.701788	24	0.793471	0.439443	0.600609	0.625058	0.728429	0.641686	0.684295	0.751513	0.624968	0.775167
		25	0.386488	0.512946	0.46327	0.373096	0.480903	0.476005	0.580788	0.407507	0.363333	0.539452	0.524525	0.572373	0.533193	0.476812	0.533605	0.691002	0.402497	0.508648	0.442845	0.422025	25	0.633605	0.586519	0.602619	0.524057	0.769609	0.862799	0.679685	0.625189	0.622869	0.488294	0.730817	0.549655	0.541606	0.636955	0.749309	25	0.821081	0.445998	0.625037	0.645618	0.750722	0.661651	0.704262	0.762634	0.636649	0.801913
		26	0.401352	0.529705	0.529602	0.411856	0.514554	0.528431	0.621473	0.431589	0.390641	0.580076	0.529597	0.601556	0.56785	0.500233	0.577873	0.705635	0.410966	0.528628	0.469754	0.434361	26	0.657217	0.60536	0.61377	0.553847	0.803408	0.894245	0.685905	0.636251	0.634014	0.508978	0.757259	0.559284	0.570052	0.647101	0.775594	26	0.839518	0.452384	0.644814	0.66564	0.767156	0.674037	0.720215	0.77613	0.648506	0.817593
		27	0.413712	0.544601	0.582329	0.441689	0.539309	0.574988	0.672705	0.433853	0.434561	0.615089	0.536468	0.625477	0.600649	0.522002	0.612736	0.716734	0.418118	0.540529	0.485427	0.448663	27	0.673051	0.618755	0.617507	0.578823	0.820639	0.916244	0.69497	0.670223	0.648365	0.521252	0.792351	0.566515	0.594221	0.653487	0.779532	27	0.848593	0.458416	0.6537	0.682259	0.779077	0.689976	0.735943	0.791813	0.657463	0.816376
		28	0.425096	0.561582	0.61876	0.471029	0.566059	0.622986	0.719964	0.438768	0.472077	0.652	0.545479	0.646962	0.636005	0.541089	0.647412	0.747995	0.427391	0.554533	0.503828	0.463793	28	0.684295	0.625344	0.622557	0.600967	0.809972	0.921424	0.700488	0.649669	0.657761	0.522325	0.799609	0.578322	0.617691	0.658939	0.774782	28	0.854053	0.462824	0.654738	0.693204	0.787898	0.704093	0.751598	0.803207	0.665358	0.815676
		29	0.43428	0.571279	0.624742	0.48906	0.589982	0.635435	0.740516	0.461851	0.498642	0.70414	0.55256	0.667345	0.667798	0.5563	0.665101	0.73663	0.435734	0.56092	0.522724	0.474994	29	0.674742	0.635423	0.622818	0.604819	0.788352	0.908642	0.7024	0.653346	0.664627	0.515452	0.801363	0.583358	0.635924	0.662049	0.751185	29	0.847834	0.466666	0.646533	0.695624	0.785732	0.711404	0.755729	0.818443	0.66813	0.806098
		30	0.443674	0.577684	0.612196	0.493905	0.602691	0.639857	0.743103	0.463541	0.506623	0.721504	0.557205	0.681937	0.678519	0.568286	0.672919	0.742851	0.439656	0.566293	0.52898	0.483716	30	0.66947	0.638381	0.618942	0.596334	0.75357	0.88758	0.701387	0.651758	0.662572	0.507211	0.796455	0.587422	0.637152	0.661725	0.722878	30	0.831727	0.469944	0.633277	0.692458	0.774355	0.704697	0.7551	0.821749	0.665096	0.798849
		31	0.44402	0.584643	0.603031	0.499077	0.598249	0.651861	0.727961	0.454422	0.498086	0.720393	0.559302	0.651181	0.666103	0.572448	0.669078	0.744317	0.441141	0.569229	0.532633	0.491995	31	0.64851	0.628922	0.614702	0.576126	0.718014	0.859157	0.703748	0.646183	0.651161	0.495359	0.771958	0.583349	0.635989	0.65823	0.695305	31	0.815186	0.467564	0.615322	0.686497	0.75917	0.699285	0.743429	0.819873	0.660507	0.777424
		32	0.447582	0.58639	0.579629	0.510679	0.604406	0.647665	0.706048	0.461692	0.486273	0.701714	0.564521	0.628145	0.647847	0.582381	0.644515	0.745274	0.441989	0.57426	0.522334	0.498565	32	0.634539	0.62736	0.610362	0.56243	0.699372	0.839747	0.704105	0.645064	0.641356	0.483815	0.753278	0.586841	0.628988	0.657758	0.673296	32	0.802508	0.469747	0.601165	0.680351	0.746127	0.686018	0.731458	0.823836	0.659924	0.767472
		33	0.451017	0.587454	0.566108	0.512914	0.597746	0.635412	0.677665	0.448051	0.457953	0.66954	0.565294	0.60683	0.625755	0.555963	0.618	0.746287	0.444476	0.570736	0.516883	0.501189	33	0.622841	0.620876	0.60505	0.539779	0.679746	0.816647	0.69504	0.640657	0.631856	0.471866	0.724919	0.583674	0.611479	0.651343	0.650918	33	0.789146	0.470304	0.586524	0.664762	0.729298	0.666805	0.716874	0.818331	0.65301	0.752972
		34	0.446941	0.586412	0.56051	0.503202	0.589459	0.619274	0.656931	0.447227	0.435962	0.646293	0.570601	0.592904	0.605005	0.542341	0.589939	0.745968	0.44563	0.571569	0.500446	0.50425	34	0.610743	0.615309	0.602218	0.519564	0.672099	0.803159	0.692379	0.637489	0.627043	0.467302	0.701643	0.580353	0.60067	0.649699	0.638226	34	0.778587	0.470552	0.574651	0.656001	0.716625	0.666013	0.712175	0.803046	0.644229	0.746084
		35	0.442194	0.578017	0.536784	0.494712	0.589266	0.590551	0.631647	0.440633	0.42177	0.636807	0.569531	0.577826	0.579506	0.533173	0.565563	0.745736	0.444133	0.552387	0.484428	0.506663	35	0.606798	0.606085	0.599701	0.505721	0.681739	0.800954	0.689465	0.635332	0.624437	0.463938	0.685857	0.577972	0.590546	0.646924	0.63126	35	0.777627	0.472219	0.567777	0.648621	0.710398	0.663026	0.710265	0.803244	0.639578	0.740654
		36	0.440662	0.584962	0.527849	0.488178	0.587838	0.575511	0.617593	0.435298	0.41109	0.624612	0.571845	0.570658	0.565606	0.523746	0.554384	0.743436	0.444582	0.550249	0.466792	0.512186	36	0.605445	0.602489	0.599376	0.503003	0.675731	0.804455	0.688831	0.63635	0.627767	0.46064	0.673859	0.57425	0.579885	0.639463	0.635759	36	0.77749	0.472691	0.566813	0.638605	0.714368	0.66903	0.709218	0.796845	0.63718	0.737349
		37	0.438276	0.586508	0.510554	0.474429	0.592487	0.569946	0.610523	0.426009	0.404676	0.621656	0.569643	0.564431	0.567809	0.530791	0.54927	0.741222	0.4452	0.543302	0.455455	0.516999	37	0.607117	0.596468	0.597383	0.50358	0.664499	0.798326	0.688589	0.63706	0.627538	0.452822	0.672105	0.57524	0.572037	0.634976	0.632353	37	0.778139	0.470403	0.565783	0.636012	0.711174	0.670911	0.701081	0.786332	0.635678	0.735624
		38	0.43572	0.582122	0.505177	0.46655	0.611822	0.561812	0.623543	0.425696	0.401358	0.625694	0.573166	0.561158	0.572328	0.521451	0.540686	0.740429	0.447008	0.534366	0.442672	0.518975	38	0.605217	0.591416	0.594429	0.505658	0.653403	0.793429	0.687392	0.637459	0.625112	0.448656	0.673508	0.572517	0.569573	0.635753	0.631231	38	0.775421	0.478907	0.562787	0.633113	0.706948	0.6599	0.703932	0.787748	0.635011	0.732741
		39	0.424622	0.583357	0.490634	0.462312	0.613611	0.547262	0.610692	0.425053	0.397423	0.621017	0.574323	0.55793	0.567709	0.516181	0.531008	0.737369	0.447943	0.528851	0.436675	0.524873	39	0.603164	0.591189	0.591698	0.503192	0.640603	0.785108	0.686389	0.636101	0.619539	0.440517	0.668315	0.556723	0.56357	0.628491	0.622205	39	0.770099	0.488302	0.560048	0.629489	0.701984	0.6598	0.690638	0.789974	0.631122	0.729075
		40	0.420668	0.586625	0.48273	0.460475	0.599033	0.538835	0.610067	0.417767	0.388777	0.611736	0.575811	0.559067	0.573297	0.507921	0.530822	0.738975	0.447533	0.521764	0.428121	0.526263	40	0.594602	0.585735	0.588596	0.493878	0.630854	0.775392	0.68814	0.633673	0.60749	0.428418	0.660018	0.560753	0.555722	0.625854	0.617087	40	0.765799	0.486395	0.558262	0.623088	0.698223	0.652806	0.69286	0.784543	0.631351	0.725962
		41	0.416343	0.593083	0.481759	0.451527	0.601505	0.516861	0.602397	0.41509	0.378739	0.639644	0.573079	0.557375	0.570481	0.49856	0.521946	0.73259	0.455975	0.517255	0.425728	0.522977	41	0.594037	0.576929	0.583741	0.490237	0.623546	0.772803	0.689683	0.630207	0.607443	0.42618	0.656168	0.553249	0.550746	0.628461	0.612957	41	0.758681	0.493007	0.55889	0.618585	0.698893	0.640786	0.689625	0.796223	0.627242	0.724877
		42	0.405683	0.592218	0.455267	0.443696	0.589439	0.508563	0.597026	0.404276	0.381787	0.619774	0.574383	0.5605	0.570053	0.497572	0.51503	0.730057	0.452202	0.512121	0.423546	0.515067	42	0.587821	0.578928	0.582941	0.503115	0.620795	0.771673	0.691514	0.62485	0.60363	0.426368	0.649	0.551755	0.545965	0.627714	0.612938	42	0.756188	0.488677	0.566648	0.615461	0.706938	0.634514	0.691205	0.79293	0.628025	0.729412
		43	0.400044	0.596484	0.44117	0.437626	0.581883	0.500429	0.594637	0.397516	0.383942	0.619943	0.57435	0.56268	0.582778	0.494398	0.513585	0.727942	0.44823	0.512701	0.42272	0.513165	43	0.584212	0.594208	0.586508	0.531878	0.63669	0.775918	0.694037	0.620773	0.60848	0.427338	0.65395	0.558669	0.540321	0.638106	0.627332	43	0.758343	0.498623	0.583128	0.613399	0.724715	0.646157	0.696457	0.802797	0.633509	0.743767
		44	0.400426	0.614546	0.445403	0.448795	0.593572	0.52865	0.606689	0.396826	0.393325	0.636093	0.573332	0.593739	0.612924	0.513635	0.518334	0.726104	0.450576	0.52327	0.437969	0.510317	44	0.596774	0.630781	0.605246	0.597384	0.707119	0.789955	0.693278	0.621493	0.627262	0.461925	0.680543	0.574813	0.538182	0.660927	0.650958	44	0.767892	0.520803	0.617553	0.617656	0.757956	0.674275	0.719522	0.831453	0.644251	0.775855
		45	0.395745	0.631239	0.479434	0.472491	0.659293	0.523035	0.651438	0.399775	0.409916	0.6612	0.572514	0.633331	0.658054	0.526464	0.539706	0.725278	0.482932	0.538942	0.458986	0.517342	45	0.616443	0.672258	0.635378	0.674083	0.79284	0.806261	0.689902	0.630905	0.673804	0.519679	0.721179	0.599716	0.540922	0.689409	0.689723	45	0.790554	0.564653	0.664762	0.627304	0.798116	0.72392	0.746087	0.844576	0.663709	0.816823
		46	0.396411	0.660862	0.514187	0.505305	0.70304	0.565271	0.70458	0.433327	0.447474	0.744406	0.57368	0.671164	0.661568	0.551845	0.565928	0.724529	0.506784	0.561933	0.498399	0.523008	46	0.644602	0.748293	0.700525	0.736193	0.94758	0.827684	0.692022	0.642846	0.747165	0.586319	0.8071	0.618445	0.562619	0.719935	0.735861	46	0.82355	0.628947	0.721785	0.641484	0.834157	0.788118	0.784014	0.861354	0.679247	0.856654
		47	0.403657	0.702124	0.611325	0.54128	0.769148	0.634725	0.792143	0.440367	0.53202	0.859866	0.58016	0.751539	0.699014	0.603513	0.609731	0.736268	0.554388	0.591021	0.537901	0.554564	47	0.709073	0.911774	0.762737	0.785229	1.12882	0.856722	0.705683	0.659621	0.861495	0.667971	0.831999	0.641274	0.583813	0.736154	0.784166	47	0.859313	0.746994	0.761	0.6666	0.859377	0.848329	0.818322	0.871692	0.692116	0.892109
		48	0.411367	0.75846	0.764241	0.576325	0.907603	0.732559	0.84969	0.457398	0.623042	0.982188	0.61758	0.821102	0.751928	0.659123	0.678004	0.746804	0.605789	0.624051	0.591172	0.590497	48	0.750503	1.03762	0.836847	0.802775	1.23998	0.883657	0.737154	0.69662	0.884328	0.733772	0.891226	0.674713	0.619367	0.748868	0.824383	48	0.887884	0.774591	0.800988	0.691294	0.8708	0.890326	0.835609	0.881944	0.700751	0.899755
		49	0.425406	0.819434	0.934818	0.621487	1.05636	0.875243	0.936593	0.493208	0.75197	1.0629	0.621234	0.867528	0.789474	0.701166	0.729618	0.761867	0.668464	0.643003	0.620268	0.626666	49	0.802793	1.07254	0.890943	0.826849	1.23743	0.907835	0.779522	0.72147	0.929642	0.838809	0.916094	0.707239	0.658857	0.76055	0.848028	49	0.912242	0.816995	0.831453	0.707988	0.875026	0.90762	0.85517	0.873022	0.71242	0.903821
		50	0.437598	0.87455	1.17125	0.660665	1.23073	0.989908	0.983175	0.501444	0.85631	1.11963	0.64337	0.907283	0.839416	0.787412	0.799814	0.776083	0.762019	0.661709	0.65962	0.716435	50	0.821863	1.1095	0.901844	0.826723	1.22414	0.925116	0.826268	0.76885	0.895273	0.753836	0.936257	0.69341	0.728056	0.761269	0.860913	50	0.92336	0.840729	0.819617	0.733225	0.870095	0.900141	0.862227	0.872002	0.720386	0.895293
		51	0.455276	0.933181	1.30969	0.693658	1.36072	1.11478	0.955638	0.595249	0.909389	1.20939	0.664664	0.942863	0.875408	0.86451	0.786926	0.789484	0.790834	0.682203	0.699055	0.802675	51	0.938253	1.00112	0.873277	0.833356	1.15611	0.945128	0.883299	0.771919	0.888094	0.724742	0.914461	0.724527	0.781306	0.761002	0.856096	51	0.927486	0.76269	0.819745	0.750744	0.863151	0.88912	0.863221	0.889935	0.730115	0.879309
		52	0.474017	0.994412	1.34665	0.727053	1.44028	1.19265	0.980314	0.65867	0.92465	1.14952	0.724421	0.942176	0.913145	0.841748	0.819327	0.80197	0.838344	0.701409	0.707831	0.832672	52	0.923701	0.979956	0.843352	0.833862	1.04182	0.945268	0.933132	0.777964	0.880686	0.691247	0.90181	0.709655	0.841209	0.754705	0.840142	52	0.922438	0.752955	0.800424	0.752039	0.846172	0.887903	0.873183	0.902897	0.745258	0.872397
		53	0.488301	1.0317	1.25382	0.747026	1.46414	1.20845	0.950243	0.606791	0.838204	1.15367	0.750639	0.916266	0.89449	0.913176	0.827266	0.817936	0.819668	0.691378	0.708272	0.858631	53	0.871965	0.921305	0.802792	0.828012	0.976809	0.925552	0.96465	0.814772	0.846059	0.641824	0.88308	0.694109	0.875154	0.749203	0.814756	53	0.911119	0.723402	0.772199	0.759961	0.829089	0.867068	0.862803	0.918417	0.751484	0.853759
		54	0.505353	1.02466	1.13622	0.782508	1.3641	1.22313	0.910144	0.653154	0.813429	1.04169	0.773115	0.909426	0.878871	0.826873	0.801967	0.827416	0.855467	0.70038	0.723649	0.854623	54	0.908504	0.877628	0.766957	0.816907	0.925559	0.906092	0.973863	0.795398	0.823749	0.635397	0.860025	0.700895	0.893289	0.746104	0.791673	54	0.892596	0.701377	0.731409	0.75063	0.813636	0.841058	0.844758	0.924021	0.748553	0.834724
		55	0.521016	1.02062	1.03575	0.80651	1.33559	1.15582	0.880598	0.614666	0.731532	0.964222	0.821372	0.873698	0.861201	0.774675	0.795566	0.830158	0.813857	0.700954	0.739757	0.845534	55	0.851832	0.833298	0.750513	0.792396	0.888038	0.878504	0.963129	0.800325	0.80393	0.636175	0.842191	0.698062	0.862711	0.748377	0.761499	55	0.875605	0.706759	0.697631	0.742495	0.796102	0.819332	0.829416	0.934746	0.737541	0.817788
		56	0.531554	1.00001	0.949694	0.810063	1.22259	1.10402	0.838817	0.585806	0.67446	0.90183	0.828636	0.8406	0.846572	0.78242	0.765403	0.832216	0.795929	0.699986	0.742484	0.843826	56	0.805975	0.814264	0.73539	0.775047	0.8598	0.854619	0.90461	0.810146	0.793982	0.622533	0.814166	0.716946	0.863288	0.742235	0.734022	56	0.88079	0.709903	0.684529	0.732785	0.779552	0.793075	0.811669	0.928706	0.724672	0.805532
		57	0.53794	0.991137	0.892002	0.816308	1.11906	1.05397	0.786962	0.571985	0.624034	0.835708	0.848606	0.815525	0.811686	0.72247	0.721563	0.834726	0.818858	0.703094	0.734133	0.829213	57	0.824818	0.78599	0.720436	0.724519	0.842832	0.837171	0.87633	0.811925	0.779395	0.612122	0.793934	0.731023	0.822944	0.742197	0.711414	57	0.841812	0.716196	0.662077	0.72473	0.76328	0.776741	0.798685	0.919983	0.703597	0.792514
		58	0.5477	0.974384	0.837868	0.830084	1.04525	1.00913	0.742526	0.600069	0.590209	0.790515	0.843971	0.800048	0.77752	0.696059	0.69208	0.839031	0.780258	0.699457	0.718806	0.786486	58	0.787606	0.760055	0.711464	0.697234	0.828014	0.829068	0.843189	0.821438	0.777824	0.597882	0.770132	0.744247	0.803441	0.748013	0.70231	58	0.835242	0.720343	0.647209	0.715572	0.7513	0.754263	0.799048	0.905307	0.699385	0.785083
		59	0.555562	0.968282	0.790115	0.813686	0.963161	0.983476	0.695996	0.577698	0.561691	0.750582	0.820068	0.764725	0.743866	0.66189	0.655608	0.83367	0.813089	0.687585	0.689213	0.763296	59	0.774798	0.74529	0.6969	0.65943	0.814895	0.825991	0.811211	0.809198	0.753317	0.576637	0.745132	0.724125	0.767676	0.735229	0.693863	59	0.82355	0.721933	0.632568	0.703362	0.742896	0.743765	0.787153	0.884504	0.676933	0.774698
		60	0.547853	0.966559	0.770819	0.785777	0.928953	0.93004	0.662608	0.569796	0.544934	0.732146	0.814561	0.735063	0.7205	0.641373	0.63541	0.829255	0.793665	0.685096	0.660044	0.729246	60	0.785378	0.724538	0.690099	0.620915	0.779286	0.828145	0.794993	0.805461	0.755191	0.566948	0.733871	0.696628	0.749679	0.72155	0.690613	60	0.821057	0.727781	0.636774	0.694204	0.741393	0.746606	0.784356	0.866921	0.66811	0.768123
		61	0.548423	0.958054	0.735353	0.761897	0.895063	0.857899	0.64421	0.567304	0.544639	0.709649	0.807795	0.711325	0.695322	0.618603	0.624931	0.827295	0.788726	0.675824	0.63892	0.708805	61	0.791322	0.697041	0.682402	0.605861	0.750784	0.817659	0.778658	0.797746	0.741068	0.550262	0.730504	0.687834	0.73583	0.70851	0.69131	61	0.819599	0.723698	0.637046	0.681423	0.739297	0.719932	0.775184	0.84864	0.665358	0.829948
		62	0.538734	0.950258	0.712255	0.72089	0.851657	0.843472	0.627948	0.569424	0.539981	0.69614	0.818267	0.690573	0.685605	0.620513	0.590039	0.823629	0.783919	0.670547	0.637671	0.700108	62	0.769862	0.683087	0.667187	0.584956	0.722311	0.8233	0.76632	0.779442	0.726528	0.563506	0.72748	0.678187	0.726925	0.69368	0.683812	62	0.809752	0.701913	0.634342	0.668446	0.739182	0.714136	0.765691	0.836052	0.660215	0.760016
		63	0.534551	0.901724	0.685476	0.688111	0.829904	0.801411	0.613917	0.558398	0.525047	0.677328	0.833429	0.66043	0.659323	0.607124	0.581214	0.819267	0.768267	0.667127	0.652362	0.681487	63	0.762764	0.659115	0.657264	0.590398	0.705124	0.813799	0.754929	0.759918	0.730389	0.58231	0.717199	0.673928	0.718192	0.692035	0.67913	63	0.806484	0.695952	0.637794	0.665109	0.740641	0.696031	0.753242	0.833578	0.659078	0.756324
		64	0.545029	0.862827	0.645328	0.667832	0.772819	0.768526	0.602451	0.59094	0.514365	0.659847	0.80535	0.649717	0.642742	0.58424	0.576915	0.810889	0.73861	0.663631	0.65081	0.672822	64	0.757765	0.655328	0.651992	0.603228	0.696267	0.817659	0.750643	0.751006	0.734593	0.559751	0.713337	0.670078	0.719866	0.697674	0.678133	64	0.801487	0.675878	0.654291	0.667171	0.748696	0.68852	0.754298	0.841681	0.663147	0.770741
		65	0.543716	0.830247	0.599745	0.613648	0.76261	0.73172	0.595771	0.555677	0.509848	0.636894	0.807437	0.637963	0.628343	0.585506	0.577079	0.80535	0.722396	0.660993	0.654091	0.660385	65	0.712372	0.648984	0.661943	0.666472	0.730913	0.827863	0.74925	0.730192	0.751996	0.588736	0.723579	0.700324	0.694168	0.719277	0.67795	65	0.799543	0.665268	0.700335	0.660687	0.774148	0.704104	0.768798	0.870275	0.670987	0.795108
		66	0.541167	0.819338	0.573023	0.580738	0.725208	0.6975	0.593175	0.554991	0.509245	0.627393	0.811639	0.655952	0.630895	0.602684	0.569569	0.802278	0.710612	0.667887	0.654727	0.633473	66	0.701638	0.685383	0.698383	0.743559	0.765267	0.84753	0.745633	0.721401	0.822008	0.665782	0.742895	0.75736	0.701316	0.760048	0.700461	66	0.806846	0.725923	0.754709	0.662577	0.805223	0.726394	0.806897	0.914776	0.710343	0.837534
		67	0.539416	0.783844	0.552353	0.562903	0.714167	0.677666	0.601767	0.569716	0.51085	0.625216	0.787293	0.682136	0.637866	0.631597	0.585205	0.795397	0.698564	0.683217	0.72963	0.623069	67	0.706928	0.753415	0.773732	0.833989	0.91449	0.861823	0.75016	0.710199	0.879857	0.776762	0.781111	0.836106	0.706008	0.794591	0.742411	67	0.828287	0.888853	0.8912	0.674561	0.863128	0.794916	0.866925	0.986242	0.740189	0.908322
		68	0.546066	0.777505	0.557773	0.586551	0.724471	0.676437	0.623208	0.573515	0.525981	0.635938	0.819651	0.757063	0.680658	0.688629	0.613637	0.790871	0.691779	0.704799	0.808321	0.620308	68	0.745831	0.888904	0.857635	1.04587	1.00841	0.880169	0.763258	0.734369	0.972086	0.930196	0.881315	0.956562	0.736602	0.865645	0.804937	68	0.86693	1.14507	0.948487	0.683649	0.901252	0.899469	0.927511	1.07723	0.851416	0.968288
		69	0.550137	0.805242	0.608174	0.628366	0.774582	0.722831	0.668452	0.698221	0.581859	0.671173	0.838351	0.849399	0.729139	0.76319	0.670944	0.78771	0.727168	0.735945	0.88617	0.636852	69	0.808566	1.00881	0.959427	1.17178	1.16993	0.899067	0.794508	0.734069	1.09624	1.15393	0.932495	1.0551	0.782779	0.898515	0.869263	69	0.913175	1.41011	1.08718	0.725915	0.958277	0.979604	0.992869	1.09074	0.84689	1.02173
		70	0.560584	0.829471	0.671407	0.701087	0.854317	0.79032	0.721676	0.739477	0.673291	0.734734	0.84311	0.952423	0.784077	0.874309	0.712687	0.783064	0.763054	0.768774	0.90957	0.66574	70	0.917921	1.16995	1.01686	1.22071	1.25539	0.914066	0.841854	0.801943	1.22205	1.26638	1.01575	1.03256	0.886368	0.928726	0.927203	70	0.955297	1.6514	1.13516	0.780012	1.0039	1.03412	1.02765	1.1391	0.873012	1.06116
		71	0.579189	0.877465	0.801869	0.798121	0.960253	0.908118	0.797127	0.806538	0.799788	0.837686	0.847693	1.072	0.855689	0.985591	0.7793	0.787347	0.825904	0.800171	0.891163	0.713643	71	1.02558	1.28951	1.05481	1.26838	1.27123	0.93054	0.90423	0.815632	1.3584	1.2989	1.04097	1.02361	1.03055	0.96574	0.963918	71	0.988516	2.02452	1.16309	0.84142	1.02987	1.06447	1.03525	1.28301	0.909418	1.03533
		72	0.615745	0.954362	0.930351	0.895992	1.10504	1.07605	0.862155	0.930243	0.95121	0.94527	0.900814	1.17989	0.94143	1.09599	0.846257	0.802906	0.922221	0.827477	0.886566	0.767279	72	1.09489	1.30238	1.04236	1.2535	1.29556	0.946128	0.958763	0.93745	1.3953	1.28363	1.01383	1.01985	1.24836	0.948833	1.00941	72	1.00995	2.01689	1.17296	0.844913	1.04631	1.0536	1.02588	1.28836	0.92215	1.02368
		73	0.661741	1.02633	1.10703	0.922866	1.213	1.25769	0.908667	0.941206	1.10371	1.03026	1.02257	1.23013	1.00403	1.18348	0.915094	0.8145	1.01056	0.840616	0.950132	0.840515	73	1.14051	1.30926	1.01973	1.27358	1.252	0.968051	1.02264	0.907286	1.38332	1.23744	1.07345	1.01164	1.26298	0.955742	1.03117	73	1.02363	1.74696	1.15293	0.855499	1.02975	1.00771	1.01049	1.24021	0.930836	1.00056
		74	0.711593	1.09771	1.21054	1.04201	1.3112	1.42406	0.944902	0.942087	1.22362	1.07633	1.09732	1.28008	1.06351	1.20331	0.908643	0.830257	1.10828	0.853957	0.990097	0.901003	74	1.1481	1.27044	0.974931	1.21758	1.19371	0.989973	1.07717	0.993703	1.33649	1.15761	0.979766	1.02029	1.47062	0.961174	1.03949	74	1.01026	1.50197	1.09392	0.858788	1.0325	0.992981	1.00588	1.21148	0.941817	0.986599
		75	0.775878	1.16885	1.27647	1.0996	1.35668	1.52411	0.967196	0.912691	1.2677	1.17318	1.2533	1.30567	1.09397	1.24577	0.93392	0.847599	1.16175	0.870397	1.03058	0.969471	75	1.16966	1.20185	0.959026	1.21858	1.15206	1.0081	1.08861	0.936222	1.27962	1.05437	0.978254	1.02077	1.43903	0.957691	1.06055	75	1.01123	1.27858	1.02749	0.867149	1.00779	0.967822	0.998612	1.1696	0.924131	0.964692
		76	0.834534	1.23369	1.31259	1.11871	1.36159	1.54395	0.963012	0.907346	1.2902	1.13194	1.37537	1.32862	1.11017	1.20028	0.961787	0.870259	1.24342	0.86562	1.03695	1.00845	76	1.13831	1.18645	0.924299	1.1919	1.10703	1.01446	1.05203	0.966356	1.22906	1.02497	0.992639	0.971254	1.30929	0.980079	1.04337	76	0.998227	1.09898	0.987728	0.858562	0.99375	0.975568	1.00817	1.15036	0.907821	0.939384
		77	0.906171	1.24683	1.23568	1.09874	1.34909	1.50894	0.979956	0.89074	1.24503	1.08568	1.46082	1.30501	1.11588	1.16347	0.945428	0.885334	1.21209	0.877515	1.07476	1.04155	77	1.11966	1.13402	0.895574	1.19134	1.06716	0.993165	1.04413	0.929518	1.21051	0.987903	1.01899	0.969922	1.36256	0.984694	1.02421	77	0.971077	1.0028	0.892701	0.833529	0.969782	0.947945	0.998057	1.13233	0.883503	0.917381
		78	0.972303	1.26351	1.15767	1.07252	1.28935	1.43496	0.927295	0.897962	1.18467	1.03976	1.47105	1.27245	1.13219	1.15106	0.91209	0.900682	1.18717	0.897644	1.07547	1.06124	78	1.07506	1.09921	0.879856	1.14216	1.02279	0.976794	1.0286	0.911572	1.16874	0.946136	1.00482	0.988747	1.22512	0.986829	1.00386	78	0.954037	0.926672	0.830051	0.831386	0.926495	0.936866	1.00361	1.13569	0.863137	0.898611
		79	1.03494	1.28187	1.10626	1.06636	1.25405	1.34026	0.914017	0.953438	1.10241	0.983306	1.46554	1.26994	1.11953	1.13135	0.87117	0.920415	1.20239	0.919942	1.08327	1.11019	79	1.02045	1.09463	0.876614	1.08326	0.995287	0.945475	0.999183	0.907905	1.12859	0.940048	0.996288	0.974054	1.13473	0.980778	0.969112	79	0.940027	0.90373	0.786302	0.844771	0.894967	0.918236	0.993264	1.11534	0.847985	0.880829
		80	1.06562	1.2661	1.00734	1.04595	1.22998	1.25005	0.887492	0.983557	1.03249	0.941542	1.43759	1.18768	1.11018	1.09094	0.839533	0.93388	1.18012	0.918079	1.05968	1.1224	80	0.983327	1.04394	0.857168	0.999232	0.975197	0.919641	0.97284	0.923512	1.06109	0.915994	0.966983	0.945788	1.04649	0.988651	0.935958	80	0.918151	0.877848	0.768202	0.823442	0.86792	0.916346	0.977674	1.08319	0.823656	0.857233
		81	1.08184	1.24442	0.948718	1.01261	1.17823	1.18775	0.868584	1.01843	0.978108	0.914611	1.38427	1.18705	1.09873	1.06092	0.796245	0.942954	1.1716	0.911789	1.01581	1.12389	81	0.947961	0.999032	0.83734	0.928925	0.923602	0.89881	0.957946	0.920045	1.04301	0.898787	0.934271	0.927451	0.947426	0.993797	0.897096	81	0.901521	0.858691	0.744393	0.815714	0.845234	0.861597	0.948886	1.03379	0.814803	0.831154
		82	1.07068	1.21721	0.918987	0.982999	1.14568	1.12255	0.829846	1.0275	0.956071	0.87745	1.35252	1.11635	1.05673	1.04768	0.750597	0.946532	1.11058	0.905476	0.946784	1.12557	82	0.906485	0.96341	0.823169	0.844129	0.886818	0.884939	0.938904	0.913919	1.02805	0.872636	0.895297	0.908601	0.881431	0.998531	0.86728	82	0.883484	0.83861	0.682453	0.814693	0.824494	0.860746	0.930265	0.999725	0.782402	0.814011
		83	1.04791	1.19503	0.887309	0.952953	1.14286	1.06903	0.79922	1.08363	0.939843	0.813462	1.32624	1.07677	1.00765	0.989089	0.731928	0.940674	1.07154	0.89432	0.909419	1.13307	83	0.876645	0.892961	0.808821	0.773885	0.859191	0.885195	0.93168	0.905298	0.995756	0.805712	0.84956	0.878534	0.838127	0.981555	0.844187	83	0.868176	0.811613	0.659782	0.796521	0.80638	0.836507	0.913448	0.95776	0.777063	0.795217
		84	1.00578	1.15267	0.828806	0.899807	1.11261	1.02664	0.777321	1.10054	0.917411	0.782647	1.27656	1.0097	0.936662	0.974585	0.719811	0.945232	1.04167	0.871709	0.88068	1.11857	84	0.830843	0.855812	0.77771	0.701727	0.84671	0.88481	0.922915	0.91353	0.952496	0.759587	0.821173	0.849193	0.792113	0.955663	0.827885	84	0.861619	0.761163	0.644904	0.774887	0.799505	0.848656	0.90685	0.924468	0.743244	0.781609
		85	1.0044	1.10757	0.771766	0.841328	1.07444	0.993896	0.752493	1.11593	0.89769	0.782618	1.24688	0.959561	0.89315	0.921622	0.698439	0.934486	0.988457	0.854821	0.82906	1.13233	85	0.818046	0.80655	0.775986	0.640377	0.788789	0.898041	0.915081	0.9258	0.911326	0.757411	0.799237	0.837479	0.773857	0.913286	0.817677	85	0.855949	0.718931	0.637774	0.757614	0.789946	0.817581	0.871185	0.90527	0.727926	0.785301
		86	0.993614	1.05837	0.718369	0.792045	1.00654	0.967235	0.745142	1.07799	0.847218	0.733315	1.23053	0.911746	0.858271	0.919112	0.690349	0.925831	0.944395	0.826516	0.782131	1.10458	86	0.803647	0.772038	0.761861	0.627343	0.784848	0.920514	0.892768	0.9025	0.870177	0.728848	0.792411	0.810264	0.763033	0.891695	0.81527	86	0.851622	0.68181	0.634488	0.795735	0.816601	0.805946	0.863391	0.898696	0.724892	0.793673
		87	0.988367	1.02466	0.69827	0.736067	0.972546	0.929128	0.733082	1.08457	0.81979	0.71437	1.22284	0.878034	0.831595	0.868086	0.684756	0.929828	0.918842	0.818839	0.75616	1.08587	87	0.79055	0.771426	0.758935	0.644461	0.781771	0.948296	0.876803	0.894755	0.861352	0.711569	0.812603	0.825903	0.763146	0.906831	0.828174	87	0.860236	0.663658	0.643001	0.755827	0.837005	0.812368	0.873429	0.926507	0.719249	0.817534
		88	0.991313	0.985848	0.668271	0.702986	0.930495	0.884627	0.727482	1.04686	0.776442	0.695889	1.17781	0.863945	0.814366	0.859505	0.682518	0.913851	0.86232	0.809442	0.735259	1.03773	88	0.787905	0.772282	0.799634	0.696481	0.865526	0.989523	0.862357	0.859645	0.845071	0.761438	0.860387	0.870415	0.750744	0.946412	0.850262	88	0.862517	0.699647	0.663669	0.738738	0.915339	0.865227	0.908281	1.00557	0.735643	0.868041
		89	0.986199	0.953771	0.639205	0.678059	0.874716	0.837102	0.727025	1.00342	0.733043	0.689477	1.11256	0.850861	0.788376	0.849379	0.690185	0.916835	0.866299	0.814524	0.74432	0.987555	89	0.761292	0.84143	0.875654	0.816259	0.987513	1.02705	0.847498	0.831368	0.889491	0.932138	0.949644	0.970589	0.731537	0.998305	0.91124	89	0.878474	0.863029	0.710359	0.732386	0.93756	0.936232	0.973179	1.10098	0.765154	0.924316
		90	0.990942	0.925776	0.628348	0.680665	0.849326	0.804543	0.746406	0.985964	0.703101	0.690138	1.0577	0.874399	0.791349	0.862802	0.705199	0.920183	0.848016	0.822447	0.764004	0.956947	90	0.773717	0.968358	0.978862	0.979805	1.17389	1.07339	0.872046	0.827162	0.966989	1.17653	1.08362	1.13686	0.746386	1.01338	0.991587	90	0.913711	1.14837	0.788769	0.752397	1.08984	1.10869	1.08503	1.21188	0.808806	0.985489
		91	1.01259	0.902087	0.634995	0.710193	0.892282	0.803405	0.782609	0.978073	0.723794	0.712708	1.02074	0.924179	0.825772	0.887788	0.742413	0.914038	0.868413	0.840392	0.82935	0.933955	91	0.816283	1.13369	1.13138	1.15576	1.30132	1.11092	0.928858	0.843679	1.06072	1.49003	1.23382	1.33444	0.786787	1.04345	1.07843	91	0.972399	1.53626	0.888658	0.784974	1.06443	1.26865	1.14896	1.31258	0.902504	1.0494
		92	1.02094	0.917131	0.653804	0.772753	0.940886	0.810328	0.840575	0.979709	0.755184	0.767248	0.982353	1.00305	0.859839	0.949955	0.802275	0.907983	0.918061	0.872371	0.903974	0.921643	92	0.895478	1.3278	1.19837	1.30131	1.46432	1.15775	1.03412	0.905317	1.18079	1.76	1.35587	1.50186	0.8908	1.09959	1.14872	92	1.05836	1.94135	0.996078	0.865781	1.18309	1.39573	1.2272	1.42065	0.971538	1.09792
		93	1.05562	0.934926	0.710703	0.858076	0.986427	0.848504	0.928261	1.04059	0.837341	0.844297	0.9962	1.10452	0.896963	1.03982	0.909143	0.906055	0.987228	0.880614	1.03822	0.929904	93	1.00535	1.49642	1.26724	1.40294	1.46486	1.21673	1.16885	0.999449	1.27657	1.97233	1.45284	1.62709	0.9916	1.16767	1.25387	93	1.13162	2.19808	1.09352	0.941685	1.16091	1.50974	1.2812	1.5014	1.05567	1.14978
		94	1.10329	0.981892	0.804151	0.978386	1.11542	0.929883	1.03349	1.15614	0.946257	0.943756	1.06424	1.21359	0.953364	1.17691	1.03052	0.910273	1.07149	0.88224	1.18986	0.994419	94	1.11953	1.62067	1.30882	1.46437	1.5172	1.23136	1.32996	1.10549	1.3613	2.13087	1.45708	1.6405	1.18939	1.2037	1.31162	94	1.19109	2.21002	1.15315	1.01833	1.16718	1.54051	1.30416	1.5115	1.08781	1.18742
		95	1.10152	1.05905	0.927407	1.08756	1.24286	1.03675	1.12988	1.33889	1.07883	1.06464	1.14636	1.29095	1.02872	1.31848	1.16875	0.912342	1.17618	0.883602	1.35392	1.06168	95	1.2269	1.6102	1.28565	1.47096	1.44672	1.23076	1.44799	1.23801	1.38927	2.13499	1.45969	1.61453	1.3602	1.21632	1.34423	95	1.22279	2.08992	1.18121	1.09363	1.20006	1.53368	1.27639	1.38914	1.0855	1.19633
		96	1.18744	1.14654	1.07268	1.185	1.34335	1.17127	1.20012	1.50724	1.23028	1.15098	1.2678	1.32903	1.0931	1.46174	1.28455	0.922364	1.29789	0.925874	1.4878	1.15004	96	1.29695	1.54749	1.26368	1.4679	1.39603	1.23473	1.5127	1.30731	1.3955	1.9168	1.3876	1.51987	1.50621	1.22194	1.33304	96	1.23849	1.89386	1.19177	1.14532	1.18432	1.4702	1.26377	1.33001	1.14116	1.18986
		97	1.24539	1.2385	1.19278	1.25886	1.45618	1.3125	1.28724	1.69593	1.37721	1.23038	1.39578	1.3357	1.12044	1.56447	1.37888	0.943591	1.51769	0.969352	1.62493	1.23807	97	1.35553	1.47332	1.18046	1.42842	1.32034	1.22813	1.46264	1.34106	1.34603	1.78891	1.36506	1.42172	1.5827	1.1975	1.31856	97	1.27541	1.66715	1.19955	1.12258	1.17816	1.42988	1.23899	1.24823	1.09118	1.17665
		98	1.31885	1.31511	1.29005	1.29806	1.5214	1.42518	1.27668	1.81396	1.49173	1.2629	1.53171	1.31293	1.16233	1.59411	1.45615	0.974609	1.59265	1.02683	1.64889	1.29324	98	1.36824	1.36379	1.16419	1.42003	1.25096	1.21685	1.41891	1.32211	1.32038	1.65637	1.32963	1.3627	1.59392	1.20206	1.29609	98	1.20912	1.46764	1.19124	1.20232	1.19061	1.39228	1.24519	1.18434	1.08242	1.15622
		99	1.44377	1.39637	1.35426	1.31775	1.53631	1.49389	1.30823	1.8818	1.56435	1.28964	1.61869	1.30954	1.20115	1.61368	1.46836	1.00936	1.74165	1.07639	1.61688	1.32589	99	1.39681	1.28027	1.12406	1.37406	1.18627	1.20613	1.38361	1.30109	1.29014	1.45341	1.31593	1.25629	1.60892	1.20162	1.24995	99	1.19125	1.31673	1.17848	1.24044	1.18373	1.36496	1.2303	1.15527	1.04582	1.13761
		100	1.52737	1.43422	1.35711	1.28883	1.48292	1.5172	1.29682	1.89742	1.58821	1.25941	1.66531	1.27005	1.22255	1.56171	1.45193	1.02408	1.77513	1.07628	1.55869	1.31537	100	1.38633	1.23397	1.08412	1.33711	1.17105	1.17782	1.32409	1.26469	1.26797	1.3021	1.29016	1.19084	1.58328	1.20597	1.22327	100	1.14954	1.2067	1.1556	1.22722	1.12818	1.36008	1.212	1.12665	1.05666	1.11809
		101	1.59012	1.44777	1.33492	1.23932	1.49014	1.46634	1.26994	1.86006	1.61507	1.23541	1.62317	1.26911	1.21079	1.53949	1.41824	1.05092	1.76988	1.14711	1.51619	1.31231	101	1.3997	1.22933	1.09236	1.27809	1.12295	1.1464	1.29591	1.26777	1.28502	1.30308	1.26973	1.12664	1.48313	1.2234	1.20531	101	1.10727	1.17666	1.16088	1.28079	1.07642	1.38236	1.18781	1.09903	1.04048	1.09935
		102	1.69448	1.42582	1.27344	1.25498	1.45742	1.42488	1.24475	1.81678	1.59991	1.22293	1.58842	1.25783	1.20846	1.47581	1.4091	1.09577	1.75846	1.17118	1.49097	1.2963	102	1.40958	1.23581	1.05916	1.2393	1.11238	1.11638	1.25662	1.23809	1.2911	1.18957	1.20726	1.06953	1.40559	1.24926	1.19202	102	1.07201	1.11894	1.14277	1.26795	1.03241	1.36023	1.15203	1.05796	1.01333	1.07438
		103	1.73704	1.40462	1.19507	1.22246	1.42772	1.35167	1.19735	1.72996	1.52397	1.17023	1.51185	1.24459	1.1933	1.43144	1.40114	1.12355	1.6833	1.17747	1.42476	1.27007	103	1.38322	1.21838	1.01969	1.16419	1.06442	1.07083	1.232	1.19582	1.28085	1.17719	1.11094	1.00259	1.29237	1.22389	1.15587	103	1.03105	1.10352	1.11782	1.24764	0.973625	1.34677	1.10194	1.02126	0.982144	1.03434
		104	1.66924	1.36827	1.12302	1.18975	1.35492	1.26587	1.17479	1.66076	1.44921	1.13246	1.46931	1.23883	1.17412	1.37882	1.32865	1.18123	1.58444	1.16763	1.34395	1.2485	104	1.40076	1.2208	0.989354	1.09993	1.03991	1.03861	1.18689	1.1707	1.25349	1.14242	1.0615	0.962889	1.22144	1.19656	1.11549	104	1.00096	1.05351	1.09093	1.23024	0.931426	1.28367	1.02956	0.987311	0.946239	1.01042
		105	1.63843	1.32495	1.07924	1.17271	1.34136	1.20797	1.16072	1.63623	1.40814	1.10154	1.42121	1.20658	1.19507	1.35214	1.2891	1.21699	1.58217	1.17721	1.30546	1.25977	105	1.34782	1.19717	0.969442	1.03975	0.978921	1.00574	1.14963	1.1569	1.24648	1.0526	0.982972	0.928279	1.1374	1.14971	1.08415	105	0.9765	1.03539	1.04819	1.21142	0.893499	1.21583	1.02695	0.952789	0.888718	0.987987
		106	1.64477	1.28451	1.04691	1.12543	1.32245	1.14974	1.14986	1.61317	1.34688	1.04014	1.38756	1.16753	1.17108	1.28156	1.25118	1.22272	1.50898	1.15661	1.26272	1.23195	106	1.31736	1.16251	0.950277	0.997514	0.937137	0.987268	1.12328	1.09594	1.21406	0.990206	0.951579	0.891673	1.04048	1.10448	1.04519	106	0.94303	0.976406	0.984987	1.16683	0.863649	1.16441	0.957525	0.927501	0.858288	0.960145
		107	1.59151	1.25771	0.992219	1.09468	1.27231	1.08551	1.07244	1.51863	1.30618	0.976798	1.35169	1.14246	1.22543	1.24772	1.18515	1.24361	1.48228	1.13882	1.24754	1.22646	107	1.22738	1.11109	0.885781	0.946205	0.88903	0.966691	1.09551	1.04561	1.17066	0.903472	0.926669	0.846767	0.949231	1.04334	0.99181	107	0.927263	0.918654	0.935348	1.09948	0.856634	1.0794	0.93776	0.90318	0.834459	0.946561
		108	1.58795	1.24207	0.954194	1.04824	1.20406	1.05073	1.01587	1.45123	1.22397	0.91203	1.32739	1.09524	1.16836	1.17535	1.13563	1.26506	1.42501	1.1074	1.18719	1.23618	108	1.19192	1.07052	0.82876	0.922912	0.870205	0.980563	1.05039	1.02191	1.14894	0.832943	0.933072	0.827739	0.897516	1.03065	0.959922	108	0.910733	0.879261	0.899339	1.04462	0.859041	1.04703	0.911388	0.900163	0.82375	0.943582
		109	1.61706	1.22753	0.925859	1.00518	1.14111	0.999501	0.985823	1.35668	1.18573	0.873412	1.30686	1.04555	1.15729	1.13733	1.08379	1.26729	1.38333	1.07713	1.13615	1.22282	109	1.1054	1.01497	0.793744	0.931369	0.871489	0.972101	1.01795	1.01247	1.10661	0.810059	0.937547	0.812184	0.853725	1.02741	0.934893	109	0.891822	0.866609	0.87461	1.00212	0.887711	1.02883	0.922	0.904113	0.825793	0.957853
		110	1.5705	1.16213	0.889307	0.9419	1.08447	0.970914	0.947526	1.27124	1.11537	0.834487	1.26508	1.00993	1.1319	1.0782	1.03205	1.24925	1.32445	1.05518	1.09692	1.21332	110	1.05009	0.980707	0.812278	0.976813	0.900508	1.00505	0.983862	1.00889	1.09627	0.81549	1.00086	0.830052	0.801605	1.05814	0.931227	110	0.879157	0.920181	0.881902	0.956264	0.926831	1.02143	0.931569	0.943494	0.851833	1.00049
		111	1.50124	1.12067	0.862368	0.896411	1.04844	0.925591	0.940815	1.20007	1.07551	0.835905	1.22038	0.966128	1.12265	1.02815	1.00156	1.2514	1.279	1.03201	1.02194	1.17839	111	1.02061	0.992093	0.878114	1.09802	0.987923	1.02592	0.965594	1.00021	1.10562	0.877567	1.09906	0.876588	0.786754	1.14964	0.956459	111	0.888969	1.0927	0.923658	0.934426	0.990303	1.09792	0.99416	0.975829	0.919647	1.07759
		112	1.50487	1.08144	0.856902	0.862872	1.00204	0.879119	0.949217	1.13148	1.02026	0.821286	1.16	0.966564	1.10987	0.986828	0.981285	1.24275	1.18748	1.0094	0.990811	1.1355	112	0.989235	1.04247	0.987966	1.28284	1.09542	1.08638	0.990601	1.00227	1.13057	0.996596	1.25424	0.98039	0.790357	1.26798	1.01036	112	0.905671	1.37063	0.994357	0.91898	1.07853	1.2355	1.06691	1.05316	1.01146	1.15148
		113	1.43829	1.03818	0.855664	0.849355	0.978409	0.884278	0.975513	1.0604	0.984978	0.825258	1.10088	0.961348	1.11591	1.00268	1.00696	1.25508	1.11978	1.01906	0.980428	1.1263	113	1.02972	1.16656	1.14351	1.54188	1.23952	1.12643	1.07409	1.03725	1.22141	1.19152	1.44483	1.13265	0.842615	1.43688	1.09501	113	0.937134	1.81043	1.10508	0.927198	1.16881	1.36604	1.09181	1.11845	1.17085	1.26505
		114	1.37516	1.03278	0.846443	0.862366	0.981443	0.845991	1.03249	1.01686	0.964639	0.862932	1.04635	1.01161	1.10211	0.997119	1.04554	1.24531	1.07833	1.0265	0.969754	1.10755	114	1.11325	1.35296	1.31642	1.83671	1.3801	1.18394	1.23099	1.11666	1.30537	1.44308	1.63228	1.32809	0.932771	1.60768	1.20897	114	0.980002	2.28443	1.24626	0.975182	1.2592	1.47683	1.20638	1.21081	1.35332	1.3519
		115	1.28735	1.03315	0.886161	0.893631	1.09255	0.852367	1.11423	1.01151	1.00066	0.93835	1.0255	1.04523	1.11149	1.07043	1.14319	1.22593	1.04871	1.04851	1.02575	1.08597	115	1.24064	1.54762	1.48579	2.08827	1.48008	1.24599	1.40793	1.25458	1.41444	1.72829	1.7171	1.56804	1.06818	1.75417	1.32707	115	1.0513	2.64495	1.41757	1.05917	1.33244	1.6113	1.26076	1.21743	1.53746	1.42842
		116	1.21883	1.05368	0.975174	0.962616	1.08448	0.884272	1.22116	1.03924	1.11449	1.04551	1.02449	1.11282	1.11204	1.1568	1.26584	1.21308	1.08769	1.09344	1.1167	1.10065	116	1.37376	1.69282	1.59798	2.24086	1.50357	1.27901	1.58457	1.44542	1.47821	1.88016	1.73354	1.73126	1.26163	1.83689	1.41422	116	1.11292	2.70031	1.56478	1.17748	1.37397	1.61944	1.33531	1.25332	1.72579	1.46589
		117	1.17552	1.10863	1.10158	1.09215	1.20929	0.973246	1.34659	1.16121	1.25075	1.19055	1.03659	1.21034	1.18636	1.2946	1.41279	1.20064	1.14092	1.17127	1.23175	1.12445	117	1.51086	1.7808	1.65	2.25999	1.50143	1.28797	1.69791	1.61709	1.50292	1.97006	1.70992	1.84176	1.42739	1.84821	1.48498	117	1.19217	2.57434	1.66841	1.31023	1.3884	1.64458	1.37878	1.22413	1.87868	1.47915
		118	1.16405	1.20522	1.32392	1.24538	1.3376	1.08584	1.48277	1.36233	1.4203	1.41695	1.0866	1.29147	1.27089	1.429	1.58658	1.19762	1.25758	1.27697	1.39023	1.19953	118	1.63108	1.74157	1.67683	2.14498	1.48324	1.28723	1.71435	1.77541	1.51279	1.95623	1.58369	1.82788	1.58523	1.79779	1.50725	118	1.23269	2.31014	1.73427	1.45487	1.36693	1.58313	1.4073	1.20684	1.91822	1.45308
		119	1.2041	1.3041	1.52522	1.42214	1.42817	1.23801	1.62474	1.62703	1.6687	1.50404	1.15272	1.36201	1.31818	1.53284	1.71924	1.208	1.38675	1.39337	1.55978	1.24698	119	1.68215	1.65531	1.65424	1.97497	1.42967	1.29409	1.7065	1.86865	1.50495	1.82308	1.44531	1.7498	1.67061	1.692	1.50636	119	1.27107	1.98011	1.74717	1.51065	1.34211	1.48081	1.38022	1.16996	1.86967	1.40424
		120	1.29341	1.40966	1.76441	1.62576	1.532	1.38894	1.73289	1.94051	1.85478	1.6275	1.24293	1.40921	1.47034	1.65618	1.77512	1.24609	1.51671	1.52138	1.7282	1.4042	120	1.69855	1.51289	1.59678	1.81151	1.35672	1.26764	1.60521	1.84199	1.48189	1.66596	1.36065	1.64774	1.69916	1.5634	1.46054	120	1.2877	1.7263	1.72782	1.61971	1.33044	1.38952	1.33251	1.1609	1.81645	1.34398
		121	1.4301	1.51874	1.96974	1.82006	1.6335	1.4936	1.83647	2.24235	2.03965	1.75614	1.33229	1.4527	1.55334	1.70746	1.88423	1.24624	1.64672	1.63405	1.82686	1.48555	121	1.68676	1.43141	1.61874	1.58557	1.30773	1.26261	1.51894	1.78324	1.41853	1.5219	1.27388	1.56021	1.70129	1.44874	1.41364	121	1.3034	1.56474	1.66018	1.59002	1.3036	1.33442	1.29823	1.13637	1.70918	1.3101
		122	1.52637	1.57191	2.10953	1.88078	1.57872	1.6013	1.86059	2.40532	2.19984	1.77194	1.4068	1.42384	1.61704	1.75417	1.92262	1.27552	1.78684	1.68903	1.83099	1.55059	122	1.59714	1.2822	1.58721	1.49214	1.24194	1.23206	1.43327	1.66402	1.35761	1.40303	1.22043	1.47103	1.63159	1.35661	1.36532	122	1.29334	1.40749	1.57682	1.56122	1.28678	1.25607	1.27759	1.1248	1.63862	1.26152
		123	1.6823	1.62783	2.18639	1.96228	1.67254	1.65631	1.82965	2.45614	2.22988	1.74036	1.48599	1.3835	1.74966	1.72364	1.8422	1.30696	1.84401	1.75719	1.87332	1.64714	123	1.54884	1.23475	1.60964	1.34801	1.22087	1.2115	1.37644	1.56688	1.35048	1.34581	1.19386	1.41261	1.58528	1.30199	1.34186	123	1.30721	1.29825	1.52034	1.56251	1.28214	1.26484	1.24688	1.12516	1.56709	1.24195
		124	1.79825	1.61448	2.17064	2.06776	1.59539	1.65992	1.78648	2.42016	2.22012	1.77867	1.51596	1.41017	1.69843	1.67697	1.84954	1.34441	1.8373	1.76888	1.79607	1.67874	124	1.48733	1.19039	1.5821	1.36116	1.20633	1.18127	1.33375	1.4761	1.30477	1.35306	1.17936	1.35846	1.53556	1.26638	1.32024	124	1.29143	1.27321	1.46022	1.44061	1.27371	1.22968	1.24697	1.11933	1.52039	1.21541
		125	1.89513	1.5941	1.92854	2.01757	1.48565	1.63514	1.7136	2.29948	2.21728	1.78705	1.47192	1.45245	1.59473	1.63792	1.71708	1.35847	1.81411	1.72722	1.77131	1.658	125	1.49074	1.19383	1.51542	1.30545	1.18961	1.15371	1.29986	1.42004	1.28894	1.34967	1.16741	1.30781	1.48795	1.26595	1.3213	125	1.2839	1.22817	1.42868	1.40554	1.23817	1.23239	1.21326	1.11702	1.47384	1.18768
		126	1.97618	1.57153	1.83044	1.99124	1.48084	1.59165	1.64603	2.17175	2.03995	1.66394	1.47634	1.45219	1.55449	1.64757	1.66821	1.3543	1.7987	1.75708	1.72223	1.67142	126	1.4341	1.2104	1.39192	1.32465	1.17643	1.11552	1.30023	1.43686	1.2676	1.44578	1.18343	1.26696	1.43479	1.25571	1.35452	126	1.27537	1.27376	1.411	1.30741	1.21133	1.21874	1.20819	1.07418	1.43583	1.1683
		127	2.02414	1.54585	1.72161	1.93432	1.4481	1.53934	1.55374	2.02245	1.97073	1.61285	1.43219	1.45941	1.5933	1.61901	1.62106	1.40129	1.7819	1.78617	1.64993	1.80406	127	1.44113	1.20514	1.26153	1.29492	1.12495	1.06853	1.2762	1.42931	1.25943	1.47306	1.23747	1.19352	1.38228	1.25675	1.3517	127	1.25007	1.23138	1.36994	1.25083	1.16124	1.23179	1.15217	1.04444	1.40494	1.14418
		128	2.03176	1.49437	1.57767	1.82987	1.38118	1.44969	1.48985	1.89623	1.82065	1.52435	1.37782	1.46252	1.56131	1.61777	1.60533	1.43198	1.75754	1.81704	1.59453	1.74822	128	1.47394	1.1913	1.10465	1.25852	1.08273	1.06619	1.23125	1.41576	1.22053	1.43592	1.22162	1.174	1.30299	1.25151	1.34194	128	1.21746	1.20464	1.31752	1.232	1.11315	1.20259	1.13319	1.03005	1.33306	1.11131
		129	2.06499	1.47508	1.47341	1.76736	1.33588	1.40028	1.44312	1.74266	1.75083	1.45236	1.34067	1.47429	1.49301	1.60659	1.59334	1.48351	1.70998	1.72965	1.54871	1.73803	129	1.39335	1.17438	1.08117	1.22337	1.04293	1.05866	1.1911	1.37564	1.18894	1.36332	1.19493	1.1017	1.19856	1.20747	1.31944	129	1.20058	1.13291	1.25256	1.19792	1.09614	1.16724	1.09682	1.00165	1.28608	1.09228
		130	2.04574	1.42202	1.43188	1.71548	1.28109	1.34392	1.39488	1.67843	1.68325	1.42481	1.33348	1.42507	1.52211	1.59518	1.53113	1.48461	1.69104	1.71247	1.54248	1.76343	130	1.38261	1.12756	1.08788	1.12359	1.00413	1.04103	1.15975	1.3261	1.18697	1.29161	1.17348	1.11602	1.0977	1.19275	1.28049	130	1.17606	1.05945	1.20015	1.16514	1.07774	1.14441	1.08702	0.985199	1.24743	1.08371
		131	2.0313	1.39318	1.41979	1.64559	1.20686	1.31888	1.38581	1.62332	1.61008	1.37494	1.30778	1.43272	1.45587	1.5778	1.50568	1.49013	1.63348	1.6984	1.4905	1.74179	131	1.31757	1.0858	1.20076	1.0909	0.975434	1.07798	1.11577	1.24632	1.15005	1.21884	1.15787	1.05915	1.00162	1.15191	1.22878	131	1.15158	0.990492	1.15403	1.14765	1.0766	1.08797	1.07199	1.00933	1.20481	1.10962
		132	1.99979	1.34958	1.38158	1.60312	1.14676	1.27704	1.29102	1.51429	1.54328	1.31074	1.30314	1.39733	1.42974	1.45125	1.45248	1.52595	1.63928	1.64109	1.46508	1.73588	132	1.2587	1.04711	1.34136	1.04621	0.975734	1.10693	1.06211	1.15226	1.13045	1.18609	1.17856	1.0951	0.947368	1.1375	1.19592	132	1.13875	0.935848	1.13451	1.12614	1.13392	1.07862	1.07485	1.01871	1.20287	1.14234
		133	1.99859	1.30434	1.31787	1.54216	1.11241	1.24373	1.26945	1.40699	1.42946	1.2745	1.30364	1.3617	1.42109	1.37389	1.42128	1.53266	1.59452	1.6501	1.41941	1.75192	133	1.19233	1.04601	1.62348	1.04227	1.01852	1.12945	1.04152	1.14538	1.11998	1.22178	1.20319	1.14979	0.938179	1.14048	1.17522	133	1.12734	0.922215	1.15723	1.10995	1.21241	1.09193	1.10892	1.10595	1.22499	1.21419
		134	1.93003	1.28168	1.28763	1.48406	1.08457	1.21296	1.24813	1.32003	1.3304	1.22999	1.27453	1.30642	1.39496	1.34598	1.38043	1.59303	1.53645	1.60548	1.35506	1.74066	134	1.14274	1.09165	1.99842	1.13033	1.09715	1.2179	1.05139	1.11105	1.1191	1.32148	1.29125	1.26686	0.978523	1.16559	1.20076	134	1.13299	0.956622	1.24215	1.10772	1.34794	1.13297	1.15917	1.17973	1.31119	1.32028
		135	1.90639	1.2301	1.18669	1.42112	1.05636	1.17777	1.24835	1.23935	1.22374	1.20448	1.23908	1.28458	1.3813	1.33294	1.33911	1.57867	1.48485	1.5411	1.3028	1.69923	135	1.12678	1.19825	2.37931	1.2589	1.19267	1.28378	1.09907	1.14324	1.15001	1.53322	1.42918	1.46935	1.07692	1.2397	1.296	135	1.15832	1.04596	1.3869	1.12181	1.5313	1.20277	1.25711	1.24957	1.48696	1.41997
		136	1.78442	1.21256	1.21001	1.32305	1.03055	1.15338	1.2509	1.16444	1.14025	1.20837	1.21349	1.27604	1.33889	1.31578	1.31768	1.59416	1.43894	1.51737	1.27345	1.66949	136	1.18556	1.35731	2.62637	1.47211	1.29331	1.35112	1.19831	1.20481	1.20657	1.8322	1.55325	1.7433	1.27274	1.3497	1.4309	136	1.22272	1.21622	1.56827	1.18974	1.70619	1.28838	1.36674	1.35793	1.75916	1.51766
		137	1.73912	1.21157	1.15421	1.26294	1.04781	1.13962	1.35921	1.11566	1.10546	1.21294	1.19063	1.31385	1.33751	1.32249	1.35965	1.62412	1.39668	1.48651	1.29299	1.68284	137	1.30337	1.51243	2.75837	1.73173	1.46091	1.46446	1.35309	1.33126	1.28088	2.18052	1.70678	2.0804	1.56532	1.533	1.63483	137	1.3283	1.42002	1.8336	1.31468	1.83405	1.49014	1.52581	1.34729	2.05849	1.61969
		138	1.62295	1.22741	1.22089	1.27806	1.08041	1.14533	1.4247	1.11248	1.11974	1.27015	1.18099	1.32769	1.31676	1.33426	1.40419	1.59688	1.33288	1.52365	1.2976	1.59783	138	1.45362	1.67351	2.72833	1.99469	1.60857	1.54695	1.52052	1.53084	1.37757	2.51103	1.76796	2.40364	1.87903	1.72184	1.83045	138	1.44091	1.60707	2.07394	1.51358	2.02435	1.56245	1.68729	1.45149	2.41176	1.68752
		139	1.56095	1.25537	1.30842	1.34069	1.1436	1.18859	1.52338	1.10784	1.20945	1.42081	1.16332	1.35692	1.39282	1.40458	1.51924	1.5529	1.30276	1.5728	1.34379	1.58188	139	1.61839	1.84049	2.57808	2.17086	1.70383	1.5644	1.68706	1.78241	1.45316	2.67635	1.72667	2.67548	2.17202	1.89115	2.01225	139	1.59158	1.7681	2.3088	1.84318	2.12045	1.67957	1.85534	1.45467	2.65998	1.74403
		140	1.5342	1.3134	1.51641	1.45914	1.23097	1.2877	1.69692	1.19496	1.37672	1.63962	1.17866	1.49988	1.47706	1.47022	1.67315	1.54952	1.31729	1.75591	1.44924	1.59562	140	1.81214	1.99959	2.41307	2.28322	1.79299	1.6131	1.81652	2.06731	1.56282	2.66963	1.75537	2.7894	2.41077	2.03212	2.16201	140	1.72989	1.85207	2.53772	2.29619	2.0843	1.79782	2.0035	1.40378	2.80907	1.79258
		141	1.54762	1.36825	1.77659	1.68834	1.34374	1.4677	1.98666	1.33474	1.60627	1.9335	1.23385	1.56824	1.57228	1.60164	1.89244	1.63955	1.39195	1.91645	1.62394	1.66084	141	1.95037	2.05424	2.22809	2.29383	1.81475	1.59479	1.87309	2.29386	1.64444	2.54804	1.71578	2.68582	2.54571	2.12616	2.17035	141	1.83408	1.81795	2.63762	2.74278	2.06918	1.91107	2.09889	1.4599	2.75528	1.81951
		142	1.6101	1.48878	2.06031	2.05087	1.43661	1.64226	2.1018	1.57361	1.89147	2.15714	1.29607	1.80785	1.65324	1.73792	2.15909	1.62082	1.49979	2.13887	1.83557	1.76997	142	2.04444	2.02546	2.00863	2.20801	1.73139	1.53327	1.86124	2.35389	1.72701	2.26104	1.61483	2.48637	2.56254	2.08156	2.12654	142	1.86006	1.73733	2.64619	3.0149	1.96727	1.84262	1.99817	1.41878	2.5881	1.79144
		143	1.74537	1.59532	2.52513	2.57564	1.55874	1.88189	2.30004	1.82862	2.34491	2.40884	1.42783	1.97959	1.89886	1.94604	2.46578	1.64254	1.63789	2.46518	2.13942	1.91964	143	2.08369	1.97583	1.7929	2.05229	1.68333	1.49082	1.79966	2.29565	1.72685	2.03628	1.53959	2.23586	2.49835	2.04365	2.05369	143	1.87563	1.64117	2.58104	3.2035	1.88659	1.81988	1.95179	1.33731	2.37312	1.74417
		144	1.93006	1.70948	3.00554	3.13332	1.66371	2.13794	2.43844	2.09891	2.73944	2.55093	1.5655	2.05102	2.17434	2.0707	2.64892	1.66248	1.80151	2.7829	2.47695	2.14153	144	2.0558	1.86641	1.5783	1.99236	1.57802	1.43503	1.69258	2.19105	1.71179	1.80438	1.51527	2.01514	2.34172	1.90445	1.94031	144	1.80978	1.52652	2.41914	3.12014	1.78487	1.73129	1.88304	1.33996	2.15426	1.71909
		145	2.12798	1.82368	3.22143	3.57153	1.71188	2.29747	2.47859	2.32393	3.08902	2.69913	1.70233	2.13679	2.42358	2.09501	2.7396	1.68452	1.9342	2.96865	2.7546	2.34112	145	1.93451	1.70743	1.50191	1.73371	1.44499	1.38221	1.57387	1.9889	1.65857	1.58279	1.53303	1.80061	2.19507	1.77475	1.84311	145	1.74397	1.4173	2.27655	2.93108	1.72509	1.64254	1.82594	1.29699	1.95362	1.64617
		146	2.3721	1.86243	3.35068	3.79022	1.74299	2.51609	2.48996	2.4988	3.21795	2.62243	1.84265	2.21981	2.63863	2.25077	2.70873	1.65083	2.04771	3.13393	3.03523	2.48887	146	1.80216	1.55254	1.36311	1.61732	1.37782	1.33306	1.4835	1.82714	1.59004	1.51098	1.39613	1.67082	2.03813	1.67435	1.78129	146	1.67323	1.34565	2.15993	2.70495	1.64458	1.57873	1.70517	1.27053	1.79739	1.5838
		147	2.5884	1.89009	3.2063	3.80797	1.73477	2.55278	2.47184	2.64144	3.20303	2.47599	1.99341	2.2596	2.81286	2.39377	2.73231	1.75768	2.11875	3.19805	3.21913	2.61832	147	1.6977	1.48288	1.35722	1.551	1.31948	1.33906	1.39448	1.70057	1.53378	1.43597	1.38251	1.59312	1.89478	1.59233	1.72643	147	1.63406	1.27254	2.07769	2.481	1.62608	1.48972	1.69126	1.21886	1.67779	1.5464
		148	2.72827	1.8476	2.99114	3.73253	1.65703	2.46833	2.36013	2.6849	3.04819	2.3202	2.12066	2.2113	2.84771	2.33733	2.61013	1.78247	2.10693	3.14614	3.21888	2.62328	148	1.62515	1.38295	1.32148	1.44647	1.25994	1.31738	1.32821	1.61563	1.4889	1.4382	1.31218	1.52963	1.7704	1.53722	1.66839	148	1.57157	1.23879	1.99063	2.22104	1.57401	1.38287	1.57696	1.18949	1.5874	1.50143
		149	2.84629	1.80314	2.82801	3.38394	1.60333	2.36455	2.2335	2.59598	2.83572	2.17315	2.11515	2.22519	2.87632	2.3073	2.48929	1.81976	2.08819	3.06749	3.16962	2.61673	149	1.50365	1.3514	1.30989	1.39805	1.19496	1.26945	1.26141	1.58021	1.46142	1.45003	1.30942	1.5185	1.68216	1.52719	1.65067	149	1.56733	1.20003	1.88452	1.99504	1.51919	1.33479	1.48953	1.15532	1.53089	1.46484
		150	2.94437	1.81317	2.47408	3.10842	1.54857	2.28509	2.13348	2.52363	2.58832	2.03002	2.16321	2.16325	2.75813	2.43549	2.39692	1.82587	2.01833	2.96419	3.10686	2.54859	150	1.52949	1.34654	1.36574	1.35756	1.16119	1.27523	1.24234	1.61436	1.43439	1.4964	1.28068	1.48998	1.62863	1.51012	1.6709	150	1.56872	1.2054	1.81785	1.86881	1.49186	1.31656	1.46218	1.10814	1.48463	1.43658
[truncated: 27 more columns]

## Sheet: Figure 2e-f
Figure 2e-f
SET1	hours in constant light (h)	48	51	54	57	60	63	66	69	72	75	78	81	84	87	90	93	96			hours in constant light (h)	2^(-deltaCt) in Col-0			average	SD	2^(-deltaCt) in ubp12-1			average	SD	2^(-deltaCt) in ubp13-1			average	SD	2^(-deltaCt) in gi-2			average	SD	2^(-deltaCt) in gi-2/ubp12-1			average	SD	2^(-deltaCt) in gi-2/ubp13-1
Col-0	Ct of IPP2	23.0863	23.4603	23.1951	23.3811	23.4804	23.6862	23.4113	22.5307	24.0951	25.2891	23.8779	23.7595	24.4935	25.0997	23.5176	23.5117	22.8552			48	2.56771	2.42126	2.26735	2.41877	0.150195	2.57595	3.07383	3.02475	2.89151	0.274382	2.81778	3.38529	3.1056	3.10289	0.283767	0.620744	0.927145	0.957095	0.834995	0.18615	0.587882	0.702641	0.776869	0.689131	0.0952151	1.25356	1.80788	1.82778
	Ct of CCA1	21.7606	22.193	23.4458	26.1957	27.3153	26.8145	24.8364	22.1762	21.982	23.1718	24.1529	25.8479	27.8499	26.6652	24.1427	22.6784	22.3444			51	2.00375	1.92204	2.18626	2.03735	0.13528	1.95822	2.0803	1.98533	2.00795	0.064107	2.32214	1.91759	2.176	2.13858	0.204857	0.126562	0.242469	0.204829	0.191287	0.0591283	0.183114	0.231881	0.257127	0.224041	0.0376242	0.602352	0.813299	0.882703
	deltaCt= (Ct of CCA1-Ct of IPP2)	-1.32571	-1.2673	0.250729	2.81457	3.83492	3.12834	1.42511	-0.354484	-2.11316	-2.11734	0.274962	2.08838	3.35646	1.56552	0.625155	-0.833248	-0.510896			54	1.00612	1.02816	1.07067	1.03498	0.0328106	0.337501	0.299896	0.30797	0.315122	0.0197965	0.897248	1.21146	1.1369	1.08187	0.164176	0.05916	0.067977	0.093587	0.0735747	0.0178831	0.087548	0.112644	0.142274	0.114155	0.0273943	0.213668	0.276783	0.347802
	2^(-deltaCt)	2.50656	2.4071	0.840472	0.142144	0.0700769	0.11436	0.372391	1.27853	4.32638	4.33894	0.826472	0.235144	0.0976351	0.337856	0.64835	1.78169	1.42494			57	0.178255	0.187201	0.184793	0.183416	0.00462916	0.239403	0.237987	0.248235	0.241875	0.00555324	0.132974	0.21201	0.226973	0.190652	0.0505081	0.18831	0.178579	0.265242	0.21071	0.0474758	0.070749	0.098404	0.099879	0.0896773	0.016409	0.050813	0.070833	0.091993
																					60	0.08719	0.098111	0.088972	0.0914243	0.00585897	0.127047	0.136488	0.130207	0.131247	0.00480571	0.101325	0.163548	0.150883	0.138585	0.0328839	0.543419	0.891205	0.67542	0.703348	0.175567	0.20013	0.255131	0.273499	0.24292	0.0381783	0.091334	0.129006	0.160836
																					63	0.07439	0.066753	0.079072	0.073405	0.00621829	0.679811	0.556614	0.593174	0.609866	0.063272	0.332751	0.249899	0.304061	0.29557	0.0420735	0.747907	1.12984	1.19176	1.02317	0.240385	0.574596	0.757384	0.780314	0.704098	0.112737	0.332345	0.456628	0.599916
																					66	0.214027	0.283198	0.318729	0.271985	0.0532441	1.61403	1.66043	2.09757	1.79068	0.266789	1.04756	1.82593	2.08456	1.65268	0.53977	1.38496	1.17917	2.3085	1.62421	0.601477	0.662016	1.25191	1.09853	1.00415	0.306061	0.422832	0.669931	0.876224
SET1	hours in constant light (h)	48	51	54	57	60	63	66	69	72	75	78	81	84	87	90	93	96			69	1.43928	1.66753	1.42265	1.50982	0.136836	2.28262	2.46714	2.13431	2.29469	0.166742	0.68487	2.41978	2.65328	1.91931	1.07541	1.05689	0.571852	1.20729	0.945343	0.332079	0.781951	1.17173	1.09283	1.0155	0.206072	0.530559	0.922879	0.971444
ubp12-1	Ct of IPP2	23.8598	23.4431	23.2067	23.7891	23.3778	23.8453	23.919	22.7315	25.2554	24.1793	23.5004	23.7211	24.3606	25.6602	23.5192	23.2566	23.3739			72	2.52804	2.45859	2.5366	2.50774	0.0427861	2.6343	2.47399	2.63077	2.57969	0.0915495	4.04338	3.04052	2.85808	3.31399	0.638223	0.243096	0.418158	0.347446	0.336233	0.088068	0.325653	0.385512	0.42028	0.377148	0.0478647	1.14926	1.58954	1.84161
	Ct of CCA1	22.007	23.0496	24.9141	25.7206	25.519	23.4315	22.5029	21.6071	23.1258	24.1973	25.5754	25.96	24.5726	23.5089	22.2498	22.181	22.6463			75	2.36615	1.17516	1.28064	1.60731	0.659281	0.73642	0.749547	0.840355	0.775441	0.0565993	1.35272	1.32507	1.43464	1.37081	0.0569803	0.142588	0.154346	0.205543	0.167492	0.0334732	0.14452	0.174324	0.196287	0.17171	0.0259823	0.539827	0.685908	1.03857
	deltaCt= (Ct of CCA1-Ct of IPP2)	-1.85275	-0.393449	1.70748	1.93147	2.14115	-0.413785	-1.4161	-1.12441	-2.12962	0.0179994	2.07501	2.23892	0.212024	-2.15126	-1.26939	-1.07566	-0.727583			78	0.664772	0.640169	0.664388	0.656443	0.014095	0.124963	0.129075	0.139304	0.131114	0.00738473	0.934098	0.824609	0.79714	0.851949	0.0724567	0.441561	0.405015	0.615867	0.487481	0.112677	0.113348	0.13625	0.145427	0.131675	0.0165216	0.231076	0.307809	0.403886
	2^(-deltaCt)	3.61188	1.31353	0.306194	0.262161	0.2267	1.33218	2.66862	2.18013	4.37602	0.987601	0.237335	0.211844	0.863325	4.44217	2.4106	2.10768	1.65586			81	0.210038	0.212471	0.210606	0.211038	0.00127281	0.54929	0.701166	0.652443	0.6343	0.0775465	0.264469	0.199461	0.212252	0.225394	0.034439	0.773135	0.585912	0.880996	0.746681	0.14931	0.107069	0.12686	0.139385	0.124438	0.0162936	0.202341	0.244737	0.355685
																					84	0.077109	0.08072	0.08219	0.0800063	0.0026146	0.761656	0.991992	1.12725	0.960301	0.184848	0.553592	0.43773	0.451198	0.48084	0.0633639	0.722902	1.17495	1.31126	1.0697	0.307974	0.513802	0.632123	0.667094	0.60434	0.080334	0.272434	0.355927	0.547942
																					87	0.235249	0.196499	0.235645	0.222464	0.0224875	1.49874	1.47545	1.60952	1.5279	0.0716355	0.919949	0.569564	0.672706	0.72074	0.180063	0.876717	1.49658	1.08278	1.15202	0.315679	0.791243	1.04597	1.03423	0.957149	0.143799	0.380579	0.473547	0.80597
																					90	0.532054	0.597205	0.664518	0.597926	0.0662349	1.63474	1.98952	2.2953	1.97319	0.330581	1.25739	1.20294	1.26798	1.24277	0.0348975	0.670759	1.43411	0.945634	1.01683	0.386625	0.714236	0.962429	1.01929	0.898652	0.16222	0.635516	0.907975	1.67422
SET1	hours in constant light (h)	48	51	54	57	60	63	66	69	72	75	78	81	84	87	90	93	96			93	1.40662	1.58551	1.58637	1.52616	0.103526	2.46427	2.9781	2.92719	2.78985	0.283108	2.26584	2.46044	2.39852	2.37493	0.0994186	0.303186	0.402178	0.433667	0.379677	0.0680885	0.523043	0.672388	0.648127	0.614519	0.0801442	1.02329	1.38827	1.54909
ubp13-1	Ct of IPP2	22.7954	23.2836	23.5429	23.3016	22.6971	22.5409	22.8082	23.0956	23.163	22.3742	23.0529	22.8323	23.5248	23.441	23.0602	23.2203	23.1847			96	1.68229	1.65451	2.00108	1.77929	0.192573	1.08435	1.8484	1.60163	1.51146	0.389923	1.58674	1.65451	1.43761	1.55962	0.110961	0.166767	0.236506	0.294446	0.232573	0.0639303	0.436938	0.228984	0.432818	0.366247	0.118891	0.585364	0.66882	0.927273
	Ct of CCA1	21.2971	22.4535	23.5097	25.8243	25.5228	24.2602	22.084	21.8323	21.5812	21.9774	23.4108	25.1236	24.7473	23.9447	22.8737	22.0703	22.4344
	deltaCt= (Ct of CCA1-Ct of IPP2)	-1.49823	-0.830089	-0.0332368	2.52262	2.82578	1.71924	-0.724155	-1.26323	-1.58184	-0.396705	0.357882	2.29131	1.22251	0.503721	-0.186475	-1.14996	-0.750349
	2^(-deltaCt)	2.82495	1.7778	1.02331	0.174026	0.141044	0.303708	1.65193	2.40033	2.99351	1.3165	0.780309	0.20429	0.428536	0.705285	1.13798	2.21907	1.6822
SET1	hours in constant light (h)	48	51	54	57	60	63	66	69	72	75	78	81	84	87	90	93	96
gi-2	Ct of IPP2	23.4297	23.0209	22.8676	23.4206	22.9015	22.8506	23.4479	23.7427	23.5229	23.0919	23.7451	23.0952	22.382	22.9416	23.1166	22.6294	23.0314
	Ct of CCA1	24.1176	26.003	26.9468	25.8294	23.7814	23.2697	22.978	23.6629	25.5633	25.902	24.9244	23.4664	22.8501	23.1315	23.6927	24.3511	25.6155
	deltaCt= (Ct of CCA1-Ct of IPP2)	0.68793	2.98208	4.07924	2.40882	0.879863	0.419068	-0.469847	-0.0798259	2.0404	2.81008	1.17932	0.371207	0.468128	0.189817	0.576134	1.72173	2.58409
	2^(-deltaCt)	0.620744	0.126562	0.0591596	0.18831	0.543419	0.747907	1.38496	1.05689	0.243096	0.142588	0.441561	0.773135	0.722902	0.876717	0.670759	0.303186	0.166767
SET1	hours in constant light (h)	48	51	54	57	60	63	66	69	72	75	78	81	84	87	90	93	96
gi-2/ubp12-1	Ct of IPP2	23.766	21.2169	22.8706	22.63	22.9249	22.8274	22.261	23.9579	23.255	23.3367	23.0091	22.4758	23.1636	22.6754	22.5869	22.9191	22.675
	Ct of CCA1	24.5324	23.6661	26.3844	26.4511	25.2459	23.6268	22.856	24.3128	24.8736	26.1274	26.1503	25.6991	24.1243	23.0132	23.0724	23.8541	23.8695
	deltaCt= (Ct of CCA1-Ct of IPP2)	0.7664	2.44919	3.51379	3.82114	2.32099	0.799381	0.595063	0.354849	1.61859	2.79066	3.14117	3.22338	0.960716	0.337807	0.485527	0.934999	1.1945
	2^(-deltaCt)	0.587882	0.183114	0.0875475	0.0707493	0.20013	0.574596	0.662016	0.781951	0.325653	0.14452	0.113348	0.107069	0.513802	0.791243	0.714236	0.523043	0.436938
SET1	hours in constant light (h)	48	51	54	57	60	63	66	69	72	75	78	81	84	87	90	93	96
gi-2/ubp13-1	Ct of IPP2	23.4853	23.1382	22.8737	22.6743	22.2605	23.1428	22.7923	22.5985	23.8202	23.6794	23.2707	24.0341	23.4333	22.0132	22.4791	23.3462	22.8469
	Ct of CCA1	23.1592	23.8695	25.1003	26.9729	25.7132	24.7321	24.0341	23.5129	23.6195	24.5689	25.3843	26.3392	25.3093	23.407	23.1331	23.313	23.6195
	deltaCt= (Ct of CCA1-Ct of IPP2)	-0.326036	0.731321	2.22656	4.29867	3.45271	1.58924	1.24185	0.914414	-0.200711	0.889431	2.11356	2.30514	1.87602	1.39373	0.654001	-0.0332189	0.772593
	2^(-deltaCt)	1.25356	0.602352	0.213668	0.0508128	0.0913337	0.332345	0.422832	0.530559	1.14926	0.539827	0.231076	0.202341	0.272434	0.380579	0.635516	1.02329	0.585364
SET2	hours in constant light (h)	48	51	54	57	60	63	66	69	72	75	78	81	84	87	90	93	96
Col-0	Ct of IPP2	23.3325	23.1855	23.2646	23.7603	24.2378	23.6365	23.7266	23.795	23.3283	23.3046	23.1195	24.1735	23.7822	23.4659	23.5706	23.7352	23.2107
	Ct of CCA1	22.0567	22.2429	23.2245	26.1776	27.5872	27.5415	25.5467	23.0573	22.0304	23.0718	23.763	26.4082	27.4132	25.8133	24.3143	23.0703	22.4843
	deltaCt= (Ct of CCA1-Ct of IPP2)	-1.27576	-0.942636	-0.0400654	2.41734	3.34944	3.90503	1.82012	-0.737715	-1.29783	-0.232853	0.643476	2.23466	3.63093	2.34741	0.743701	-0.664943	-0.726403
	2^(-deltaCt)	2.42126	1.92204	1.02816	0.187201	0.0981109	0.0667527	0.283198	1.66753	2.45859	1.17516	0.640169	0.212471	0.08072	0.196499	0.597205	1.58551	1.65451
SET2	hours in constant light (h)	48	51	54	57	60	63	66	69	72	75	78	81	84	87	90	93	96
ubp12-1	Ct of IPP2	23.5187	23.984	23.4959	24.1721	23.4111	23.6295	23.7844	23.3727	24.4442	23.2441	23.2932	24.0687	24.1765	23.7152	23.37	23.9026	23.3186
	Ct of CCA1	21.8986	22.9272	25.2334	26.2432	26.2843	24.4747	23.0529	22.0699	23.1373	23.66	26.247	24.5809	24.1881	23.1541	22.3776	22.3282	22.4323
	deltaCt= (Ct of CCA1-Ct of IPP2)	-1.62004	-1.05679	1.73747	2.07105	2.87316	0.845252	-0.731557	-1.30284	-1.30684	0.41591	2.95372	0.512173	0.0115993	-0.561152	-0.992421	-1.57439	-0.886273
	2^(-deltaCt)	3.07383	2.0803	0.299896	0.237987	0.136488	0.556614	1.66043	2.46714	2.47399	0.749547	0.129075	0.701166	0.991992	1.47545	1.98952	2.9781	1.8484
SET2	hours in constant light (h)	48	51	54	57	60	63	66	69	72	75	78	81	84	87	90	93	96
ubp13-1	Ct of IPP2	22.96	23.4151	23.7746	23.5969	23.0626	22.7668	23.223	23.283	23.1712	22.459	23.131	22.8409	23.7205	23.5407	23.324	23.587	23.2107
	Ct of CCA1	21.2007	22.4758	23.4978	25.8347	25.6748	24.7674	22.3544	22.0081	21.5669	22.053	23.4093	25.1667	24.9124	24.3528	23.0575	22.2881	22.4843
	deltaCt= (Ct of CCA1-Ct of IPP2)	-1.75928	-0.939293	-0.276749	2.23779	2.61221	2.00059	-0.868628	-1.27487	-1.60432	-0.406067	0.278217	2.32582	1.19189	0.812071	-0.266565	-1.29891	-0.726403
	2^(-deltaCt)	3.38529	1.91759	1.21146	0.21201	0.163548	0.249899	1.82593	2.41978	3.04052	1.32507	0.824609	0.199461	0.43773	0.569564	1.20294	2.46044	1.65451
SET2	hours in constant light (h)	48	51	54	57	60	63	66	69	72	75	78	81	84	87	90	93	96
gi-2	Ct of IPP2	24.2732	23.3597	23.0579	23.037	22.9589	23.4767	23.2922	23.2112	24.1401	23.9749	23.9242	23.3803	24.134	24.0214	25.0046	24.0248	23.2891
	Ct of CCA1	24.3823	25.4038	26.9367	25.5224	23.1251	23.3006	23.0544	24.0175	25.398	26.6707	25.2281	24.1516	23.9014	23.4397	24.4845	25.3389	25.3691
	deltaCt= (Ct of CCA1-Ct of IPP2)	0.109133	2.04413	3.87881	2.48536	0.166171	-0.176113	-0.23777	0.806287	1.25788	2.69576	1.30395	0.771244	-0.232598	-0.581667	-0.520157	1.31409	2.08005
	2^(-deltaCt)	0.927145	0.242469	0.0679771	0.178579	0.891205	1.12984	1.17917	0.571852	0.418158	0.154346	0.405015	0.585912	1.17495	1.49658	1.43411	0.402178	0.236506
SET2	hours in constant light (h)	48	51	54	57	60	63	66	69	72	75	78	81	84	87	90	93	96
gi-2/ubp12-1	Ct of IPP2	24.0443	21.5444	23.2231	23.0577	23.3327	23.3822	23.0434	24.4784	23.5859	23.5885	23.2586	22.799	23.4704	23.1398	23.0579	23.3786	23.0436
	Ct of CCA1	24.5534	23.653	26.3733	26.4028	25.3034	23.7831	22.7193	24.2497	24.9611	26.1087	26.1343	25.7777	24.1321	23.075	23.1132	23.9513	25.1703
	deltaCt= (Ct of CCA1-Ct of IPP2)	0.50914	2.10855	3.15015	3.34514	1.97069	0.400904	-0.324129	-0.228636	1.37515	2.52016	2.87567	2.9787	0.661724	-0.0648448	0.0552479	0.572634	2.12668
	2^(-deltaCt)	0.702641	0.231881	0.112644	0.0984041	0.255131	0.757384	1.25191	1.17173	0.385512	0.174324	0.13625	0.12686	0.632123	1.04597	0.962429	0.672388	0.228984
SET2	hours in constant light (h)	48	51	54	57	60	63	66	69	72	75	78	81	84	87	90	93	96
gi-2/ubp13-1	Ct of IPP2	23.9115	23.357	23.1778	22.8479	22.5608	23.5844	23.3515	23.0835	24.0761	23.9447	23.5308	24.0428	23.6822	22.3091	22.9492	23.6938	23.1731
	Ct of CCA1	23.0572	23.6551	25.031	26.6674	25.5153	24.7153	23.9294	23.1992	23.4075	24.4886	25.2307	26.0735	25.1726	23.3875	23.0884	23.2206	23.7534
	deltaCt= (Ct of CCA1-Ct of IPP2)	-0.854297	0.298143	1.85317	3.81944	2.95449	1.13091	0.577916	0.115787	-0.668614	0.543913	1.69989	2.0307	1.49035	1.07842	0.139276	-0.473289	0.58031
	2^(-deltaCt)	1.80788	0.813299	0.276783	0.0708328	0.129006	0.456628	0.669931	0.922879	1.58954	0.685908	0.307809	0.244737	0.355927	0.473547	0.907975	1.38827	0.66882
SET3	hours in constant light (h)	48	51	54	57	60	63	66	69	72	75	78	81	84	87	90	93	96
Col-0	Ct of IPP2	23.4823	23.387	23.2689	23.5805	24.2261	23.6564	23.8261	24.0585	23.5096	23.7164	23.1774	24.2816	23.9772	23.7308	24.0076	24.0173	23.3584
	Ct of CCA1	22.3013	22.2586	23.1704	26.0165	27.7166	27.3171	25.4757	23.5499	22.1667	23.3595	23.7673	26.529	27.582	25.8161	24.5972	23.3516	22.3576
	deltaCt= (Ct of CCA1-Ct of IPP2)	-1.18101	-1.12847	-0.0985089	2.43602	3.49051	3.66069	1.6496	-0.508577	-1.3429	-0.356864	0.589901	2.24738	3.60489	2.08531	0.589619	-0.665725	-1.00078
	2^(-deltaCt)	2.26735	2.18626	1.07067	0.184793	0.0889718	0.0790721	0.318729	1.42265	2.5366	1.28064	0.664388	0.210606	0.0821902	0.235645	0.664518	1.58637	2.00108
SET3	hours in constant light (h)	48	51	54	57	60	63	66	69	72	75	78	81	84	87	90	93	96
ubp12-1	Ct of IPP2	23.452	23.7904	23.495	24.078	23.2532	23.5271	23.9313	23.5031	24.6099	23.5695	23.5632	24.3038	24.5436	23.7926	23.6747	24.1154	23.2484
	Ct of CCA1	21.8552	22.801	25.1941	26.0882	26.1943	24.2805	22.8626	22.4093	23.2144	23.8204	26.4069	24.9198	24.3708	23.106	22.476	22.5658	22.5689
	deltaCt= (Ct of CCA1-Ct of IPP2)	-1.59681	-0.98938	1.69914	2.01022	2.94112	0.753473	-1.06872	-1.09377	-1.39549	0.250929	2.84369	0.616076	-0.172814	-0.686628	-1.19868	-1.54952	-0.67954
	2^(-deltaCt)	3.02475	1.98533	0.30797	0.248235	0.130207	0.593174	2.09757	2.13431	2.63077	0.840355	0.139304	0.652443	1.12726	1.60952	2.2953	2.92719	1.60163
SET3	hours in constant light (h)	48	51	54	57	60	63	66	69	72	75	78	81	84	87	90	93	96
ubp13-1	Ct of IPP2	23.2118	23.6407	23.737	23.3295	23.4368	22.7712	23.4767	23.4883	23.0697	22.325	23.1323	23.0859	23.7259	23.569	23.412	23.471	23.0762
	Ct of CCA1	21.5769	22.519	23.5519	25.4689	26.1653	24.4888	22.417	22.0806	21.5547	21.8044	23.4594	25.322	24.874	24.1409	23.0695	22.2089	22.5525
	deltaCt= (Ct of CCA1-Ct of IPP2)	-1.63487	-1.12168	-0.185104	2.13941	2.7285	1.71757	-1.05975	-1.40778	-1.51504	-0.520687	0.327094	2.23615	1.14817	0.571952	-0.342531	-1.26215	-0.523676
	2^(-deltaCt)	3.1056	2.176	1.1369	0.226973	0.150883	0.304061	2.08456	2.65328	2.85808	1.43464	0.79714	0.212252	0.451198	0.672706	1.26798	2.39852	1.43761
SET3	hours in constant light (h)	48	51	54	57	60	63	66	69	72	75	78	81	84	87	90	93	96
gi-2	Ct of IPP2	24.0298	23.2992	23.0917	23.5765	23.0312	23.058	24.0273	24.2013	24.0412	23.4725	24.205	23.4015	23.5913	22.7427	23.7895	23.1471	24.0504
	Ct of CCA1	24.093	25.5867	26.5092	25.4912	23.5973	22.8049	22.8203	23.9295	25.5663	25.755	24.9043	23.5843	23.2003	22.628	23.8702	24.3524	25.8144
	deltaCt= (Ct of CCA1-Ct of IPP2)	0.0632664	2.28751	3.41754	1.91462	0.566142	-0.253095	-1.20695	-0.271769	1.52514	2.28249	0.699309	0.182793	-0.39095	-0.114735	0.0806457	1.20534	1.76393
	2^(-deltaCt)	0.957095	0.204829	0.0935873	0.265242	0.67542	1.19176	2.3085	1.20729	0.347446	0.205543	0.615867	0.880996	1.31126	1.08278	0.945634	0.433667	0.294446
SET3	hours in constant light (h)	48	51	54	57	60	63	66	69	72	75	78	81	84	87	90	93	96
gi-2/ubp12-1	Ct of IPP2	24.0724	21.4453	23.1356	23.2277	23.3671	23.3195	22.893	24.4869	23.529	23.6812	23.3888	22.9005	23.6267	23.2283	23.1993	23.2989	23.9345
	Ct of CCA1	24.4367	23.4048	25.9488	26.5513	25.2375	23.6773	22.7574	24.3589	24.7795	26.0301	26.1705	25.7433	24.2107	23.1797	23.1717	23.9246	25.1427
	deltaCt= (Ct of CCA1-Ct of IPP2)	0.364257	1.95945	2.81325	3.32367	1.87039	0.357873	-0.13557	-0.128067	1.25058	2.34897	2.78163	2.84285	0.584039	-0.0485594	-0.0275657	0.625653	1.20817
	2^(-deltaCt)	0.776869	0.257127	0.142274	0.0998795	0.273499	0.780314	1.09853	1.09283	0.42028	0.196287	0.145427	0.139385	0.667094	1.03423	1.01929	0.648127	0.432818
SET3	hours in constant light (h)	48	51	54	57	60	63	66	69	72	75	78	81	84	87	90	93	96
gi-2/ubp13-1	Ct of IPP2	23.6599	23.3412	25.0093	24.8639	24.809	25.6273	25.0334	23.1528	24.0627	26.7184	26.5862	27.086	26.5201	25.1185	25.8236	23.806	23.6954
	Ct of CCA1	22.7898	23.5212	26.533	28.3062	27.4454	26.3645	25.224	23.1946	23.1817	26.6638	27.8942	28.5773	27.388	25.4297	25.0801	23.1746	23.8044
	deltaCt= (Ct of CCA1-Ct of IPP2)	-0.870093	0.180001	1.52366	3.44234	2.63634	0.737167	0.190629	0.041798	-0.880965	-0.0545942	1.30798	1.49133	0.867905	0.311202	-0.743488	-0.631425	0.108935
	2^(-deltaCt)	1.82778	0.882703	0.347802	0.0919927	0.160836	0.599916	0.876224	0.971444	1.84161	1.03857	0.403886	0.355685	0.547942	0.80597	1.67422	1.54909	0.927273
[truncated: 2 more columns]

## Sheet: Figure 2g-h
Figure 2g-h
SET1	hours in constant light (h)	48	51	54	57	60	63	66	69	72	75	78	81	84	87	90	93	96			hours in constant light (h)	2^(-deltaCt) in Col-0			average	SD	2^(-deltaCt) in ubp12-1			average	SD	2^(-deltaCt) in ubp13-1			average	SD	2^(-deltaCt) in ztl-4			average	SD	2^(-deltaCt) in ztl-4/ubp12-1			average	SD	2^(-deltaCt) in ztl-4/ubp13-1
Col-0	Ct of IPP2	22.3585	23.2205	22.9723	22.1963	22.8981	22.1253	23.0725	23.0467	22.8759	22.7802	23.0886	22.894	22.2695	22.6345	22.5718	22.5905	23.2526			48	2.95824	3.3877	2.94227	3.09607	0.252683	3.35739	3.3041	3.4136	3.35836	0.054755	3.42482	3.42803	3.64579	3.49955	0.126662	1.46005	1.46107	1.27611	1.39908	0.106493	1.27622	1.64439	1.15415	1.35825	0.255211	1.73461	1.46746	1.45855
	Ct of CCA1	20.7938	22.0777	22.8769	24.1848	26.6641	24.9932	24.0254	22.1777	21.3444	21.926	23.164	25.4678	25.632	24.8332	22.6322	21.6874	22.0457			51	2.20809	2.91467	2.1263	2.41635	0.433489	1.23296	1.31846	1.14191	1.23111	0.0882891	1.76567	1.73802	1.84015	1.78128	0.0528243	1.76288	1.75312	1.67288	1.72963	0.0493829	2.5727	2.36819	2.3397	2.42686	0.127098	1.97626	2.03401	1.77978
	deltaCt= (Ct of CCA1-Ct of IPP2)	-1.56474	-1.1428	-0.095361	1.98849	3.76595	2.86789	0.952926	-0.868921	-1.5315	-0.854209	0.0754242	2.57382	3.36253	2.19869	0.0603655	-0.903059	-1.20689			54	1.06833	0.680045	1.13655	0.961643	0.246245	0.387933	0.420588	0.385556	0.398026	0.0195757	0.618844	0.756905	0.657521	0.677757	0.0712202	2.37814	1.79791	1.80798	1.99467	0.332128	1.93469	2.15836	1.54707	1.88004	0.309285	2.29797	1.89218	2.16492
	2^(-deltaCt)	2.95824	2.20809	1.06833	0.252002	0.0735081	0.136987	0.516584	1.8263	2.89087	1.80777	0.949063	0.167958	0.0972246	0.217835	0.959021	1.87003	2.30839			57	0.252002	0.163624	0.253013	0.22288	0.0513194	0.166354	0.1267	0.14226	0.145105	0.0199795	0.143228	0.123456	0.14168	0.136121	0.0109958	1.48663	1.51993	1.1086	1.37172	0.228478	0.993608	1.05377	0.840966	0.962781	0.1097	1.14537	0.97191	1.02365
																					60	0.073508	0.087443	0.076442	0.079131	0.00734637	0.214815	0.188571	0.212182	0.205189	0.014452	0.110568	0.142883	0.109781	0.121077	0.0188884	1.29398	0.897817	1.08037	1.09072	0.198287	0.718813	0.489038	0.527899	0.578583	0.122987	0.468037	0.438459	0.435901
																					63	0.136987	0.138631	0.15095	0.142189	0.00763136	0.914713	0.885386	0.965712	0.921937	0.0406473	0.572061	0.204169	0.513457	0.429896	0.197669	0.444357	0.354742	0.33088	0.37666	0.0598293	0.292016	0.158376	0.231956	0.227449	0.0669339	0.173379	0.238605	0.138606
																					66	0.516584	0.584315	0.4927	0.5312	0.0475241	2.31285	1.98576	2.23668	2.17843	0.171149	0.888575	0.976698	0.951465	0.938913	0.0453827	0.274097	0.199801	0.212403	0.228767	0.0397594	0.286044	0.265793	0.245946	0.265928	0.0200493	0.324565	0.312692	0.284978
SET1	hours in constant light (h)	48	51	54	57	60	63	66	69	72	75	78	81	84	87	90	93	96			69	1.8263	1.54481	1.76009	1.7104	0.147177	2.48807	2.29419	2.67432	2.48553	0.190077	1.76144	1.83184	1.88832	1.8272	0.0635641	0.252122	0.203397	0.231279	0.228933	0.0244471	0.462986	0.547903	0.423059	0.477983	0.0637588	0.791953	0.610275	0.757643
ubp12-1	Ct of IPP2	22.481	23.1774	22.5454	23.1768	22.4328	23.0927	23.0554	22.9012	23.4126	22.2898	22.9995	23.5726	23.064	21.7825	22.5888	23.824	23.0707			72	2.89086	3.3303	2.88524	3.03547	0.255344	2.32286	1.80138	2.41749	2.18058	0.331783	2.60119	3.01593	2.64042	2.75251	0.228968	0.96021	0.776861	0.851226	0.862766	0.0922176	1.30081	1.60079	1.20066	1.36742	0.208216	1.34586	1.4928	1.07887
	Ct of CCA1	20.7336	22.8752	23.9115	25.7645	24.6517	23.2213	21.8457	21.5861	22.1967	23.2501	25.78	24.8649	23.5002	21.4105	21.837	22.2554	23.1143			75	1.80777	2.03085	1.77725	1.87196	0.138447	0.513928	0.508272	0.528546	0.516915	0.0104619	1.49123	1.79805	1.49115	1.59348	0.177165	1.33771	0.875489	1.18602	1.13307	0.235616	1.7071	1.37131	1.64164	1.57335	0.178008	1.65859	1.28689	1.37145
	deltaCt= (Ct of CCA1-Ct of IPP2)	-1.74734	-0.302129	1.36612	2.58767	2.21883	0.128609	-1.20967	-1.31503	-1.2159	0.960361	2.78051	1.29229	0.436224	-0.371911	-0.751845	-1.56858	0.0435867			78	0.949063	0.74333	1.00849	0.900295	0.139145	0.14554	0.162414	0.145556	0.15117	0.00973759	0.618025	0.633057	0.607969	0.619684	0.012626	1.93045	1.98698	1.56839	1.82861	0.227119	1.86168	2.02872	1.49706	1.79582	0.271876	2.37059	2.26847	1.89689
	2^(-deltaCt)	3.35739	1.23296	0.387933	0.166354	0.214815	0.914713	2.31285	2.48808	2.32286	0.513928	0.14554	0.408303	0.739067	1.29407	1.68394	2.96612	0.97024			81	0.167958	0.236897	0.19773	0.200862	0.034576	0.408303	0.544669	0.424203	0.459058	0.074566	0.128626	0.180076	0.126188	0.144963	0.0304329	1.53874	1.70924	1.36543	1.5378	0.171903	1.36335	1.17705	1.08859	1.20966	0.14025	1.34998	1.13675	1.23709
																					84	0.097225	0.083779	0.096015	0.0923397	0.0074384	0.739067	0.54302	0.716642	0.666243	0.107302	0.304847	0.250171	0.276299	0.277106	0.0273469	1.50125	1.52356	1.27931	1.43471	0.135038	1.00788	0.676029	0.838658	0.840856	0.165937	0.758219	0.568498	0.654699
																					87	0.217835	0.214428	0.211698	0.214654	0.00307472	1.29407	1.40916	1.14166	1.28163	0.134182	0.761173	0.549096	0.699434	0.669901	0.109079	0.655703	0.556475	0.553299	0.588492	0.0582278	0.362714	0.275594	0.293059	0.310456	0.0460918	0.258223	0.282541	0.247514
																					90	0.959021	0.792021	0.918284	0.889775	0.0870736	1.68394	1.44633	1.69733	1.6092	0.141212	1.2142	1.61928	1.23651	1.35666	0.227706	0.474593	0.414413	0.448454	0.44582	0.0301763	0.448945	0.380783	0.399932	0.409887	0.0351545	0.307665	0.377086	0.295571
SET1	hours in constant light (h)	48	51	54	57	60	63	66	69	72	75	78	81	84	87	90	93	96			93	1.87003	2.08979	2.17813	2.04598	0.158654	2.96612	2.43358	3.23827	2.87932	0.409308	2.4374	1.73982	2.46209	2.21311	0.41006	0.420025	0.252388	0.377656	0.350023	0.0871678	0.544596	0.52648	0.476259	0.515778	0.0354031	0.684797	0.413568	0.571418
ubp13-1	Ct of IPP2	23.0243	23.0241	23.2652	23.0943	22.4348	23.3124	22.7064	22.853	23.3326	23.5787	23.1818	23.3772	23.1161	23.3073	23.0324	23.127	22.7019			96	2.30839	2.44727	2.29477	2.35014	0.0843889	0.97024	0.626807	0.976458	0.857835	0.2001	3.04955	2.46297	2.84353	2.78535	0.297588	0.330563	0.306769	0.294554	0.310629	0.0183121	0.793545	0.711099	0.657991	0.720878	0.0683041	1.19402	0.929294	0.9963
	Ct of CCA1	21.2482	22.2038	23.9576	25.8979	25.6117	24.1182	22.8768	22.0362	21.9535	23.0022	23.876	26.3359	24.83	23.7011	22.7524	21.8417	21.0933
	deltaCt= (Ct of CCA1-Ct of IPP2)	-1.77603	-0.820216	0.692353	2.80361	3.17699	0.805759	0.170435	-0.816757	-1.37917	-0.576506	0.694262	2.95875	1.71385	0.393703	-0.280001	-1.28534	-1.6086
	2^(-deltaCt)	3.42482	1.76567	0.618844	0.143228	0.110568	0.572061	0.888575	1.76144	2.60119	1.49123	0.618025	0.128626	0.304847	0.761173	1.2142	2.4374	3.04955
SET1	hours in constant light (h)	48	51	54	57	60	63	66	69	72	75	78	81	84	87	90	93	96
ztl-4	Ct of IPP2	22.7166	23.032	23.3837	23.6836	22.7299	23.1006	22.8026	23.1399	23.0141	23.0932	23.6182	22.9355	23.2705	23.4428	22.7423	23.1244	23.2493
	Ct of CCA1	22.1705	22.2141	22.1339	23.1115	22.3581	24.2708	24.6698	25.1277	23.0726	22.6734	22.6693	22.3137	22.6843	24.0517	23.8175	24.3759	24.8463
	deltaCt= (Ct of CCA1-Ct of IPP2)	-0.54602	-0.817931	-1.24983	-0.572045	-0.371821	1.17021	1.86724	1.98781	0.0585787	-0.419768	-0.948939	-0.621753	-0.586166	0.608885	1.07524	1.25145	1.597
	2^(-deltaCt)	1.46005	1.76288	2.37814	1.48663	1.29399	0.444357	0.274097	0.252122	0.96021	1.33771	1.93045	1.53874	1.50125	0.655703	0.474593	0.420025	0.330563
SET1	hours in constant light (h)	48	51	54	57	60	63	66	69	72	75	78	81	84	87	90	93	96
ztl-4/ubp12-1	Ct of IPP2	22.8443	23.2338	23.3539	22.2108	22.9762	23.3937	23.065	22.1072	22.5437	23.0828	22.5756	22.5877	23.784	23.3932	23.1762	22.7912	23.221
	Ct of CCA1	22.4924	21.8705	22.4018	22.2201	23.4525	25.1696	24.8707	23.2182	22.1643	22.3113	21.679	22.1406	23.7727	24.8563	24.3316	23.668	23.5546
	deltaCt= (Ct of CCA1-Ct of IPP2)	-0.351873	-1.36328	-0.952099	0.00925092	0.476312	1.77588	1.80569	1.11096	-0.379405	-0.771548	-0.896603	-0.447153	-0.0113261	1.46309	1.15539	0.876741	0.333616
	2^(-deltaCt)	1.27622	2.5727	1.93469	0.993608	0.718813	0.292016	0.286044	0.462986	1.30081	1.7071	1.86168	1.36335	1.00788	0.362714	0.448945	0.544596	0.793545
SET1	hours in constant light (h)	48	51	54	57	60	63	66	69	72	75	78	81	84	87	90	93	96
ztl-4/ubp13-1	Ct of IPP2	22.8217	23.1425	23.4082	23.2043	23.0634	23.3937	22.7971	22.9037	23.1997	22.9809	23.2941	23.3431	23.9049	23.482	23.4724	23.6271	23.3979
	Ct of CCA1	22.0271	22.1597	22.2079	23.0085	24.1587	25.9217	24.4205	23.2402	22.7711	22.2509	22.0489	22.9102	24.3042	25.4353	25.173	24.1734	23.1421
	deltaCt= (Ct of CCA1-Ct of IPP2)	-0.794615	-0.982769	-1.20036	-0.195819	1.09531	2.528	1.62342	0.336514	-0.428525	-0.72996	-1.24525	-0.432935	0.399314	1.95331	1.70057	0.546253	-0.255827
	2^(-deltaCt)	1.73461	1.97625	2.29797	1.14537	0.468037	0.173379	0.324565	0.791953	1.34586	1.65859	2.37059	1.34998	0.758219	0.258223	0.307665	0.684797	1.19402
SET2	hours in constant light (h)	48	51	54	57	60	63	66	69	72	75	78	81	84	87	90	93	96
Col-0	Ct of IPP2	23.2025	23.0646	22.5321	21.4011	23.2081	22.8379	23.0539	23.1773	23.6117	22.3178	23.554	23.2462	23.2408	23.5579	23.3222	23.4309	23.5559
	Ct of CCA1	21.4422	21.5212	23.0884	24.0127	26.7236	25.6886	23.8291	22.5499	21.8761	21.2957	23.982	25.3238	26.8181	25.7793	23.6586	22.3675	22.2647
	deltaCt= (Ct of CCA1-Ct of IPP2)	-1.7603	-1.54333	0.556298	2.61155	3.51552	2.85068	0.775181	-0.627427	-1.73565	-1.02208	0.427926	2.07767	3.57728	2.22144	0.33639	-1.06336	-1.29117
	2^(-deltaCt)	3.3877	2.91467	0.680045	0.163624	0.0874429	0.138631	0.584315	1.54481	3.3303	2.03085	0.74333	0.236897	0.0837785	0.214428	0.792021	2.08979	2.44727
SET2	hours in constant light (h)	48	51	54	57	60	63	66	69	72	75	78	81	84	87	90	93	96
ubp12-1	Ct of IPP2	23.5218	23.5536	23.4589	23.1668	22.4365	23.0762	23.2743	23.3412	23.4785	24.1503	22.6209	24.0323	23.4897	22.8302	22.8369	23.7344	23.8613
	Ct of CCA1	21.7975	23.1547	24.7084	26.1473	24.8433	23.2519	22.2846	22.1432	22.6294	25.1267	25.2432	24.9088	24.3707	22.3354	22.3046	22.4513	24.5352
	deltaCt= (Ct of CCA1-Ct of IPP2)	-1.72426	-0.39885	1.24952	2.98051	2.40682	0.175622	-0.98969	-1.19799	-0.849104	0.976328	2.62226	0.876548	0.880922	-0.494833	-0.532392	-1.28308	0.673907
	2^(-deltaCt)	3.3041	1.31846	0.420588	0.1267	0.188571	0.885386	1.98576	2.29419	1.80138	0.508272	0.162414	0.544669	0.54302	1.40916	1.44633	2.43358	0.626807
SET2	hours in constant light (h)	48	51	54	57	60	63	66	69	72	75	78	81	84	87	90	93	96
ubp13-1	Ct of IPP2	23.2508	23.443	24.1545	23.6387	23.0629	22.8946	23.059	22.8621	23.8091	23.5647	23.9514	23.8392	23.6131	23.5368	23.3731	23.1899	23.6732
	Ct of CCA1	21.4734	22.6455	24.5563	26.6566	25.87	25.1868	23.093	21.9889	22.2165	22.7183	24.611	26.3125	25.6121	24.4017	22.6778	22.3909	22.3728
	deltaCt= (Ct of CCA1-Ct of IPP2)	-1.77738	-0.797445	0.401816	3.01793	2.8071	2.29216	0.0340152	-0.873292	-1.5926	-0.846432	0.659592	2.47332	1.99902	0.86487	-0.695349	-0.79894	-1.3004
	2^(-deltaCt)	3.42803	1.73802	0.756905	0.123456	0.142883	0.204169	0.976698	1.83184	3.01593	1.79805	0.633057	0.180076	0.250171	0.549096	1.61928	1.73982	2.46297
SET2	hours in constant light (h)	48	51	54	57	60	63	66	69	72	75	78	81	84	87	90	93	96
ztl-4	Ct of IPP2	23.0407	22.9654	23.3795	23.0962	24.8406	22.8842	23.3416	22.5542	23.1758	22.8435	23.1994	23.3979	24.0251	23.4555	23.2779	23.4661	23.5361
	Ct of CCA1	22.4937	22.1554	22.5332	22.4922	24.9961	24.3793	25.6649	24.8518	23.5401	23.0354	22.2088	22.6246	23.4176	24.3012	24.5488	25.4524	25.2408
	deltaCt= (Ct of CCA1-Ct of IPP2)	-0.54702	-0.809926	-0.84632	-0.604005	0.155506	1.49516	2.32336	2.29763	0.364271	0.191839	-0.990575	-0.773351	-0.607446	0.84561	1.27086	1.98628	1.70477
	2^(-deltaCt)	1.46106	1.75312	1.79791	1.51993	0.897817	0.354742	0.199801	0.203397	0.776861	0.875489	1.98698	1.70924	1.52356	0.556475	0.414413	0.252388	0.306769
SET2	hours in constant light (h)	48	51	54	57	60	63	66	69	72	75	78	81	84	87	90	93	96
ztl-4/ubp12-1	Ct of IPP2	22.6254	22.4745	23.5653	24.0217	23.3221	23.2811	23.1769	23.0333	23.0695	23.2705	23.4667	23.5834	23.354	22.3411	23.1486	23.4279	23.6626
	Ct of CCA1	21.9079	21.2307	22.4553	23.9462	24.3541	25.9397	25.0886	23.9013	22.3907	22.8149	22.4462	23.3482	23.9188	24.2005	24.5415	24.3534	24.1545
	deltaCt= (Ct of CCA1-Ct of IPP2)	-0.717556	-1.24379	-1.10994	-0.0755593	1.03198	2.65857	1.91163	0.868007	-0.678783	-0.455553	-1.02057	-0.235173	0.564844	1.85938	1.39296	0.925549	0.491878
	2^(-deltaCt)	1.64439	2.36819	2.15836	1.05377	0.489038	0.158376	0.265793	0.547903	1.60079	1.37131	2.02872	1.17705	0.676029	0.275594	0.380783	0.52648	0.711099
SET2	hours in constant light (h)	48	51	54	57	60	63	66	69	72	75	78	81	84	87	90	93	96
ztl-4/ubp13-1	Ct of IPP2	23.1905	23.369	23.4067	23.4967	23.4209	23.1906	23.0783	23.0649	23.2549	23.5269	23.6678	23.3331	22.1943	22.7719	23.3955	23.2027	23.6035
	Ct of CCA1	22.6372	22.3447	22.4867	23.5378	24.6103	25.2579	24.7555	23.7774	22.6769	23.163	22.4861	23.1482	23.0091	24.5954	24.8025	24.4765	23.7093
	deltaCt= (Ct of CCA1-Ct of IPP2)	-0.553323	-1.02433	-0.920049	0.0411052	1.18948	2.0673	1.67719	0.71247	-0.578021	-0.363887	-1.18172	-0.184912	0.814772	1.82347	1.40703	1.2738	0.105793
	2^(-deltaCt)	1.46746	2.03401	1.89218	0.97191	0.438459	0.238605	0.312692	0.610275	1.4928	1.28689	2.26847	1.13675	0.568498	0.282541	0.377086	0.413568	0.929294
SET3	hours in constant light (h)	48	51	54	57	60	63	66	69	72	75	78	81	84	87	90	93	96
Col-0	Ct of IPP2	22.7419	23.4378	23.1398	22.5047	23.0175	22.5813	23.1895	23.3399	22.7058	22.9788	23.1967	23.2934	22.3317	22.6521	23.4074	22.768	23.1653
	Ct of CCA1	21.185	22.3495	22.9551	24.4874	26.727	25.3091	24.2107	22.5243	21.1771	22.1491	23.1845	25.6318	25.7123	24.892	23.5304	21.6449	21.9669
	deltaCt= (Ct of CCA1-Ct of IPP2)	-1.55693	-1.08834	-0.184663	1.98272	3.70949	2.72786	1.02122	-0.815649	-1.52869	-0.829648	-0.0121979	2.3384	3.3806	2.23992	0.122987	-1.12309	-1.19835
	2^(-deltaCt)	2.94227	2.1263	1.13655	0.253013	0.0764418	0.15095	0.4927	1.76009	2.88524	1.77725	1.00849	0.19773	0.0960146	0.211698	0.918284	2.17813	2.29477
SET3	hours in constant light (h)	48	51	54	57	60	63	66	69	72	75	78	81	84	87	90	93	96
ubp12-1	Ct of IPP2	23.3287	23.17	22.79	23.1948	22.8904	23.2526	23.193	23.0338	23.6498	22.3355	23.1191	23.828	23.4044	21.6115	22.9584	23.9708	23.1774
	Ct of CCA1	21.5574	22.9786	24.165	26.0082	25.1271	23.3029	22.0316	21.6146	22.3762	23.2554	25.8994	25.0652	23.8851	21.4204	22.1951	22.2756	23.2118
	deltaCt= (Ct of CCA1-Ct of IPP2)	-1.77129	-0.191446	1.37499	2.8134	2.23662	0.0503355	-1.16136	-1.41917	-1.27351	0.9199	2.78035	1.23717	0.480675	-0.191133	-0.763269	-1.69522	0.03437
	2^(-deltaCt)	3.4136	1.14191	0.385556	0.14226	0.212182	0.965712	2.23668	2.67432	2.41749	0.528546	0.145556	0.424203	0.716642	1.14166	1.69733	3.23827	0.976458
SET3	hours in constant light (h)	48	51	54	57	60	63	66	69	72	75	78	81	84	87	90	93	96
ubp13-1	Ct of IPP2	23.3407	23.1411	23.0716	23.1821	23.2052	23.4209	23.0115	23.2572	23.3929	23.6324	23.1947	23.4166	23.3362	23.3606	23.1255	23.4899	22.9562
	Ct of CCA1	21.4744	22.2613	23.6765	26.0014	26.3925	24.3826	23.0833	22.3401	21.9921	23.0559	23.9126	26.403	25.1919	23.8763	22.8192	22.19	21.4485
	deltaCt= (Ct of CCA1-Ct of IPP2)	-1.86623	-0.879824	0.604892	2.8193	3.18729	0.961685	0.0717778	-0.917101	-1.40076	-0.576424	0.71793	2.98635	1.8557	0.51574	-0.30627	-1.29989	-1.50768
	2^(-deltaCt)	3.64579	1.84015	0.657521	0.14168	0.109781	0.513457	0.951465	1.88832	2.64042	1.49115	0.607969	0.126188	0.276299	0.699434	1.23651	2.46209	2.84353
SET3	hours in constant light (h)	48	51	54	57	60	63	66	69	72	75	78	81	84	87	90	93	96
ztl-4	Ct of IPP2	23.2522	23.0372	23.0748	23.2706	23.0096	23.1371	22.8099	23.161	23.0631	23.1858	23.3712	23.055	23.4102	23.5763	23.115	23.1761	23.2826
	Ct of CCA1	22.9004	22.2948	22.2204	23.1219	22.8981	24.7327	25.045	25.2733	23.2955	22.9397	22.722	22.6057	23.0549	24.4301	24.272	24.581	25.046
	deltaCt= (Ct of CCA1-Ct of IPP2)	-0.351751	-0.742337	-0.854375	-0.148736	-0.111522	1.59562	2.23513	2.11229	0.232386	-0.246128	-0.649285	-0.449358	-0.355369	0.853869	1.15697	1.40486	1.7634
	2^(-deltaCt)	1.27611	1.67288	1.80797	1.1086	1.08037	0.33088	0.212403	0.231279	0.851226	1.18602	1.56839	1.36543	1.27931	0.553299	0.448454	0.377656	0.294554
SET3	hours in constant light (h)	48	51	54	57	60	63	66	69	72	75	78	81	84	87	90	93	96
ztl-4/ubp12-1	Ct of IPP2	22.8792	23.2256	23.4374	22.1021	23.2402	23.0481	22.8524	22.1429	22.4491	23.3183	22.5176	22.4981	23.7924	23.1511	23.0344	22.7863	23.1652
	Ct of CCA1	22.6724	21.9993	22.8078	22.3519	24.1618	25.1562	24.8759	23.3839	22.1853	22.6032	21.9354	22.3757	24.0462	24.9218	24.3566	23.8565	23.769
	deltaCt= (Ct of CCA1-Ct of IPP2)	-0.206829	-1.22632	-0.629543	0.249881	0.921665	2.10808	2.02359	1.24107	-0.263828	-0.715139	-0.582135	-0.122467	0.253845	1.77073	1.32217	1.07018	0.60386
	2^(-deltaCt)	1.15415	2.3397	1.54707	0.840966	0.527899	0.231956	0.245946	0.423059	1.20066	1.64164	1.49706	1.08859	0.838658	0.293059	0.399932	0.476259	0.657991
SET3	hours in constant light (h)	48	51	54	57	60	63	66	69	72	75	78	81	84	87	90	93	96
ztl-4/ubp13-1	Ct of IPP2	22.6234	23.1879	23.5348	23.1571	23.1715	23.2097	22.6039	22.9249	23.1708	22.8226	23.2909	23.2173	23.8809	23.5735	23.5153	23.5586	23.2724
	Ct of CCA1	22.0789	22.3562	22.4205	23.1234	24.3695	26.0607	24.415	23.3253	23.0613	22.3669	22.3672	22.9103	24.492	25.5879	25.2738	24.366	23.2778
	deltaCt= (Ct of CCA1-Ct of IPP2)	-0.544538	-0.831701	-1.11431	-0.0337254	1.19793	2.85094	1.81108	0.400411	-0.109525	-0.455701	-0.923635	-0.306946	0.611097	2.01442	1.75842	0.807381	0.00534769
	2^(-deltaCt)	1.45855	1.77978	2.16492	1.02365	0.435901	0.138606	0.284978	0.757643	1.07887	1.37145	1.89689	1.23709	0.654699	0.247514	0.295571	0.571418	0.9963
[truncated: 2 more columns]

## Sheet: Figure 2i-j
Figure 2i-j
Period (h)
Col-0	ubp12-1	pUBP12::UPB12-YFP/ubp12-1	pUBP12::UPB12C208S-YFP/ubp12-1		Average ubp12-1	22.5846
24.25	23.79	23.37	22.88		ubp12-1 Standard Deviation	0.589489
24.08	23.12	23.81	23.1		Rescue Threshold	23.1741
23.54	22.35	24.46	22.76
23.27	21.29	23.84	23.27
24.25	23.1	23.35	22.16
24.04	23.36	21.72	21.9
23.2	22.73	23	22.07
23.64	22.86	24.19	22.2
23.84	22.83	23.27	21.87
23.27	22.51	22.89	21.92
23.52	22.45	22.52	22.18
23.61	22.51	23.81	22.18
23.27	22.27	22.49	22.35
23.4	22.22	22.59	22.34
23.13	22.17	22.35	22.26
24.49	22.76	22.37	22.5
23.13	22.66	22.35	22.25
23.4	22.69	22.56	22.34
22.97	21.7	22.7	22.31
23.01	22.26	22.54	22
22.99	22.29	22.06
23.04	23.27	22.29
22.74	22.94	22.33
23.15	20.31	22.46
23.13	22.26	22.53
23	21.83	22.1
22.63	22.63	22.63
21.02	23.6	22.34
23.04	23.27	22.19
23.67	22.66	24.12
23.53	22.86	23.32
23.3	22.69	22.4
23.22	22.47
23.33	22.22
22.92	21.95
22.24	22.46
23.37	22.64
23.27	22.65
23.52	23.09
23.12	23.1
22.83	22.2
22.76	22.37
22.92	22.57
22.99	23.47
22.9	22.81
23.51	23
23.21	22.04
23.51	23.68
23.52	22.75
23.61	22.5
23.31	22.32
24.94	22.76
23.25	21.91
22.91	22.37
23.39
23.19
22.84
23.73
23.39
23.37
23.65
23.57
23.51
23.27
23.27
21.62
23.04
23.35
23.27
22.92
23.19
22.98
23.25
22.75
23.11
23.19

## Sheet: Figure 3a
Figure 3a
															SET1								Normalized GI-HA protein intensity
																ZT (h)	Intensity of GI-HA	Intensity of actin	GI-HA/actin	normalized to pGI:GI-HA ZT12 sample				pGI:GI-HA					pGI:GI-HA/ubp12-1
															pGI:GI-HA	0	4870.47	15539.3	0.313428	0.207049			ZT (h)	SET1	SET2	SET3	Average	SD	SET1	SET2	SET3	Average	SD
																4	9160.53	17270.6	0.530412	0.350387			0	0.207049	0.174628	0.251566	0.211081	0.0386272	0.112904	0.02407	0.034107	0.057027	0.0486504
																8	20492.3	18888.8	1.08489	0.716672			4	0.350387	0.184794	0.224658	0.25328	0.0864272	0.16804	0.038128	0.143545	0.116571	0.0690288
																12	29475.6	19471.4	1.51379	1			8	0.716672	0.862485	0.501798	0.693652	0.181442	0.312136	0.200547	0.43988	0.317521	0.119757
																16	24752	19688.6	1.25717	0.830482			12	1	1	1	1	0	0.489496	0.28116	0.776397	0.515684	0.248655
																20	8683.2	21900.8	0.396479	0.261911			16	0.830482	0.523487	0.42284	0.59227	0.212347	0.316735	0.218018	0.312427	0.282393	0.0557923
															pGI:GI-HA/ubp12-1	0	4266.47	24962.7	0.170913	0.112904			20	0.261911	0.15859	0.140035	0.186845	0.0656674	0.151589	0.041651	0.1053	0.0995133	0.055197
																4	5574.4	21913.9	0.254377	0.16804
																8	10733.1	22715.1	0.472509	0.312136
																12	18961.2	25588.9	0.740994	0.489496			Normalized GI-HA protein intensity
																16	12790	26675.3	0.47947	0.316735				pGI:GI-HA					pGI:GI-HA/ubp13-1
																20	5708.27	24875.4	0.229474	0.151589			ZT (h)	SET1	SET2	SET3	Average	SD	SET1	SET2	SET3	Average	SD
															pGI:GI-HA	0	3302.8	15873.1	0.208075	0.206958			0	0.206958	0.082647	0.159898	0.149834	0.0627636	0.189354	0.065116	0.166279	0.14025	0.0660826
																4	5832.93	16629.6	0.350756	0.348873			4	0.348873	0.108343	0.30915	0.255455	0.128942	0.322728	0.085811	0.197479	0.202006	0.118523
																8	22694.5	20178.9	1.12467	1.11863			8	1.11863	0.671643	0.673069	0.821114	0.257657	0.667941	0.537798	0.278647	0.494795	0.198178
																12	23414.5	23288.8	1.0054	1			12	1	1	1	1	0	0.530882	0.51882	0.437369	0.49569	0.0508666
																16	13631.2	19392.2	0.702922	0.699147			16	0.699147	0.485179	0.51818	0.567502	0.115196	0.293176	0.23573	0.1998	0.242902	0.0470993
																20	7435.13	18514.9	0.401575	0.399419			20	0.399419	0.182339	0.266397	0.282718	0.109456	0.182774	0.135273	0.129146	0.149064	0.0293537
															pGI:GI-HA/ubp13-1	0	3770.2	19803.9	0.190376	0.189354
																4	6062.6	18684.6	0.32447	0.322728
																8	13915.9	20722.2	0.671547	0.667941
																12	12113.3	22694.9	0.533748	0.530882
																16	7476.47	25364.7	0.294758	0.293176
																20	5296.6	28823.4	0.18376	0.182774
															SET2
																ZT (h)	Intensity of GI-HA	Intensity of actin	GI-HA/actin	normalized to pGI:GI-HA ZT12 sample
															pGI:GI-HA	0	3495.37	13058.2	0.267675	0.174628
																4	5963.71	21054	0.283258	0.184794
																8	25350.2	19175	1.32204	0.862485
																12	21668.3	14136.2	1.53283	1
																16	12493.9	15570.4	0.802417	0.523487
																20	5623.3	23132.5	0.243091	0.15859
															pGI:GI-HA/ubp12-1	0	997.651	27039.6	0.0368959	0.0240705
																4	1408.7	24103.3	0.0584441	0.0381283
																8	6285.52	20447.1	0.307404	0.200547
																12	6554.16	15207.9	0.43097	0.28116
																16	5656	16924.8	0.334184	0.218018
																20	958.984	15020.8	0.0638438	0.0416509
															pGI:GI-HA	0	1064.86	13227.7	0.0805024	0.0826466
																4	1933.3	18319.5	0.105532	0.108343
																8	8377.43	12805.3	0.654217	0.671643
																12	12967.5	13312.9	0.974056	1
																16	7931.62	16783.2	0.472592	0.485179
																20	2795.11	15737.5	0.177609	0.182339
															pGI:GI-HA/ubp13-1	0	843.46	13298.3	0.0634264	0.0651158
																4	1151.81	13780.2	0.0835842	0.0858106
																8	9232.32	17624.1	0.523845	0.537798
																12	9619.46	19034.9	0.505359	0.51882
																16	3129.17	13628	0.229614	0.23573
																20	1761.81	13371	0.131763	0.135273
															SET3
																ZT (h)	Intensity of GI-HA	Intensity of actin	GI-HA/actin	normalized to pGI:GI-HA ZT12 sample
															pGI:GI-HA	0	1645.02	16041.6	0.102547	0.251566
																4	1901.52	20763.9	0.0915783	0.224658
																8	4278.38	20916.1	0.20455	0.501798
																12	7397.27	18146.9	0.407634	1
																16	3679.37	21346.5	0.172364	0.42284
																20	1140.44	19978.8	0.0570828	0.140035
															pGI:GI-HA/ubp12-1	0	358.095	25756.7	0.013903	0.0341065
																4	1529.33	26136.3	0.0585139	0.143545
																8	4237.52	23632.4	0.17931	0.43988
																12	7378	23312.3	0.316485	0.776397
																16	3239.52	25436.8	0.127356	0.312427
																20	1082.7	25223.7	0.0429239	0.1053
															pGI:GI-HA	0	4379.8	12777.2	0.342782	0.159898
																4	11411.1	17218.1	0.662742	0.30915
																8	24726.5	17136.7	1.44289	0.673069
																12	35182.3	16411.5	2.14375	1
																16	19739	17769.3	1.11085	0.51818
																20	9178.93	16072.7	0.57109	0.266397
															pGI:GI-HA/ubp13-1	0	5615.73	15754.1	0.356461	0.166279
																4	8707.8	20569	0.423346	0.197479
																8	14448.1	24187.1	0.59735	0.278647
																12	25083.8	26752.9	0.937612	0.437369
																16	11888.5	27755.9	0.428323	0.1998
																20	7712.87	27858.7	0.276856	0.129146

## Sheet: Figure 3b
Figure 3b
	SET1		pGI-GI-HA						pGI-GI-HA/ubp12-1						pGI-GI-HA/ubp13-1
		ZT (h)	0	4	8	12	16	20	0	4	8	12	16	20	0	4	8	12	16	20
		Ct of HA	27.7169	23.2926	20.3738	22.4898	29.1037	29.8692	27.8474	23.1226	20.4383	24.4017	30.156	31.0264	26.0218	23.4308	21.3786	23.2584	30.7517	31.1366
		Ct of IPP2	25.3694	25.1932	25.2116	24.4888	24.9478	24.8514	24.6962	25.3892	24.9868	24.1409	24.7817	24.5915	24.9495	25.2898	26.2262	24.7666	25.6397	25.0281
		delta Ct=Ct of HA-Ct of IPP2	2.34751	-1.90057	-4.83775	-1.99893	4.15587	5.01778	3.15117	-2.26661	-4.54858	0.260805	5.3743	6.43496	1.07234	-1.85897	-4.84757	-1.50829	5.112	6.10849
		2^(-delta Ct)	0.196485	3.73361	28.5962	3.99704	0.0560996	0.0308671	0.112565	4.81191	23.4024	0.834622	0.0241087	0.0115581	0.475547	3.6275	28.7914	2.84474	0.0289158	0.0144931
	SET2		pGI-GI-HA						pGI-GI-HA/ubp12-1						pGI-GI-HA/ubp13-1
		ZT (h)	0	4	8	12	16	20	0	4	8	12	16	20	0	4	8	12	16	20
		Ct of HA	27.7452	23.3587	20.2231	22.532	29.6282	30.1611	27.9697	23.4174	20.6723	24.4394	29.8555	31.146	25.7048	23.1527	20.6129	23.4765	30.8183	31.6384
		Ct of IPP2	25.4932	25.6626	25.4006	24.7011	25.5911	24.9825	24.9921	25.9038	25.3369	24.4229	25.3055	25.0072	25.4045	24.6022	24.9479	25.6057	25.1353	25.2206
		delta Ct=Ct of HA-Ct of IPP2	2.25203	-2.30387	-5.17745	-2.16914	4.03712	5.17857	2.97758	-2.48642	-4.66458	0.0165037	4.54996	6.13883	0.300252	-1.44949	-4.335	-2.12917	5.68301	6.41782
		2^(-delta Ct)	0.209929	4.93782	36.1882	4.49757	0.0609125	0.0276118	0.126958	5.60387	25.3618	0.988626	0.0426898	0.0141915	0.81211	2.73111	20.182	4.37467	0.0194645	0.0116962
	SET3		pGI-GI-HA						pGI-GI-HA/ubp12-1						pGI-GI-HA/ubp13-1
		ZT (h)	0	4	8	12	16	20	0	4	8	12	16	20	0	4	8	12	16	20
		Ct of HA	26.7607	22.3334	20.2031	22.7811	29.1277	28.819	28.1381	23.281	20.6287	25.1895	30.3573	31.3834	27.0941	23.8778	20.5109	24.1085	30.8035	31.2357
		Ct of IPP2	25.0686	24.5869	25.0447	25.0776	25.0976	25.5537	26.1995	24.9103	24.7515	26.5934	24.7021	25.8429	26.5503	24.8178	24.8237	26.4766	25.1413	25.1638
		delta Ct=Ct of HA-Ct of IPP2	1.69208	-2.25347	-4.84158	-2.29656	4.03002	3.26533	1.93858	-1.62932	-4.12276	-1.40396	5.65519	5.5405	0.543707	-0.939949	-4.31275	-2.36804	5.66216	6.07196
		2^(-delta Ct)	0.30948	4.76829	28.6721	4.91284	0.0612128	0.104001	0.260873	3.09366	17.4211	2.64626	0.0198434	0.0214853	0.686006	1.91846	19.8731	5.16239	0.0197479	0.0148647
			2^(-delta Ct) in pGI:GI-HA					2^(-delta Ct) in pGI:GI-HA/ubp12-1					2^(-delta Ct) in pGI:GI-HA/ubp13-1
		ZT (h)	SET1	SET2	SET3	Average	SD	SET1	SET2	SET3	Average	SD	SET1	SET2	SET3	Average	SD
		0	0.196485	0.209929	0.30948	0.238631	0.0617239	0.112565	0.126958	0.260873	0.166799	0.081788	0.475547	0.81211	0.686006	0.657888	0.170034
		4	3.7336	4.93782	4.76829	4.47991	0.65185	4.81191	5.60387	3.09366	4.50314	1.28327	3.6275	2.73111	1.91846	2.75902	0.85486
		8	28.5962	36.1882	28.6721	31.1522	4.3615	23.4024	25.3618	17.4211	22.0617	4.13662	28.7914	20.182	19.8731	22.9488	5.06215
		12	3.99704	4.49757	4.91284	4.46915	0.458559	0.834622	0.988626	2.64626	1.48984	1.00445	2.84474	4.37467	5.16239	4.12726	1.17847
		16	0.0561	0.060912	0.061213	0.0594083	0.00286905	0.024109	0.04269	0.019843	0.0288807	0.012148	0.028916	0.019465	0.019748	0.0227097	0.0053767
		20	0.030867	0.027612	0.104001	0.05416	0.0431942	0.011558	0.014191	0.021485	0.0157447	0.00514264	0.014493	0.011696	0.014865	0.0136847	0.00173225

[truncated: 6 more sheets: Figure 3c, Figure 3d, Figure 3e, Figure 3f, Figure S3, Figure S4c]
